# Supplementary material for: Distribution and diversity of cyanobacteria in the Azores Archipelago: An annotated checklist
Source: Biodivers Data J. 2022 Sep 2;10:e87638. doi: 10.3897/BDJ.10.e87638 (PMC9848483; doi:10.3897/BDJ.10.e87638)
Supplement: Supplementary material 1 — Cyanobacteria checklist of the Azores Archipelago, Portugal [file bdj-10-e87638-s001.zip]

Archive with 4 entries (4 files):
- taxon.txt
- occurrence.txt
- eml.xml
- meta.xml
