# Supplementary material for: Distribution and diversity of cyanobacteria in the Azores Archipelago: An annotated checklist
Source: Biodivers Data J. 2022 Sep 2;10:e87638. doi: 10.3897/BDJ.10.e87638 (PMC9848483; doi:10.3897/BDJ.10.e87638)
Supplement: Supplementary material 1 — Cyanobacteria checklist of the Azores Archipelago, Portugal [file bdj-10-e87638-s001.zip › taxon.txt]

id	taxonID	scientificName	kingdom	phylum	class	order	family	genus	specificEpithet	infraspecificEpithet	taxonRank	scientificNameAuthorship
b51eb105-2eb1-4e8c-872f-8b78420e7a51	b51eb105-2eb1-4e8c-872f-8b78420e7a51	Anabaena aspera Frémy	Bacteria	Cyanobacteria	Cyanophyceae	Nostocales	Nostocaceae	Anabaena	aspera		species	Frémy, 1930
f25b0c87-561f-4cc0-8ff9-62de54d8ca27	f25b0c87-561f-4cc0-8ff9-62de54d8ca27	Anabaena augstumalis Schmidle	Bacteria	Cyanobacteria	Cyanophyceae	Nostocales	Nostocaceae	Anabaena	augstumalis		species	Schmidle, 1900
befe9f29-7a98-4426-bf9a-15b786a3661a	befe9f29-7a98-4426-bf9a-15b786a3661a	Anabaena Bory ex Bornet & Flahault	Bacteria	Cyanobacteria	Cyanophyceae	Nostocales	Nostocaceae	Anabaena			genus	Bory ex Bornet & Flahault, 1886
97ba5f54-e579-4e63-9cbd-add33e3d6c08	97ba5f54-e579-4e63-9cbd-add33e3d6c08	Anabaena cylindrica Lemmermann	Bacteria	Cyanobacteria	Cyanophyceae	Nostocales	Nostocaceae	Anabaena	cylindrica		species	Lemmermann, 1896
3d2765be-1f8e-4a98-839e-a624d28a8751	3d2765be-1f8e-4a98-839e-a624d28a8751	Anabaena inaequalis Bornet & Flahault	Bacteria	Cyanobacteria	Cyanophyceae	Nostocales	Nostocaceae	Anabaena	inaequalis		species	Bornet & Flahault, 1886
6162a507-d1dc-465b-b982-cd7c9ba84be1	6162a507-d1dc-465b-b982-cd7c9ba84be1	Anabaena torulosa Lagerheim ex Bornet & Flahault	Bacteria	Cyanobacteria	Cyanophyceae	Nostocales	Nostocaceae	Anabaena	torulosa		species	Lagerheim ex Bornet & Flahault, 1886
ef8d916a-7ea3-4b2f-add6-d1a8ae8df77b	ef8d916a-7ea3-4b2f-add6-d1a8ae8df77b	Anabaenopsis circularis (G.S.West) Woloszynska & V.Miller in V.Miller	Bacteria	Cyanobacteria	Cyanophyceae	Nostocales	Aphanizomenonaceae	Anabaenopsis	circularis		species	(G.S.West) Woloszynska & V.Miller in V.Miller, 1923
954f5392-3eb0-4167-a13e-e7e321c893df	954f5392-3eb0-4167-a13e-e7e321c893df	Anabaenopsis V.V.Miller	Bacteria	Cyanobacteria	Cyanophyceae	Nostocales	Aphanizomenonaceae	Anabaenopsis			genus	V.V.Miller, 1923
d67809a9-237c-414e-8680-daf21e8669a4	d67809a9-237c-414e-8680-daf21e8669a4	Anagnostidinema amphibium (C.Agardh ex Gomont) Strunecký, Bohunická, J.R.Johansen & J.Komárek	Bacteria	Cyanobacteria	Cyanophyceae	Oscillatoriales	Coleofasciculaceae	Anagnostidinema	amphibium		species	(C.Agardh ex Gomont) Strunecký, Bohunická, J.R.Johansen & J.Komárek, 2017
e38ee179-8bb4-475d-b3f7-0ffd004e948e	e38ee179-8bb4-475d-b3f7-0ffd004e948e	Anathece clathrata (W.West & G.S.West) Komárek, Kastovsky & Jezberová	Bacteria	Cyanobacteria	Cyanophyceae	Synechococcales	Synechococcaceae	Anathece	clathrata		species	(W.West & G.S.West) Komárek, Kastovsky & Jezberová, 2011
4086d124-5ac3-4c4b-bdff-2acd57737046	4086d124-5ac3-4c4b-bdff-2acd57737046	Anathece minutissima (West) Komárek, Kastovsky & Jezberová	Bacteria	Cyanobacteria	Cyanophyceae	Synechococcales	Synechococcaceae	Anathece	minutissima		species	(West) Komárek, Kastovsky & Jezberová, 2011
6219b44d-946e-4d3d-a8ee-50d606548ef3	6219b44d-946e-4d3d-a8ee-50d606548ef3	Aphanizomenon A.Morren ex É.Bornet & C.Flahault	Bacteria	Cyanobacteria	Cyanophyceae	Nostocales	Aphanizomenonaceae	Aphanizomenon			genus	A.Morren ex É.Bornet & C.Flahault, 1886
78112318-3123-4e78-a1ff-3815c95a27d6	78112318-3123-4e78-a1ff-3815c95a27d6	Aphanizomenon flos-aquae Ralfs ex Bornet & Flahault	Bacteria	Cyanobacteria	Cyanophyceae	Nostocales	Aphanizomenonaceae	Aphanizomenon	flos-aquae		species	Ralfs ex Bornet & Flahault, 1886
f8ea6e34-4771-425c-8024-3bf9fa688f85	f8ea6e34-4771-425c-8024-3bf9fa688f85	Aphanizomenon gracile Lemmermann	Bacteria	Cyanobacteria	Cyanophyceae	Nostocales	Aphanizomenonaceae	Aphanizomenon	gracile		species	Lemmermann, 1907
45255722-5855-4599-918f-b039aa87c447	45255722-5855-4599-918f-b039aa87c447	Aphanizomenon manguinii Bourrelly in Bourrelly & Manguin	Bacteria	Cyanobacteria	Cyanophyceae	Nostocales	Aphanizomenonaceae	Aphanizomenon	manguinii		species	Bourrelly in Bourrelly & Manguin, 1952
6ba5797d-dc28-4d8a-8fb2-54c699f9c321	6ba5797d-dc28-4d8a-8fb2-54c699f9c321	Aphanocapsa C.Nägeli	Bacteria	Cyanobacteria	Cyanophyceae	Synechococcales	Merismopediaceae	Aphanocapsa			genus	Nägeli, 1849
a7ccfeca-73c8-4f67-8e14-54a8e1bf56a3	a7ccfeca-73c8-4f67-8e14-54a8e1bf56a3	Aphanocapsa delicatissima West & G.S.West	Bacteria	Cyanobacteria	Cyanophyceae	Synechococcales	Merismopediaceae	Aphanocapsa	delicatissima		species	West & G.S.West, 1912
223d54c2-183d-4249-9102-faf47f9ff6ce	223d54c2-183d-4249-9102-faf47f9ff6ce	Aphanocapsa elachista West & G.S.West	Bacteria	Cyanobacteria	Cyanophyceae	Synechococcales	Merismopediaceae	Aphanocapsa	elachista		species	West & G.S.West, 1894
0fce9ba6-8773-4787-9b0d-602f110f050e	0fce9ba6-8773-4787-9b0d-602f110f050e	Aphanocapsa grevillei (Berkeley) Rabenhorst	Bacteria	Cyanobacteria	Cyanophyceae	Synechococcales	Merismopediaceae	Aphanocapsa	grevillei		species	(Berkeley) Rabenhorst, 1865
13564e91-72fb-43ac-8a4c-106944d0fbd2	13564e91-72fb-43ac-8a4c-106944d0fbd2	Aphanocapsa incerta (Lemmermann) G.Cronberg & Komárek	Bacteria	Cyanobacteria	Cyanophyceae	Synechococcales	Merismopediaceae	Aphanocapsa	incerta		species	(Lemmermann) G.Cronberg & Komárek, 1994
94c3f65d-b04e-4130-9f30-b834817fb989	94c3f65d-b04e-4130-9f30-b834817fb989	Aphanothece C.Nägeli	Bacteria	Cyanobacteria	Cyanophyceae	Chroococcales	Aphanothecaceae	Aphanothece			genus	Nägeli, 1849
61768fab-89f1-4624-bed8-728add813161	61768fab-89f1-4624-bed8-728add813161	Aphanothece castagnei (Kützing) Rabenhorst	Bacteria	Cyanobacteria	Cyanophyceae	Chroococcales	Aphanothecaceae	Aphanothece	castagnei		species	(Kützing) Rabenhorst, 1865
5cd06705-5f6d-4b05-b768-d84f9b5c780a	5cd06705-5f6d-4b05-b768-d84f9b5c780a	Aphanothece microscopica Nägeli	Bacteria	Cyanobacteria	Cyanophyceae	Chroococcales	Aphanothecaceae	Aphanothece	microscopica		species	Nägeli, 1849
077186b9-b85b-4588-86ca-2c278b8da223	077186b9-b85b-4588-86ca-2c278b8da223	Aphanothece naegelii Wartmann in Rabenhorst	Bacteria	Cyanobacteria	Cyanophyceae	Chroococcales	Aphanothecaceae	Aphanothece	naegelii		species	Wartmann in Rabenhorst, 1865
aecbe14a-3501-4308-b161-8aeac98402b2	aecbe14a-3501-4308-b161-8aeac98402b2	Aphanothece nidulans P.Richter in Wittrock & Nordstedt	Bacteria	Cyanobacteria	Cyanophyceae	Chroococcales	Aphanothecaceae	Aphanothece	nidulans		species	P.Richter in Wittrock & Nordstedt, 1884
816a396d-e955-4f5c-bb32-7f689e0433b5	816a396d-e955-4f5c-bb32-7f689e0433b5	Aphanothece pallida (Kützing) Rabenhorst	Bacteria	Cyanobacteria	Cyanophyceae	Chroococcales	Aphanothecaceae	Aphanothece	pallida		species	(Kützing) Rabenhorst, 1863
95d3684a-6665-44c3-8eec-0dae660ea0e2	95d3684a-6665-44c3-8eec-0dae660ea0e2	Aphanothece saxicola Nägeli	Bacteria	Cyanobacteria	Cyanophyceae	Chroococcales	Aphanothecaceae	Aphanothece	saxicola		species	Nägeli, 1849
9b1544e9-72cb-4859-8e71-b62514117735	9b1544e9-72cb-4859-8e71-b62514117735	Aphanothece stagnina (Sprengel) A.Braun in Rabenhorst	Bacteria	Cyanobacteria	Cyanophyceae	Chroococcales	Aphanothecaceae	Aphanothece	stagnina		species	(Sprengel) A.Braun in Rabenhorst, 1863
3b4fecb3-b298-43af-a265-c75c5e91b5a8	3b4fecb3-b298-43af-a265-c75c5e91b5a8	Arthrospira Sitzenberger ex Gomont	Bacteria	Cyanobacteria	Cyanophyceae	Oscillatoriales	Microcoleaceae	Arthrospira			genus	Sitzenberger ex Gomont, 1892
3cd283af-b71c-40e0-9ff5-b30e17aa4c73	3cd283af-b71c-40e0-9ff5-b30e17aa4c73	Calothrix breviarticulata West & G.S.West	Bacteria	Cyanobacteria	Cyanophyceae	Nostocales	Rivulariaceae	Calothrix	breviarticulata		species	West & G.S.West, 1897
e3a58193-c215-4275-8cc6-60bd2d202c24	e3a58193-c215-4275-8cc6-60bd2d202c24	Calothrix C.Agardh ex Bornet & Flahault	Bacteria	Cyanobacteria	Cyanophyceae	Nostocales	Rivulariaceae	Calothrix			genus	C.Agardh ex Bornet & Flahault, 1886
dc1185ed-664c-4c60-9532-c4abeb845d7e	dc1185ed-664c-4c60-9532-c4abeb845d7e	Calothrix castellii Bornet & Flahault	Bacteria	Cyanobacteria	Cyanophyceae	Nostocales	Rivulariaceae	Calothrix	castellii		species	Bornet & Flahault, 1886
dc4fb192-bd37-41ac-9f56-39f6483f718e	dc4fb192-bd37-41ac-9f56-39f6483f718e	Calothrix parietina Thuret ex Bornet & Flahault	Bacteria	Cyanobacteria	Cyanophyceae	Nostocales	Rivulariaceae	Calothrix	parietina		species	Thuret ex Bornet & Flahault, 1886
daa191ff-df78-44a6-b878-b53604a60021	daa191ff-df78-44a6-b878-b53604a60021	Chlorogloeopsis fritschii (A.K.Mitra) A.K.Mitra & D.C.Pandey	Bacteria	Cyanobacteria	Cyanophyceae	Nostocales	Chlorogloeopsidaceae	Chlorogloeopsis	fritschii		species	(A.K.Mitra) A.K.Mitra & D.C.Pandey, 1967
42ed4518-1e3f-4c70-b458-7c631ebe854d	42ed4518-1e3f-4c70-b458-7c631ebe854d	Chroococcales Schaffner	Bacteria	Cyanobacteria	Cyanophyceae	Chroococcales					order	Schaffner, 1922
a0e96db0-746c-44fe-88f9-fa1fd1690e1f	a0e96db0-746c-44fe-88f9-fa1fd1690e1f	Chroococcus dispersus (Keissler) Lemmermann	Bacteria	Cyanobacteria	Cyanophyceae	Chroococcales	Chroococcaceae	Chroococcus	dispersus		species	(Keissler) Lemmermann, 1904
17a7e1c8-e676-4a55-8a08-10ff1c052a9d	17a7e1c8-e676-4a55-8a08-10ff1c052a9d	Chroococcus membraninus (Meneghini) Nägeli	Bacteria	Cyanobacteria	Cyanophyceae	Chroococcales	Chroococcaceae	Chroococcus	membraninus		species	(Meneghini) Nägeli, 1849
b2a79504-3dbb-48f3-b98d-2ad9a5f24982	b2a79504-3dbb-48f3-b98d-2ad9a5f24982	Chroococcus minor (Kützing) Nägeli	Bacteria	Cyanobacteria	Cyanophyceae	Chroococcales	Chroococcaceae	Chroococcus	minor		species	(Kützing) Nägeli, 1849
704b31e0-b3c9-4883-90db-27e53ec2e1b5	704b31e0-b3c9-4883-90db-27e53ec2e1b5	Chroococcus minutus (Kützing) Nägeli	Bacteria	Cyanobacteria	Cyanophyceae	Chroococcales	Chroococcaceae	Chroococcus	minutus		species	(Kützing) Nägeli, 1849
b891c924-4638-4f1e-9c35-6827d10c4f10	b891c924-4638-4f1e-9c35-6827d10c4f10	Chroococcus Nägeli	Bacteria	Cyanobacteria	Cyanophyceae	Chroococcales	Chroococcaceae	Chroococcus			genus	Nägeli, 1849
b8fe7f65-9221-4dec-80a0-e5e64c072281	b8fe7f65-9221-4dec-80a0-e5e64c072281	Chroococcus tenax (Kirchner) Hieronymus	Bacteria	Cyanobacteria	Cyanophyceae	Chroococcales	Chroococcaceae	Chroococcus	tenax		species	(Kirchner) Hieronymus, 1892
1d09641f-047a-4334-bb98-f63a30eb0cfa	1d09641f-047a-4334-bb98-f63a30eb0cfa	Chroococcus turgidus (Kützing) Nägeli	Bacteria	Cyanobacteria	Cyanophyceae	Chroococcales	Chroococcaceae	Chroococcus	turgidus		species	(Kützing) Nägeli, 1849
e3c90b53-2dae-4cb5-88d6-70a78bfa0cd5	e3c90b53-2dae-4cb5-88d6-70a78bfa0cd5	Chroococcus turicensis (Nägeli) Hansgirg	Bacteria	Cyanobacteria	Cyanophyceae	Chroococcales	Chroococcaceae	Chroococcus	turicensis		species	(Nägeli) Hansgirg, 1887
8c5cba31-445e-49b1-9357-4573bc0a3874	8c5cba31-445e-49b1-9357-4573bc0a3874	Chroococcus westii J.B.Petersen	Bacteria	Cyanobacteria	Cyanophyceae	Chroococcales	Chroococcaceae	Chroococcus	westii		species	J.B.Petersen, 1923
d6557064-524c-42fe-a1a3-1a80d783217c	d6557064-524c-42fe-a1a3-1a80d783217c	Coelosphaerium kuetzingianum Nägeli	Bacteria	Cyanobacteria	Cyanophyceae	Synechococcales	Coelosphaeriaceae	Coelosphaerium	kuetzingianum		species	Nägeli, 1849
f1136f6e-d680-4f8c-aca7-5414cea458ce	f1136f6e-d680-4f8c-aca7-5414cea458ce	Coelosphaerium Nägeli	Bacteria	Cyanobacteria	Cyanophyceae	Synechococcales	Coelosphaeriaceae	Coelosphaerium			genus	Nägeli, 1849
59e62ea0-a081-45ca-9d3f-6fe93fb45d73	59e62ea0-a081-45ca-9d3f-6fe93fb45d73	Coleospermum goeppertianum Kirchner ex Frank	Bacteria	Cyanobacteria	Cyanophyceae	Nostocales	Fortieaceae	Coleospermum	goeppertianum		species	Kirchner ex Frank, 1886
6c19d14c-a2b6-4b58-8e73-61139442e749	6c19d14c-a2b6-4b58-8e73-61139442e749	Coleospermum O.Kirchner ex A.B.Frank	Bacteria	Cyanobacteria	Cyanophyceae	Nostocales	Fortieaceae	Coleospermum			genus	Kirchner ex Frank, 1886
4d2278e2-fc67-4384-be0c-e8a373a46208	4d2278e2-fc67-4384-be0c-e8a373a46208	Cyanobacterium synechococcoides Komárek	Bacteria	Cyanobacteria	Cyanophyceae	Chroococcales	Cyanobacteriaceae	Cyanobacterium	synechococcoides		species	Komárek 1999
51328d48-e7b0-4f8b-a128-967dc5ecb928	51328d48-e7b0-4f8b-a128-967dc5ecb928	Cyanobium plancticum (G.Drews, H.Prauser & D.Uhlmann) Komárek, J.Kopecký & Cepák	Bacteria	Cyanobacteria	Cyanophyceae	Synechococcales	Synechococcaceae	Cyanobium	plancticum		species	(G.Drews, H.Prauser & D.Uhlmann) Komárek, J.Kopecký & Cepák, 1999
ae321803-4f66-481a-bb10-d68c3e5c8ee7	ae321803-4f66-481a-bb10-d68c3e5c8ee7	Cyanobium R.Rippka & G.Cohen-Bazire	Bacteria	Cyanobacteria	Cyanophyceae	Synechococcales	Synechococcaceae	Cyanobium			genus	R.Rippka & G.Cohen-Bazire, 1983
064eb96a-0eaa-4b30-bb64-360c5c904f1b	064eb96a-0eaa-4b30-bb64-360c5c904f1b	Cyanophyceae Schaffner	Bacteria	Cyanobacteria	Cyanophyceae						class	Schaffner, 1909
a70da12d-3a34-4942-b1fa-3ad29714908e	a70da12d-3a34-4942-b1fa-3ad29714908e	Cyanosaccus K.J.Lukas & S.Golubic	Bacteria	Cyanobacteria	Cyanophyceae	Pleurocapsales	Hyellaceae	Cyanosaccus			genus	K.J.Lukas & S.Golubic, 1981
38c6e799-70fe-4f7a-9055-80b3c3f41002	38c6e799-70fe-4f7a-9055-80b3c3f41002	Cylindrospermum Kützing ex É.Bornet & C.Flahault	Bacteria	Cyanobacteria	Cyanophyceae	Nostocales	Nostocaceae	Cylindrospermum			genus	Kützing ex Bornet & Flahault, 1886
f199bd53-476d-497a-b638-7bbc970e8969	f199bd53-476d-497a-b638-7bbc970e8969	Cylindrospermum licheniforme Kützing ex Bornet & Flahault	Bacteria	Cyanobacteria	Cyanophyceae	Nostocales	Nostocaceae	Cylindrospermum	licheniforme		species	Kützing ex Bornet & Flahault, 1886
888a1aa7-2bd2-4354-99e0-1aa0c9447216	888a1aa7-2bd2-4354-99e0-1aa0c9447216	Cylindrospermum majus Kützing ex Bornet & Flahault	Bacteria	Cyanobacteria	Cyanophyceae	Nostocales	Nostocaceae	Cylindrospermum	majus		species	Kützing ex Bornet & Flahault, 1886
a198345c-31df-470b-aa1a-e3baeeb1ce2a	a198345c-31df-470b-aa1a-e3baeeb1ce2a	Dichothrix baueriana Bornet & Flahault	Bacteria	Cyanobacteria	Cyanophyceae	Nostocales	Rivulariaceae	Dichothrix	baueriana		species	Bornet & Flahault, 1886
ff963745-51ec-4b11-aca5-7e3812b174ea	ff963745-51ec-4b11-aca5-7e3812b174ea	Dichothrix orsiniana var. africana Frémy	Bacteria	Cyanobacteria	Cyanophyceae	Nostocales	Rivulariaceae	Dichothrix	orsiniana	africana	variety	Frémy, 1924
ad11778d-b5d1-4a0a-b72e-f30d1861c03d	ad11778d-b5d1-4a0a-b72e-f30d1861c03d	Dolichospermum (Ralfs ex Bornet & Flahault) P.Wacklin, L.Hoffmann & J.Komárek	Bacteria	Cyanobacteria	Cyanophyceae	Nostocales	Aphanizomenonaceae	Dolichospermum			genus	(Ralfs ex Bornet & Flahault) P.Wacklin, L.Hoffmann & J.Komárek, 2009
df98f519-b61c-4e96-9aaf-84010643dbe0	df98f519-b61c-4e96-9aaf-84010643dbe0	Dolichospermum affine (Lemmermann) Wacklin, L.Hoffmann & Komárek	Bacteria	Cyanobacteria	Cyanophyceae	Nostocales	Aphanizomenonaceae	Dolichospermum	affine		species	(Lemmermann) Wacklin, L.Hoffmann & Komárek, 2009
a1af940d-58b6-4bb1-8cd6-39594cf86f5b	a1af940d-58b6-4bb1-8cd6-39594cf86f5b	Dolichospermum circinale (Rabenhorst ex Bornet & Flahault) P.Wacklin, L.Hoffmann & J.Komárek	Bacteria	Cyanobacteria	Cyanophyceae	Nostocales	Aphanizomenonaceae	Dolichospermum	circinale		species	(Rabenhorst ex Bornet & Flahault) Wacklin, L.Hoffmann & Komárek, 2009
e7a2bcfc-7652-472b-bb52-8023f519600a	e7a2bcfc-7652-472b-bb52-8023f519600a	Dolichospermum delicatulum (Lemmermann) Wacklin, Hoffmann & Komárek	Bacteria	Cyanobacteria	Cyanophyceae	Nostocales	Aphanizomenonaceae	Dolichospermum	delicatulum		species	(Lemmermann) Wacklin, L.Hoffmann & Komárek, 2009
77c0b954-be1b-4556-aed6-17b6c7f68d0b	77c0b954-be1b-4556-aed6-17b6c7f68d0b	Dolichospermum flos-aquae (Brébisson ex Bornet & Flahault) P.Wacklin, L.Hoffmann & J.Komárek	Bacteria	Cyanobacteria	Cyanophyceae	Nostocales	Aphanizomenonaceae	Dolichospermum	flos-aquae		species	(Brébisson ex Bornet & Flahault) Wacklin, L.Hoffmann & Komárek, 2009
a0b1303c-6678-4586-9fc3-f8717c80866d	a0b1303c-6678-4586-9fc3-f8717c80866d	Dolichospermum planctonicum (Brunnthaler) Wacklin, L.Hoffmann & Komárek	Bacteria	Cyanobacteria	Cyanophyceae	Nostocales	Aphanizomenonaceae	Dolichospermum	planctonicum		species	(Brunnthaler) Wacklin, L.Hoffmann & Komárek, 2009
331347a0-8eb9-4813-890d-f9b49d7b0553	331347a0-8eb9-4813-890d-f9b49d7b0553	Dolichospermum scheremetieviae (Elenkin) Wacklin, L.Hoffmann & Komárek	Bacteria	Cyanobacteria	Cyanophyceae	Nostocales	Aphanizomenonaceae	Dolichospermum	scheremetieviae		species	(Elenkin) Wacklin, L.Hoffmann & Komárek, 2009
57641e06-cc3a-46b3-b974-c244ae153c10	57641e06-cc3a-46b3-b974-c244ae153c10	Dolichospermum sigmoideum (Nygaard) Wacklin, L.Hoffmann & Komárek	Bacteria	Cyanobacteria	Cyanophyceae	Nostocales	Aphanizomenonaceae	Dolichospermum	sigmoideum		species	(Nygaard) Wacklin, L.Hoffmann & Komárek, 2009
5221be90-d9ca-43d0-9356-3d21b325e379	5221be90-d9ca-43d0-9356-3d21b325e379	Dolichospermum solitarium (Klebahn) Wacklin, L.Hoffmann & Komárek	Bacteria	Cyanobacteria	Cyanophyceae	Nostocales	Aphanizomenonaceae	Dolichospermum	solitarium		species	(Klebahn) Wacklin, L.Hoffmann & Komárek, 2009
1bc9ce74-52c3-4f2f-bcaf-a52b790ae5b0	1bc9ce74-52c3-4f2f-bcaf-a52b790ae5b0	Dolichospermum spiroides (Klebhan) Wacklin, L.Hoffmann & Komárek	Bacteria	Cyanobacteria	Cyanophyceae	Nostocales	Aphanizomenonaceae	Dolichospermum	spiroides		species	(Klebhan) Wacklin, L.Hoffmann & Komárek, 2009
51718504-dcca-46d8-b898-7fb5882cda7a	51718504-dcca-46d8-b898-7fb5882cda7a	Eucapsis alpina F.E.Clements & H.L.Schantz	Bacteria	Cyanobacteria	Cyanophyceae	Synechococcales	Merismopediaceae	Eucapsis	alpina		species	F.E.Clements & H.L.Schantz, 1909
4b2992c2-355e-4b87-9b44-d01c95cf37b0	4b2992c2-355e-4b87-9b44-d01c95cf37b0	Eucapsis minuta F.E.Fritsch	Bacteria	Cyanobacteria	Cyanophyceae	Synechococcales	Merismopediaceae	Eucapsis	minuta		species	F.E.Fritsch, 1912
eaa471ec-3e4e-4f97-bcfe-bf8dd1539f6e	eaa471ec-3e4e-4f97-bcfe-bf8dd1539f6e	Fischerella (Bornet & Flahault) Gomont	Bacteria	Cyanobacteria	Cyanophyceae	Nostocales	Hapalosiphonaceae	Fischerella			genus	(Bornet & Flahault) Gomont, 1895
4f6c50dc-4546-4bc0-b787-e9401790c6cd	4f6c50dc-4546-4bc0-b787-e9401790c6cd	Fortiea De Toni	Bacteria	Cyanobacteria	Cyanophyceae	Nostocales	Fortieaceae	Fortiea			genus	De Toni, 1936
44d37621-b992-4eb9-9525-96e0bf8c4681	44d37621-b992-4eb9-9525-96e0bf8c4681	Fortiea striatula (F.C.Hy) De Toni	Bacteria	Cyanobacteria	Cyanophyceae	Nostocales	Fortieaceae	Fortiea	striatula		species	(F.C.Hy) De Toni, 1936
e622582c-0c69-4eda-9cb1-f6fe3307322b	e622582c-0c69-4eda-9cb1-f6fe3307322b	Geitlerinema ionicum (Skuja) Anagnostidis	Bacteria	Cyanobacteria	Cyanophyceae	Oscillatoriales	Coleofasciculaceae	Geitlerinema	ionicum		species	(Skuja) Anagnostidis, 1989
de5830fb-671f-40ad-a28e-83d0d9552624	de5830fb-671f-40ad-a28e-83d0d9552624	Geitlerinema splendidum (Greville ex Gomont) Anagnostidis	Bacteria	Cyanobacteria	Cyanophyceae	Oscillatoriales	Coleofasciculaceae	Geitlerinema	splendidum		species	(Greville ex Gomont) Anagnostidis, 1989
e098262a-b1d4-477a-9a0f-19da95779c03	e098262a-b1d4-477a-9a0f-19da95779c03	Gloeocapsa atrata Kützing	Bacteria	Cyanobacteria	Cyanophyceae	Chroococcales	Microcystaceae	Gloeocapsa	atrata		species	Kützing, 1843
a27dea51-afb9-44b1-a972-5a6f83343c8d	a27dea51-afb9-44b1-a972-5a6f83343c8d	Gloeocapsa caldariorum Rabenhorst	Bacteria	Cyanobacteria	Cyanophyceae	Chroococcales	Microcystaceae	Gloeocapsa	caldariorum		species	Rabenhorst, 1865
497a6707-1af7-4aad-b1f0-16d3f4a72491	497a6707-1af7-4aad-b1f0-16d3f4a72491	Gloeocapsa compacta Kützing	Bacteria	Cyanobacteria	Cyanophyceae	Chroococcales	Microcystaceae	Gloeocapsa	compacta		species	Kützing, 1847
9e14299f-a3b3-4d22-9d45-a154822d9e71	9e14299f-a3b3-4d22-9d45-a154822d9e71	Gloeocapsa gelatinosa Kützing	Bacteria	Cyanobacteria	Cyanophyceae	Chroococcales	Microcystaceae	Gloeocapsa	gelatinosa		species	Kützing, 1843
8723af8c-6484-41dc-9f50-13413e39ffe8	8723af8c-6484-41dc-9f50-13413e39ffe8	Gloeocapsa Kützing	Bacteria	Cyanobacteria	Cyanophyceae	Chroococcales	Microcystaceae	Gloeocapsa			genus	Kützing, 1843
1065567e-8686-4e80-a958-a6e1aa149602	1065567e-8686-4e80-a958-a6e1aa149602	Gloeocapsa quaternata Kützing	Bacteria	Cyanobacteria	Cyanophyceae	Chroococcales	Microcystaceae	Gloeocapsa	quaternata		species	Kützing, 1846
5dc73588-3ac9-4125-ba9b-67e5aa7e4da2	5dc73588-3ac9-4125-ba9b-67e5aa7e4da2	Gloeocapsa rupestris Kützing	Bacteria	Cyanobacteria	Cyanophyceae	Chroococcales	Microcystaceae	Gloeocapsa	rupestris		species	Kützing, 1847
dc8fd976-8381-4990-a768-8ffc33cd2311	dc8fd976-8381-4990-a768-8ffc33cd2311	Gloeocapsa thermalis Kützing	Bacteria	Cyanobacteria	Cyanophyceae	Chroococcales	Microcystaceae	Gloeocapsa	thermalis		species	Kützing, 1843
7c0883b0-02bd-4c49-9f75-571514383042	7c0883b0-02bd-4c49-9f75-571514383042	Gloeocapsopsis dvorakii (Novácek) Komárek & Anagnostidis ex Komárek 1993	Bacteria	Cyanobacteria	Cyanophyceae	Chroococcales	Chroococcaceae	Gloeocapsopsis	dvorakii		species	(Novácek) Komárek & Anagnostidis ex Komárek 1993
98e1692e-6ff2-45b4-9d6d-9303e6d89d2c	98e1692e-6ff2-45b4-9d6d-9303e6d89d2c	Gloeocapsopsis magma (Brébisson) Komárek & Anagnostidis ex Komárek	Bacteria	Cyanobacteria	Cyanophyceae	Chroococcales	Chroococcaceae	Gloeocapsopsis	magma		species	(Brébisson) Komárek & Anagnostidis ex Komárek, 1993
25415dbd-f397-4bfb-add2-6411592cae57	25415dbd-f397-4bfb-add2-6411592cae57	Gloeothece cystifera (Hassall) Rabenhorst	Bacteria	Cyanobacteria	Cyanophyceae	Chroococcales	Aphanothecaceae	Gloeothece	cystifera		species	(Hassall) Rabenhorst, 1865
79d0678e-3dc0-4870-8fcb-10e6fc521f12	79d0678e-3dc0-4870-8fcb-10e6fc521f12	Gloeothece rupestris (Lyngbye) Bornet in Wittrock & Nordstedt	Bacteria	Cyanobacteria	Cyanophyceae	Chroococcales	Aphanothecaceae	Gloeothece	rupestris		species	(Lyngbye) Bornet in Wittrock & Nordstedt, 1880
400e516d-a610-4b8f-910f-a09ae66ec154	400e516d-a610-4b8f-910f-a09ae66ec154	Gloeotrichia pisum Thuret ex Bornet & Flahault	Bacteria	Cyanobacteria	Cyanophyceae	Nostocales	Gloeotrichiaceae	Gloeotrichia	pisum		species	Thuret ex Bornet & Flahault, 1886
3e0be31f-ca79-45eb-a72d-8d7acbdc51d3	3e0be31f-ca79-45eb-a72d-8d7acbdc51d3	Goleter apudmare Miscoe & J.R.Johansen	Bacteria	Cyanobacteria	Cyanophyceae	Nostocales	Nostocaceae	Goleter	apudmare		species	Miscoe & J.R.Johansen, 2016
4c9e03fc-3744-4766-ac33-2c2e5b23a413	4c9e03fc-3744-4766-ac33-2c2e5b23a413	Gomphosphaeria Kützing	Bacteria	Cyanobacteria	Cyanophyceae	Chroococcales	Gomphosphaeriaceae	Gomphosphaeria			genus	Kützing, 1836
d709dfec-b807-45c1-85e9-3394d5a2c516	d709dfec-b807-45c1-85e9-3394d5a2c516	Hapalosiphon hibernicus West & G.S.West	Bacteria	Cyanobacteria	Cyanophyceae	Nostocales	Hapalosiphonaceae	Hapalosiphon	hibernicus		species	West & G.S.West, 1896
c0a87873-aeef-40d9-abef-88bb0e1bddc7	c0a87873-aeef-40d9-abef-88bb0e1bddc7	Hapalosiphon intricatus West & G.S.West	Bacteria	Cyanobacteria	Cyanophyceae	Nostocales	Hapalosiphonaceae	Hapalosiphon	intricatus		species	West & G.S.West, 1894
aa4cced3-0879-4a7c-bcba-93d60a58dc02	aa4cced3-0879-4a7c-bcba-93d60a58dc02	Hapalosiphon Nägeli ex É.Bornet & C.Flahault	Bacteria	Cyanobacteria	Cyanophyceae	Nostocales	Hapalosiphonaceae	Hapalosiphon			genus	Nägeli ex É.Bornet & C.Flahault, 1886
48ff0df8-5770-40a9-9390-32143914916f	48ff0df8-5770-40a9-9390-32143914916f	Hapalosiphon pumilus Kirchner ex Bornet & Flahault	Bacteria	Cyanobacteria	Cyanophyceae	Nostocales	Hapalosiphonaceae	Hapalosiphon	pumilus		species	Kirchner ex Bornet & Flahault, 1887
c971badb-6e79-4a4b-bbd2-431ad6110593	c971badb-6e79-4a4b-bbd2-431ad6110593	Heteroleibleinia kuetzingii (Schmidle) Compère	Bacteria	Cyanobacteria	Cyanophyceae	Synechococcales	Heteroleibleiniaceae	Heteroleibleinia	kuetzingii		species	(Schmidle) Compère, 1985
122a4282-8872-4131-adb2-544c8518a448	122a4282-8872-4131-adb2-544c8518a448	Homoeothrix africana G.S.West	Bacteria	Cyanobacteria	Cyanophyceae	Oscillatoriales	Homoeotrichaceae	Homoeothrix	africana		species	G.S.West, 1912
245cf35a-e857-4c66-9541-bc5789a6eeb5	245cf35a-e857-4c66-9541-bc5789a6eeb5	Hydrocoryne spongiosa Schwabe ex Bornet & Flahault	Bacteria	Cyanobacteria	Cyanophyceae	Nostocales	Nostocaceae	Hydrocoryne	spongiosa		species	Schwabe ex Bornet & Flahault 1887
d76580b7-639c-496b-a580-6ec8cdb04f41	d76580b7-639c-496b-a580-6ec8cdb04f41	Hyella caespitosa Bornet & Flahault	Bacteria	Cyanobacteria	Cyanophyceae	Pleurocapsales	Hyellaceae	Hyella	caespitosa		species	Bornet & Flahault, 1888
57add9e0-a07c-4ae3-b1e3-82c59d3fa824	57add9e0-a07c-4ae3-b1e3-82c59d3fa824	Hyella É.Bornet & C.Flahault	Bacteria	Cyanobacteria	Cyanophyceae	Pleurocapsales	Hyellaceae	Hyella			genus	É.Bornet & C.Flahault, 1888
8e754eab-b4b1-40ab-891d-5f5c5dc486cc	8e754eab-b4b1-40ab-891d-5f5c5dc486cc	Hyella gigas Lukas & Golubic	Bacteria	Cyanobacteria	Cyanophyceae	Pleurocapsales	Hyellaceae	Hyella	gigas		species	Lukas & Golubic, 1983
2d7ee16d-816b-40ec-a985-99587bb4bc47	2d7ee16d-816b-40ec-a985-99587bb4bc47	Isocystis planctonica Starmach	Bacteria	Cyanobacteria	Cyanophyceae	Nostocales	Nostocaceae	Isocystis	planctonica		species	Starmach 1962
fd8c0c1d-3a02-455a-9cf9-a9b88d36ddfc	fd8c0c1d-3a02-455a-9cf9-a9b88d36ddfc	Kamptonema formosum (Bory ex Gomont) Strunecký, Komárek & J.Smarda	Bacteria	Cyanobacteria	Cyanophyceae	Oscillatoriales	Microcoleaceae	Kamptonema	formosum		species	(Bory ex Gomont) Strunecký, Komárek & J.Smarda, 2014
a22828f8-52c7-4e6d-a413-65aa99b6966a	a22828f8-52c7-4e6d-a413-65aa99b6966a	Kamptonema O.Strunecký, J.Komárek & J.Smarda	Bacteria	Cyanobacteria	Cyanophyceae	Oscillatoriales	Microcoleaceae	Kamptonema			genus	O.Strunecký, J.Komárek & J.Smarda, 2014
30bc6d99-2ce9-4925-8b6b-da2adc5e5a8d	30bc6d99-2ce9-4925-8b6b-da2adc5e5a8d	Kyrtuthrix dalmatica Ercegovic	Bacteria	Cyanobacteria	Cyanophyceae	Nostocales	Rivulariaceae	Kyrtuthrix	dalmatica		species	Ercegovic, 1929
c7432a18-06a8-4c24-885f-83f1e65f4aa0	c7432a18-06a8-4c24-885f-83f1e65f4aa0	Leptodesmis Raabová, Kovacik & Strunecký	Bacteria	Cyanobacteria	Cyanophyceae	Synechococcales	Leptolyngbyaceae	Leptodesmis			genus	Raabová, Kovacik & Strunecký, 2019
b65a0d68-5f4c-43d8-9e59-dca48bed7755	b65a0d68-5f4c-43d8-9e59-dca48bed7755	Leptolyngbya Anagnostidis & Komárek	Bacteria	Cyanobacteria	Cyanophyceae	Synechococcales	Leptolyngbyaceae	Leptolyngbya			genus	Anagnostidis & Komárek, 1988
ce82394a-7e76-4bef-a2d0-d973f47253eb	ce82394a-7e76-4bef-a2d0-d973f47253eb	Leptolyngbya gelatinosa (Woronichin) Anagnostidis & Komárek	Bacteria	Cyanobacteria	Cyanophyceae	Synechococcales	Leptolyngbyaceae	Leptolyngbya	gelatinosa		species	(Woronichin) Anagnostidis & Komárek, 1988
1a9b645a-2715-4346-950e-2f92b9a49636	1a9b645a-2715-4346-950e-2f92b9a49636	Leptolyngbya granulifera (J.J.Copeland) Anagnostidis	Bacteria	Cyanobacteria	Cyanophyceae	Synechococcales	Leptolyngbyaceae	Leptolyngbya	granulifera		species	(J.J.Copeland) Anagnostidis 1936
fd1e7711-25d2-47ab-93c9-b7765b33b1b7	fd1e7711-25d2-47ab-93c9-b7765b33b1b7	Leptolyngbya laminosa (Gomont ex Gomont) Anagnostidis & Komárek	Bacteria	Cyanobacteria	Cyanophyceae	Synechococcales	Leptolyngbyaceae	Leptolyngbya	laminosa		species	(Gomont ex Gomont) Anagnostidis & Komárek, 1988
6e639f5e-0b3f-42e2-9593-65db9e17e6d1	6e639f5e-0b3f-42e2-9593-65db9e17e6d1	Leptolyngbya nostocorum (Bornet ex Gomont) Anagnostidis & Komárek	Bacteria	Cyanobacteria	Cyanophyceae	Synechococcales	Leptolyngbyaceae	Leptolyngbya	nostocorum		species	(Bornet ex Gomont) Anagnostidis & Komárek, 1988
4c0f8a64-0187-4e33-8872-5958d5a08392	4c0f8a64-0187-4e33-8872-5958d5a08392	Leptolyngbya ochracea (Thuret ex Gomont) Anagnostidis & Komárek	Bacteria	Cyanobacteria	Cyanophyceae	Synechococcales	Leptolyngbyaceae	Leptolyngbya	ochracea		species	(Thuret ex Gomont) Anagnostidis & Komárek, 1988
7b0dceac-9ca2-4ab1-a808-2d03d87d11b5	7b0dceac-9ca2-4ab1-a808-2d03d87d11b5	Leptolyngbya rivulariarum (Gomont) Anagnostidis & Komárek	Bacteria	Cyanobacteria	Cyanophyceae	Synechococcales	Leptolyngbyaceae	Leptolyngbya	rivulariarum		species	(Gomont) Anagnostidis & Komárek, 1988
bae1f84f-d121-4320-87bb-f43d81f2b862	bae1f84f-d121-4320-87bb-f43d81f2b862	Leptolyngbya subuliformis (Gomont) Anagnostidis	Bacteria	Cyanobacteria	Cyanophyceae	Synechococcales	Leptolyngbyaceae	Leptolyngbya	subuliformis		species	(Gomont) Anagnostidis 2001
888fc749-abe8-4c95-9d52-7a38df4dfbe2	888fc749-abe8-4c95-9d52-7a38df4dfbe2	Leptolyngbya valderiana (Gomont) Anagnostidis & Komárek	Bacteria	Cyanobacteria	Cyanophyceae	Synechococcales	Leptolyngbyaceae	Leptolyngbya	valderiana		species	(Gomont) Anagnostidis & Komárek, 1988
57a35c9a-2527-4a59-b4af-f1e161b674de	57a35c9a-2527-4a59-b4af-f1e161b674de	Limnothrix M.-E.Meffert	Bacteria	Cyanobacteria	Cyanophyceae	Synechococcales	Pseudanabaenaceae	Limnothrix			genus	M.-E.Meffert, 1988
4f8e7f7b-9944-4fd5-8ec0-8b4f340e9d43	4f8e7f7b-9944-4fd5-8ec0-8b4f340e9d43	Limnothrix planctonica (Woloszynska) Meffert	Bacteria	Cyanobacteria	Cyanophyceae	Synechococcales	Pseudanabaenaceae	Limnothrix	planctonica		species	(Woloszynska) Meffert, 1988
54c6a914-cbda-4f8d-9c2a-61dc8ef924b2	54c6a914-cbda-4f8d-9c2a-61dc8ef924b2	Lyngbya C.Agardh ex Gomont	Bacteria	Cyanobacteria	Cyanophyceae	Oscillatoriales	Oscillatoriaceae	Lyngbya			genus	C.Agardh ex Gomont, 1892
ab4bb270-2fed-436d-9151-d50953c3b722	ab4bb270-2fed-436d-9151-d50953c3b722	Lyngbya lutea Gomont ex Gomont	Bacteria	Cyanobacteria	Cyanophyceae	Oscillatoriales	Oscillatoriaceae	Lyngbya	lutea		species	Gomont ex Gomont, 1892
9ff67b82-f2c1-44aa-97b6-9dedeca0050d	9ff67b82-f2c1-44aa-97b6-9dedeca0050d	Lyngbya martensiana Meneghini ex Gomont	Bacteria	Cyanobacteria	Cyanophyceae	Oscillatoriales	Oscillatoriaceae	Lyngbya	martensiana		species	Meneghini ex Gomont, 1892
8c4e77c9-835a-43b1-b017-2ef28bdc134c	8c4e77c9-835a-43b1-b017-2ef28bdc134c	Mastigocladus Cohn ex O.Kirchner	Bacteria	Cyanobacteria	Cyanophyceae	Nostocales	Hapalosiphonaceae	Mastigocladus			genus	Cohn ex Kirchner, 1898
8529cebc-48ca-4cb3-bbd3-f18d8196ef64	8529cebc-48ca-4cb3-bbd3-f18d8196ef64	Mastigocladus laminosus Cohn ex Kirchner	Bacteria	Cyanobacteria	Cyanophyceae	Nostocales	Hapalosiphonaceae	Mastigocladus	laminosus		species	Cohn ex Kirchner, 1898
911285af-ad86-4c6c-acd7-e1ffbe785898	911285af-ad86-4c6c-acd7-e1ffbe785898	Mastigocoleus testarum Lagerheim ex Bornet & Flahault	Bacteria	Cyanobacteria	Cyanophyceae	Nostocales	Hapalosiphonaceae	Mastigocoleus	testarum		species	Lagerheim ex Bornet & Flahault, 1886
9bf029f7-05f0-4b26-b409-eb2bc6557728	9bf029f7-05f0-4b26-b409-eb2bc6557728	Merismopedia F.J.F.Meyen	Bacteria	Cyanobacteria	Cyanophyceae	Synechococcales	Merismopediaceae	Merismopedia			genus	Meyen, 1839
87301fda-6fc0-41fd-bf32-edf41852f9c1	87301fda-6fc0-41fd-bf32-edf41852f9c1	Merismopedia glauca (Ehrenberg) Kützing	Bacteria	Cyanobacteria	Cyanophyceae	Synechococcales	Merismopediaceae	Merismopedia	glauca		species	(Ehrenberg) Kützing, 1845
efc4e44b-911c-4f40-aa84-7f376dc8b244	efc4e44b-911c-4f40-aa84-7f376dc8b244	Merismopedia tenuissima Lemmermann	Bacteria	Cyanobacteria	Cyanophyceae	Synechococcales	Merismopediaceae	Merismopedia	tenuissima		species	Lemmermann, 1898
f7f57625-6b39-433a-a059-3f8893ccfda8	f7f57625-6b39-433a-a059-3f8893ccfda8	Microchaete bulbosa J.Copeland	Bacteria	Cyanobacteria	Cyanophyceae	Nostocales	Rivulariaceae	Microchaete	bulbosa		species	J.Copeland, 1936
776dee79-2d69-4f7f-adc0-69a1eccb9339	776dee79-2d69-4f7f-adc0-69a1eccb9339	Microchaete tenera Thuret ex Bornet & Flahault	Bacteria	Cyanobacteria	Cyanophyceae	Nostocales	Rivulariaceae	Microchaete	tenera		species	Thuret ex Bornet & Flahault, 1886
d0ba0e07-15a3-4fc3-8713-f3e03d93100c	d0ba0e07-15a3-4fc3-8713-f3e03d93100c	Microcoleus amoenus (Gomont) Strunecky, Komárek & J.R.Johansen	Bacteria	Cyanobacteria	Cyanophyceae	Oscillatoriales	Microcoleaceae	Microcoleus	amoenus		species	(Gomont) Strunecky, Komárek & J.R.Johansen, 2013
b8a50fb1-528e-4567-aba8-daacc11caf87	b8a50fb1-528e-4567-aba8-daacc11caf87	Microcoleus autumnalis (Gomont) Strunecky, Komárek & J.R.Johansen	Bacteria	Cyanobacteria	Cyanophyceae	Oscillatoriales	Microcoleaceae	Microcoleus	autumnalis		species	(Gomont) Strunecky, Komárek & J.R.Johansen, 2013
8495092b-5f1b-4634-87e3-f9d699d6395c	8495092b-5f1b-4634-87e3-f9d699d6395c	Microcoleus lyngbyaceus Kützing ex Forti	Bacteria	Cyanobacteria	Cyanophyceae	Oscillatoriales	Microcoleaceae	Microcoleus	lyngbyaceus		species	Kützing ex Forti, 1907
7aa7c36a-a439-4906-b507-57fb466b1b2f	7aa7c36a-a439-4906-b507-57fb466b1b2f	Microcystis aeruginosa (Kützing) Kützing	Bacteria	Cyanobacteria	Cyanophyceae	Chroococcales	Microcystaceae	Microcystis	aeruginosa		species	(Kützing) Kützing, 1846
8adc722c-6f2b-4052-9c43-7d0c1df0a0a5	8adc722c-6f2b-4052-9c43-7d0c1df0a0a5	Microcystis flos-aquae (Wittrock) Kirchner	Bacteria	Cyanobacteria	Cyanophyceae	Chroococcales	Microcystaceae	Microcystis	flos-aquae		species	(Wittrock) Kirchner, 1898
f5f2af9c-a375-4ee3-a02b-28da1716f1ff	f5f2af9c-a375-4ee3-a02b-28da1716f1ff	Microcystis Lemmermann	Bacteria	Cyanobacteria	Cyanophyceae	Chroococcales	Microcystaceae	Microcystis			genus	Lemmermann, 1907
887eb1ce-96cd-4f2c-9af1-0351a0847068	887eb1ce-96cd-4f2c-9af1-0351a0847068	Microcystis pulverea (H.C.Wood) Forti	Bacteria	Cyanobacteria	Cyanophyceae	Chroococcales	Microcystaceae	Microcystis	pulverea		species	(H.C.Wood) Forti, 1907
53b33408-c37c-4c93-84d7-0cea90ccd22b	53b33408-c37c-4c93-84d7-0cea90ccd22b	Microcystis robusta (H.W.Clark) Nygaard in Ostenfeld & Nygaard	Bacteria	Cyanobacteria	Cyanophyceae	Chroococcales	Microcystaceae	Microcystis	robusta		species	(H.W.Clark) Nygaard in Ostenfeld & Nygaard, 1925
58d31592-5ee6-4abc-be6b-11b6d87a7529	58d31592-5ee6-4abc-be6b-11b6d87a7529	Nodularia harveyana Thuret ex Bornet & Flahault	Bacteria	Cyanobacteria	Cyanophyceae	Nostocales	Aphanizomenonaceae	Nodularia	harveyana		species	Thuret ex Bornet & Flahault, 1886
94756815-e1cc-4d03-8c12-959bb0b74810	94756815-e1cc-4d03-8c12-959bb0b74810	Nostoc carneum C.Agardh ex Bornet & Flahault	Bacteria	Cyanobacteria	Cyanophyceae	Nostocales	Nostocaceae	Nostoc	carneum		species	C.Agardh ex Bornet & Flahault, 1886
b62e0ebe-e285-40c4-8812-ae4a41c39e52	b62e0ebe-e285-40c4-8812-ae4a41c39e52	Nostoc commune Vaucher ex Bornet & Flahault	Bacteria	Cyanobacteria	Cyanophyceae	Nostocales	Nostocaceae	Nostoc	commune		species	Vaucher ex Bornet & Flahault, 1886
b191d795-5dca-4717-b336-4a9cd0c9e042	b191d795-5dca-4717-b336-4a9cd0c9e042	Nostoc ellipsosporum Rabenhorst ex Bornet & Flahault	Bacteria	Cyanobacteria	Cyanophyceae	Nostocales	Nostocaceae	Nostoc	ellipsosporum		species	Rabenhorst ex Bornet & Flahault, 1886
8c3d3bfa-ad55-4c8c-9893-7bf553de51fd	8c3d3bfa-ad55-4c8c-9893-7bf553de51fd	Nostoc paludosum Kützing ex Bornet & Flahault	Bacteria	Cyanobacteria	Cyanophyceae	Nostocales	Nostocaceae	Nostoc	paludosum		species	Kützing ex Bornet & Flahault, 1886
c9bac812-d6db-4f95-9786-e4e2487a3aeb	c9bac812-d6db-4f95-9786-e4e2487a3aeb	Nostoc punctiforme Hariot	Bacteria	Cyanobacteria	Cyanophyceae	Nostocales	Nostocaceae	Nostoc	punctiforme		species	Hariot, 1891
0dd2ccad-518c-4854-bf2f-094445867ede	0dd2ccad-518c-4854-bf2f-094445867ede	Nostoc sphaericum Vaucher ex Bornet & Flahault	Bacteria	Cyanobacteria	Cyanophyceae	Nostocales	Nostocaceae	Nostoc	sphaericum		species	Vaucher ex Bornet & Flahault, 1886
55357e8b-2bc5-46b9-b15e-2d5825598336	55357e8b-2bc5-46b9-b15e-2d5825598336	Nostoc sphaeroides Kützing ex Bornet & Flahault	Bacteria	Cyanobacteria	Cyanophyceae	Nostocales	Nostocaceae	Nostoc	sphaeroides		species	Kützing ex Bornet & Flahault, 1886
e057c537-5a5e-47f4-bfbc-ee83ba3c851f	e057c537-5a5e-47f4-bfbc-ee83ba3c851f	Nostoc Vaucher ex Bornet & Flahault	Bacteria	Cyanobacteria	Cyanophyceae	Nostocales	Nostocaceae	Nostoc			genus	Vaucher ex Bornet & Flahault, 1886
97f3f969-ea15-4a65-a10e-1deee0225fc4	97f3f969-ea15-4a65-a10e-1deee0225fc4	Nostoc verrucosum Vaucher ex Bornet & Flahault	Bacteria	Cyanobacteria	Cyanophyceae	Nostocales	Nostocaceae	Nostoc	verrucosum		species	Vaucher ex Bornet & Flahault, 1886
7a2e011f-720e-439e-8107-15a6a85faee3	7a2e011f-720e-439e-8107-15a6a85faee3	Nostocaceae Eichler	Bacteria	Cyanobacteria	Cyanophyceae	Nostocales	Nostocaceae				family	Eichler, 1886
a39d1286-cf79-4437-b0b2-f06ab706aef5	a39d1286-cf79-4437-b0b2-f06ab706aef5	Nostochopsis lobatus H.C.Wood ex Bornet & Flahault	Bacteria	Cyanobacteria	Cyanophyceae	Nostocales	Nostochopsidaceae	Nostochopsis	lobatus		species	H.C.Wood ex Bornet & Flahault, 1886
59ae9a85-c024-4eef-a796-612950f9e7b0	59ae9a85-c024-4eef-a796-612950f9e7b0	Oscillatoria geitleri f. major Bourrelly in Bourrelly & Manguin	Bacteria	Cyanobacteria	Cyanophyceae	Oscillatoriales	Oscillatoriaceae	Oscillatoria	geitleri	major	form	Bourrelly in Bourrelly & Manguin, 1946
3829a8e8-04d9-4692-829c-4a71658dc520	3829a8e8-04d9-4692-829c-4a71658dc520	Oscillatoria planctonica Woloszynska	Bacteria	Cyanobacteria	Cyanophyceae	Oscillatoriales	Oscillatoriaceae	Oscillatoria	planctonica		species	Woloszynska, 1912
9e78f519-ddf0-4ee3-919a-9dec85e42ebc	9e78f519-ddf0-4ee3-919a-9dec85e42ebc	Oscillatoria princeps Vaucher ex Gomont	Bacteria	Cyanobacteria	Cyanophyceae	Oscillatoriales	Oscillatoriaceae	Oscillatoria	princeps		species	Vaucher ex Gomont, 1892
3fffaeb9-4fba-4f08-8db5-20d0fe4571c1	3fffaeb9-4fba-4f08-8db5-20d0fe4571c1	Oscillatoria sancta Kützing ex Gomont	Bacteria	Cyanobacteria	Cyanophyceae	Oscillatoriales	Oscillatoriaceae	Oscillatoria	sancta		species	Kützing ex Gomont, 1892
d1bc0bf9-4e55-4f67-bb58-bc98e442e718	d1bc0bf9-4e55-4f67-bb58-bc98e442e718	Oscillatoria tenuis C.Agardh ex Gomont	Bacteria	Cyanobacteria	Cyanophyceae	Oscillatoriales	Oscillatoriaceae	Oscillatoria	tenuis		species	C.Agardh ex Gomont, 1892
6b810345-f88e-477d-9d8e-aee5a8d0a301	6b810345-f88e-477d-9d8e-aee5a8d0a301	Oscillatoria Vaucher ex Gomont	Bacteria	Cyanobacteria	Cyanophyceae	Oscillatoriales	Oscillatoriaceae	Oscillatoria			genus	Vaucher ex Gomont, 1892
38b5e472-552b-4d10-bb4a-19b83a2b6649	38b5e472-552b-4d10-bb4a-19b83a2b6649	Pegethrix Mai, J.R.Johansen & Bohunická	Bacteria	Cyanobacteria	Cyanophyceae	Synechococcales	Oculatellaceae	Pegethrix			genus	Mai, J.R.Johansen & Bohunická, 2018
8d74a92d-7439-4e2e-84f0-663e12ca1250	8d74a92d-7439-4e2e-84f0-663e12ca1250	Petalonema velutinum Migula	Bacteria	Cyanobacteria	Cyanophyceae	Nostocales	Scytonemataceae	Petalonema	velutinum		species	Migula, 1907
ee9bcf40-6274-4c3b-857c-4b747517827c	ee9bcf40-6274-4c3b-857c-4b747517827c	Phormidium aerugineo-caeruleum (Gomont) Anagnostidis & Komárek	Bacteria	Cyanobacteria	Cyanophyceae	Oscillatoriales	Microcoleaceae	Phormidium	aerugineo-caeruleum		species	(Gomont) Anagnostidis & Komárek, 1988
55b666b9-3d5f-4527-9787-40de487033b6	55b666b9-3d5f-4527-9787-40de487033b6	Phormidium allorgei (Frémy) Anagnostidis & Komárek	Bacteria	Cyanobacteria	Cyanophyceae	Oscillatoriales	Microcoleaceae	Phormidium	allorgei		species	(Frémy) Anagnostidis & Komárek, 1988
331fed1c-f59a-40d2-987d-87dc459ea329	331fed1c-f59a-40d2-987d-87dc459ea329	Phormidium breve (Kützing ex Gomont) Anagnostidis & Komárek	Bacteria	Cyanobacteria	Cyanophyceae	Oscillatoriales	Microcoleaceae	Phormidium	breve		species	(Kützing ex Gomont) Anagnostidis & Komárek, 1988
a04e9c43-b1f0-4082-90d9-01e5de7c2c2c	a04e9c43-b1f0-4082-90d9-01e5de7c2c2c	Phormidium durum N.L.Gardner	Bacteria	Cyanobacteria	Cyanophyceae	Oscillatoriales	Microcoleaceae	Phormidium	durum		species	N.L.Gardner, 1927
051b68f9-c9fe-49f0-812c-f207e414c51a	051b68f9-c9fe-49f0-812c-f207e414c51a	Phormidium irriguum (Kützing ex Gomont) Anagnostidis & Komárek	Bacteria	Cyanobacteria	Cyanophyceae	Oscillatoriales	Microcoleaceae	Phormidium	irriguum		species	(Kützing ex Gomont) Anagnostidis & Komárek, 1988
2f47906a-c0fe-4cc4-896c-e4fcaaad4c67	2f47906a-c0fe-4cc4-896c-e4fcaaad4c67	Phormidium Kützing ex Gomont	Bacteria	Cyanobacteria	Cyanophyceae	Oscillatoriales	Microcoleaceae	Phormidium			genus	Kützing ex Gomont, 1892
657118ac-601f-47e2-bf95-6d3e3a59b787	657118ac-601f-47e2-bf95-6d3e3a59b787	Phormidium pachydermaticum Frémy	Bacteria	Cyanobacteria	Cyanophyceae	Oscillatoriales	Microcoleaceae	Phormidium	pachydermaticum		species	Frémy, 1930
6cba104e-e00b-4666-85f8-e9f13f6d1af0	6cba104e-e00b-4666-85f8-e9f13f6d1af0	Phormidium retzii Kützing ex Gomont	Bacteria	Cyanobacteria	Cyanophyceae	Oscillatoriales	Microcoleaceae	Phormidium	retzii		species	Kützing ex Gomont, 1892
e2d24067-4fb8-4a51-a47f-79c9b8ba6c89	e2d24067-4fb8-4a51-a47f-79c9b8ba6c89	Phormidium rotheanum Itzigsohn in Rabenhorst	Bacteria	Cyanobacteria	Cyanophyceae	Oscillatoriales	Microcoleaceae	Phormidium	rotheanum		species	Itzigsohn in Rabenhorst, 1865
0b281203-acf6-4691-81bf-fae773a52154	0b281203-acf6-4691-81bf-fae773a52154	Phormidium terebriforme (C.Agardh ex Gomont) Anagnostidis & Komárek	Bacteria	Cyanobacteria	Cyanophyceae	Oscillatoriales	Microcoleaceae	Phormidium	terebriforme		species	(C.Agardh ex Gomont) Anagnostidis & Komárek, 1988
fdfd2253-355c-4613-8821-d7e6a3af8db5	fdfd2253-355c-4613-8821-d7e6a3af8db5	Planktolyngbya Anagnostidis & Komárek	Bacteria	Cyanobacteria	Cyanophyceae	Synechococcales	Leptolyngbyaceae	Planktolyngbya			genus	Anagnostidis & Komárek, 1988
48a5a27a-67fc-4106-8b59-3ce4273c990a	48a5a27a-67fc-4106-8b59-3ce4273c990a	Planktolyngbya limnetica (Lemmermann) Komárková-Legnerová & Cronberg	Bacteria	Cyanobacteria	Cyanophyceae	Synechococcales	Leptolyngbyaceae	Planktolyngbya	limnetica		species	(Lemmermann) Komárková-Legnerová & Cronberg, 1992
e1b624ef-08b5-462c-9798-5c23ea3c1b8f	e1b624ef-08b5-462c-9798-5c23ea3c1b8f	Planktothrix agardhii (Gomont) Anagnostidis & Komárek	Bacteria	Cyanobacteria	Cyanophyceae	Oscillatoriales	Oscillatoriaceae	Planktothrix	agardhii		species	(Gomont) Anagnostidis & Komárek, 1988
8f88ea73-92d8-4064-acdf-5ee68a1cd57a	8f88ea73-92d8-4064-acdf-5ee68a1cd57a	Plectonema endolithicum Ercegovic	Bacteria	Cyanobacteria	Cyanophyceae	Oscillatoriales	Oscillatoriaceae	Plectonema	endolithicum		species	Ercegovic, 1932
c5467551-db89-4e8a-92af-1438b3fb6376	c5467551-db89-4e8a-92af-1438b3fb6376	Plectonema terebrans Bornet & Flahault ex Gomont	Bacteria	Cyanobacteria	Cyanophyceae	Oscillatoriales	Oscillatoriaceae	Plectonema	terebrans		species	Bornet & Flahault ex Gomont, 1892
97af63f2-8b55-4f61-9652-5f9ad065e8c0	97af63f2-8b55-4f61-9652-5f9ad065e8c0	Pseudanabaena catenata Lauterborn	Bacteria	Cyanobacteria	Cyanophyceae	Synechococcales	Pseudanabaenaceae	Pseudanabaena	catenata		species	Lauterborn, 1915
c54db9e1-17e1-4b33-af6a-68ac992fba8e	c54db9e1-17e1-4b33-af6a-68ac992fba8e	Pseudanabaena Lauterborn	Bacteria	Cyanobacteria	Cyanophyceae	Synechococcales	Pseudanabaenaceae	Pseudanabaena			genus	Lauterborn, 1915
d9676326-ea49-41e5-856c-08cdb3b35e89	d9676326-ea49-41e5-856c-08cdb3b35e89	Pseudanabaena limnetica (Lemmermann) Komárek	Bacteria	Cyanobacteria	Cyanophyceae	Synechococcales	Pseudanabaenaceae	Pseudanabaena	limnetica		species	(Lemmermann) Komárek, 1974
8fa96aaa-3710-4acd-90c4-77d79a67541e	8fa96aaa-3710-4acd-90c4-77d79a67541e	Pseudanabaena minima (G.S.An) Anagnostidis	Bacteria	Cyanobacteria	Cyanophyceae	Synechococcales	Pseudanabaenaceae	Pseudanabaena	minima		species	(G.S.An) Anagnostidis, 2001
685571d0-7ef2-491c-acdf-1b90fbffbe7f	685571d0-7ef2-491c-acdf-1b90fbffbe7f	Pseudanabaena mucicola (Naumann & Huber-Pestalozzi) Schwabe	Bacteria	Cyanobacteria	Cyanophyceae	Synechococcales	Pseudanabaenaceae	Pseudanabaena	mucicola		species	(Naumann & Huber-Pestalozzi) Schwabe, 1964
6fc5d494-e786-4387-9c3e-935eef50017d	6fc5d494-e786-4387-9c3e-935eef50017d	Pseudophormidium pauciramosum (Anissimova) Anagnostidis	Bacteria	Cyanobacteria	Cyanophyceae	Oscillatoriales	Microcoleaceae	Pseudophormidium	pauciramosum		species	(Anissimova) Anagnostidis, 2001
73672fde-4492-4d71-9397-a0484ca1f52a	73672fde-4492-4d71-9397-a0484ca1f52a	Raphidiopsis curvata F.E.Fritsch & M.F.Rich	Bacteria	Cyanobacteria	Cyanophyceae	Nostocales	Aphanizomenonaceae	Raphidiopsis	curvata		species	F.E.Fritsch & M.F.Rich, 1930
5a88f6dd-9528-43c2-afc9-1f703090bb77	5a88f6dd-9528-43c2-afc9-1f703090bb77	Rivularia biasolettiana Meneghini ex Bornet & Flahault 1886	Bacteria	Cyanobacteria	Cyanophyceae	Nostocales	Rivulariaceae	Rivularia	biasolettiana		species	Meneghini ex Bornet & Flahault 1886
9f54ed28-dba5-4574-9292-6edc54209f41	9f54ed28-dba5-4574-9292-6edc54209f41	Rivularia bullata Berkeley ex Bornet & Flahault	Bacteria	Cyanobacteria	Cyanophyceae	Nostocales	Rivulariaceae	Rivularia	bullata		species	Berkeley ex Bornet & Flahault, 1886
94ebe200-ebe0-4954-b536-607db01727c1	94ebe200-ebe0-4954-b536-607db01727c1	Rivularia C.Agardh ex Bornet & Flahault	Bacteria	Cyanobacteria	Cyanophyceae	Nostocales	Rivulariaceae	Rivularia			genus	C.Agardh ex Bornet & Flahault, 1886
a95d73fa-0ade-4b65-aa63-21b3a0f4a5ec	a95d73fa-0ade-4b65-aa63-21b3a0f4a5ec	Rivularia nitida C.Agardh ex Bornet & Flahault	Bacteria	Cyanobacteria	Cyanophyceae	Nostocales	Rivulariaceae	Rivularia	nitida		species	C.Agardh ex Bornet & Flahault, 1886
4031ad7c-9957-4d4c-8ce0-5eb5694954f7	4031ad7c-9957-4d4c-8ce0-5eb5694954f7	Schizothrix cuspidata (West & G.S.West) West & G.S.West	Bacteria	Cyanobacteria	Cyanophyceae	Synechococcales	Schizotrichaceae	Schizothrix	cuspidata		species	(West & G.S.West) West & G.S.West, 1896
7237f414-5581-4f4d-b56d-d8caa79cb06e	7237f414-5581-4f4d-b56d-d8caa79cb06e	Schizothrix fuscescens Kutzing ex Gomont	Bacteria	Cyanobacteria	Cyanophyceae	Synechococcales	Schizotrichaceae	Schizothrix	fuscescens		species	Kutzing ex Gomont, 1892
9a9f48a3-e628-4f75-88f5-d524082d47fb	9a9f48a3-e628-4f75-88f5-d524082d47fb	Schizothrix Kützing ex M.Gomont	Bacteria	Cyanobacteria	Cyanophyceae	Synechococcales	Schizotrichaceae	Schizothrix			genus	Kützing ex M.Gomont, 1892
9f1ea83f-7d6a-485e-8ac7-91ac99f29dec	9f1ea83f-7d6a-485e-8ac7-91ac99f29dec	Schizothrix lacustris A.Braun ex Gomont	Bacteria	Cyanobacteria	Cyanophyceae	Synechococcales	Schizotrichaceae	Schizothrix	lacustris		species	A.Braun ex Gomont, 1892
16d9f2c4-0c11-4c6b-9344-05c15ff24ec6	16d9f2c4-0c11-4c6b-9344-05c15ff24ec6	Schizothrix pallida (Kützing ex Forti) Geitler	Bacteria	Cyanobacteria	Cyanophyceae	Synechococcales	Schizotrichaceae	Schizothrix	pallida		species	(Kützing ex Forti) Geitler, 1932
1b82b99a-fb93-455a-a4c9-5e95876b5dfc	1b82b99a-fb93-455a-a4c9-5e95876b5dfc	Schizothrix symplocoides (N.L.Gardner) Geitler	Bacteria	Cyanobacteria	Cyanophyceae	Synechococcales	Schizotrichaceae	Schizothrix	symplocoides		species	(N.L.Gardner) Geitler, 1932
38e1c9a3-4496-4f78-b793-4eb65838bde0	38e1c9a3-4496-4f78-b793-4eb65838bde0	Schizothrix telephoroides Gomont	Bacteria	Cyanobacteria	Cyanophyceae	Synechococcales	Schizotrichaceae	Schizothrix	telephoroides		species	Gomont, 1890
e41e85b9-b4ee-4660-b8ae-69fbe1e9a96b	e41e85b9-b4ee-4660-b8ae-69fbe1e9a96b	Schizothrix vaginata Gomont	Bacteria	Cyanobacteria	Cyanophyceae	Synechococcales	Schizotrichaceae	Schizothrix	vaginata		species	Gomont, 1890
a78568db-4de4-45aa-a9a0-4b20db9be31d	a78568db-4de4-45aa-a9a0-4b20db9be31d	Scytonema amplum West & G.S.West	Bacteria	Cyanobacteria	Cyanophyceae	Nostocales	Scytonemataceae	Scytonema	amplum		species	West & G.S.West, 1895
d1847836-004a-41a1-876a-003687ac31f5	d1847836-004a-41a1-876a-003687ac31f5	Scytonema C.Agardh ex É.Bornet & C.Flahault	Bacteria	Cyanobacteria	Cyanophyceae	Nostocales	Scytonemataceae	Scytonema			genus	C.Agardh ex É.Bornet & C.Flahault, 1886
c18a3473-14e1-433b-a9f9-ff12f5fb7395	c18a3473-14e1-433b-a9f9-ff12f5fb7395	Scytonema dilatatum Bharadwaja	Bacteria	Cyanobacteria	Cyanophyceae	Nostocales	Scytonemataceae	Scytonema	dilatatum		species	Bharadwaja, 1934
8d0b1afd-15ef-4d1f-a11c-8501dcc92828	8d0b1afd-15ef-4d1f-a11c-8501dcc92828	Scytonema guyanense Bornet & Flahault	Bacteria	Cyanobacteria	Cyanophyceae	Nostocales	Scytonemataceae	Scytonema	guyanense		species	Bornet & Flahault, 1888
a15456d8-8188-422a-b17f-fe213dff16d0	a15456d8-8188-422a-b17f-fe213dff16d0	Scytonema hofmannii C.Agardh ex Bornet & Flahault	Bacteria	Cyanobacteria	Cyanophyceae	Nostocales	Scytonemataceae	Scytonema	hofmannii		species	C.Agardh ex Bornet & Flahault, 1886
d7d4200b-011d-466e-a88a-f63a45a8ed21	d7d4200b-011d-466e-a88a-f63a45a8ed21	Scytonema javanicum Bornet ex Bornet & Flahault	Bacteria	Cyanobacteria	Cyanophyceae	Nostocales	Scytonemataceae	Scytonema	javanicum		species	Bornet ex Bornet & Flahault, 1886
bc01938a-833c-421a-9b8b-e31b12711a6c	bc01938a-833c-421a-9b8b-e31b12711a6c	Scytonema mirabile Bornet	Bacteria	Cyanobacteria	Cyanophyceae	Nostocales	Scytonemataceae	Scytonema	mirabile		species	Bornet, 1889
f1ae6ab0-0d85-4870-90a7-43c727e9524e	f1ae6ab0-0d85-4870-90a7-43c727e9524e	Scytonema stuposum Bornet ex Bornet & Flahault	Bacteria	Cyanobacteria	Cyanophyceae	Nostocales	Scytonemataceae	Scytonema	stuposum		species	Bornet ex Bornet & Flahault, 1887
04cabb2f-2daf-491d-bcef-169f5882a4c5	04cabb2f-2daf-491d-bcef-169f5882a4c5	Scytonematopsis E.I.Kiseleva	Bacteria	Cyanobacteria	Cyanophyceae	Nostocales	Scytonemataceae	Scytonematopsis			genus	E.I.Kiseleva, 1930
681a1f9d-8685-47cc-9d29-cf65164cbc00	681a1f9d-8685-47cc-9d29-cf65164cbc00	Snowella A.A.Elenkin	Bacteria	Cyanobacteria	Cyanophyceae	Synechococcales	Coelosphaeriaceae	Snowella			genus	A.A.Elenkin, 1938
e27c3531-b20f-4e00-aa92-ae3e7d03248e	e27c3531-b20f-4e00-aa92-ae3e7d03248e	Snowella lacustris (Chodat) Komárek & Hindák	Bacteria	Cyanobacteria	Cyanophyceae	Synechococcales	Coelosphaeriaceae	Snowella	lacustris		species	(Chodat) Komárek & Hindák, 1988
cf87395e-9e4b-4ee1-89fb-cd637bd0c442	cf87395e-9e4b-4ee1-89fb-cd637bd0c442	Sphaerospermopsis aphanizomenoides (Forti) Zapomelová, Jezberová, Hrouzek, Hisem, Reháková & Komárková	Bacteria	Cyanobacteria	Cyanophyceae	Nostocales	Aphanizomenonaceae	Sphaerospermopsis	aphanizomenoides		species	(Forti) Zapomelová, Jezberová, Hrouzek, Hisem, Reháková & Komárková, 2010
c0acea53-1487-45a9-8bfd-18a69cc5c50c	c0acea53-1487-45a9-8bfd-18a69cc5c50c	Sphaerospermopsis Zapomelová, Jezberová, Hrouzek, Hisem, Reháková & Komárková	Bacteria	Cyanobacteria	Cyanophyceae	Nostocales	Aphanizomenonaceae	Sphaerospermopsis			genus	Zapomelová, Jezberová, Hrouzek, Hisem, Reháková & Komárková, 2010
9c9014a6-e058-4c77-96a0-b3d1b295862c	9c9014a6-e058-4c77-96a0-b3d1b295862c	Spirulina subsalsa Oersted ex Gomont	Bacteria	Cyanobacteria	Cyanophyceae	Spirulinales	Spirulinaceae	Spirulina	subsalsa		species	Oersted ex Gomont, 1892
be32d397-ea33-4a48-89c4-156c88add29b	be32d397-ea33-4a48-89c4-156c88add29b	Stenomitos Miscoe & J.R.Johansen	Bacteria	Cyanobacteria	Cyanophyceae	Synechococcales	Leptolyngbyaceae	Stenomitos			genus	Miscoe & J.R.Johansen, 2016
905a5e80-4297-4969-8c92-67704cb2eea0	905a5e80-4297-4969-8c92-67704cb2eea0	Stigonema hormoides Bornet & Flahault	Bacteria	Cyanobacteria	Cyanophyceae	Nostocales	Stigonemataceae	Stigonema	hormoides		species	Bornet & Flahault, 1886
8ef61bf7-49bb-47ce-8ccb-5cef4d7b6a6c	8ef61bf7-49bb-47ce-8ccb-5cef4d7b6a6c	Stigonema informe Kützing ex Bornet & Flahault	Bacteria	Cyanobacteria	Cyanophyceae	Nostocales	Stigonemataceae	Stigonema	informe		species	Kützing ex Bornet & Flahault, 1886
a0f1d569-213e-4bcb-bc2b-7f55e68b9099	a0f1d569-213e-4bcb-bc2b-7f55e68b9099	Stigonema mamillosum C.Agardh ex Bornet & Flahault	Bacteria	Cyanobacteria	Cyanophyceae	Nostocales	Stigonemataceae	Stigonema	mamillosum		species	C.Agardh ex Bornet & Flahault, 1886
ba145497-23ba-4d76-92a6-048e67303142	ba145497-23ba-4d76-92a6-048e67303142	Stigonema minutum Hassall ex Bornet & Flahault	Bacteria	Cyanobacteria	Cyanophyceae	Nostocales	Stigonemataceae	Stigonema	minutum		species	Hassall ex Bornet & Flahault, 1886
8a6fe396-6749-41b8-9613-adf4ad20828d	8a6fe396-6749-41b8-9613-adf4ad20828d	Stigonema multipartitum N.L.Gardner	Bacteria	Cyanobacteria	Cyanophyceae	Nostocales	Stigonemataceae	Stigonema	multipartitum		species	N.L.Gardner, 1927
07938c08-acdd-479a-80ed-8afee6024b2f	07938c08-acdd-479a-80ed-8afee6024b2f	Stigonema ocellatum Thuret ex Bornet & Flahault	Bacteria	Cyanobacteria	Cyanophyceae	Nostocales	Stigonemataceae	Stigonema	ocellatum		species	Thuret ex Bornet & Flahault, 1886
eea582d4-abc8-4e91-8656-7ee570b1cdaf	eea582d4-abc8-4e91-8656-7ee570b1cdaf	Stigonema panniforme Bornet & Flahault	Bacteria	Cyanobacteria	Cyanophyceae	Nostocales	Stigonemataceae	Stigonema	panniforme		species	Bornet & Flahault, 1886
a9d8301f-4f17-4ead-9062-5a4a002085cc	a9d8301f-4f17-4ead-9062-5a4a002085cc	Stigonema robustum N.L.Gardner	Bacteria	Cyanobacteria	Cyanophyceae	Nostocales	Stigonemataceae	Stigonema	robustum		species	N.L.Gardner, 1927
e446c8a9-6271-4c27-b006-95f2146285ea	e446c8a9-6271-4c27-b006-95f2146285ea	Stigonema tomentosum Hieronymus	Bacteria	Cyanobacteria	Cyanophyceae	Nostocales	Stigonemataceae	Stigonema	tomentosum		species	Hieronymus, 1895
f1f03d06-5aba-41a1-a641-0b8d53b3a26d	f1f03d06-5aba-41a1-a641-0b8d53b3a26d	Symploca dubia Gomont	Bacteria	Cyanobacteria	Cyanophyceae	Oscillatoriales	Microcoleaceae	Symploca	dubia		species	Gomont, 1892
8fd37bc9-f210-49b7-8f56-84e352b476a7	8fd37bc9-f210-49b7-8f56-84e352b476a7	Symploca thermalis Gomont	Bacteria	Cyanobacteria	Cyanophyceae	Oscillatoriales	Microcoleaceae	Symploca	thermalis		species	Gomont, 1892
dbc0eb1c-178a-4573-bf8d-4471536dfee0	dbc0eb1c-178a-4573-bf8d-4471536dfee0	Synechococcales L.Hoffmann, J.Komárek & J.Kastovsky	Bacteria	Cyanobacteria	Cyanophyceae	Synechococcales					order	L.Hoffmann, J.Komárek & J.Kastovsky, 2005
159da21f-a9d8-4ce0-be38-7a77d4140076	159da21f-a9d8-4ce0-be38-7a77d4140076	Synechococcus C.Nägeli	Bacteria	Cyanobacteria	Cyanophyceae	Synechococcales	Synechococcaceae	Synechococcus			genus	Nägeli, 1849
9a3f4ec8-c09e-44b4-8c86-03a923f30451	9a3f4ec8-c09e-44b4-8c86-03a923f30451	Synechococcus nidulans (Pringsheim) Komárek	Bacteria	Cyanobacteria	Cyanophyceae	Synechococcales	Synechococcaceae	Synechococcus	nidulans		species	(Pringsheim) Komárek, 1970
24f564e8-54a4-4722-a3bc-28033d07d86c	24f564e8-54a4-4722-a3bc-28033d07d86c	Synechocystis C.Sauvageau	Bacteria	Cyanobacteria	Cyanophyceae	Synechococcales	Merismopediaceae	Synechocystis			genus	C.Sauvageau, 1892
a4044d1a-f692-4e71-bc50-c2927b6e40f1	a4044d1a-f692-4e71-bc50-c2927b6e40f1	Tildeniella torsiva Mai, J.R.Johansen & Pietrasiak	Bacteria	Cyanobacteria	Cyanophyceae	Synechococcales	Oculatellaceae	Tildeniella	torsiva		species	Mai, J.R.Johansen & Pietrasiak, 2018
4ee95a0f-b3e0-471d-a159-c7eaa359445e	4ee95a0f-b3e0-471d-a159-c7eaa359445e	Tolypothrix distorta Kützing ex Bornet & Flahault	Bacteria	Cyanobacteria	Cyanophyceae	Nostocales	Tolypothrichaceae	Tolypothrix	distorta		species	Kützing ex Bornet & Flahault, 1886
7f631a7d-b89f-4f21-9e31-e268405731d9	7f631a7d-b89f-4f21-9e31-e268405731d9	Tolypothrix helicophila Lemmermann	Bacteria	Cyanobacteria	Cyanophyceae	Nostocales	Tolypothrichaceae	Tolypothrix	helicophila		species	Lemmermann, 1910
f687d783-49db-4a9b-92ad-871d8611eb16	f687d783-49db-4a9b-92ad-871d8611eb16	Tolypothrix Kützing ex É.Bornet & C.Flahault	Bacteria	Cyanobacteria	Cyanophyceae	Nostocales	Tolypothrichaceae	Tolypothrix			genus	Kützing ex É.Bornet & C.Flahault, 1886
3eb1f6ca-5535-490d-8ac0-2bd9cf3405e4	3eb1f6ca-5535-490d-8ac0-2bd9cf3405e4	Tolypothrix lanata Wartmann ex Bornet & Flahault	Bacteria	Cyanobacteria	Cyanophyceae	Nostocales	Tolypothrichaceae	Tolypothrix	lanata		species	Wartmann ex Bornet & Flahault, 1886
9b57dc4f-3dc8-4d99-8adf-09777f6e9df4	9b57dc4f-3dc8-4d99-8adf-09777f6e9df4	Tolypothrix tenuis Kützing ex Bornet & Flahault	Bacteria	Cyanobacteria	Cyanophyceae	Nostocales	Tolypothrichaceae	Tolypothrix	tenuis		species	Kützing ex Bornet & Flahault, 1886
8b3d414f-09d6-4cb5-8814-1d2ab3055bec	8b3d414f-09d6-4cb5-8814-1d2ab3055bec	Trichormus variabilis (Kützing ex Bornet & Flahault) Komárek & Anagnostidis	Bacteria	Cyanobacteria	Cyanophyceae	Nostocales	Nostocaceae	Trichormus	variabilis		species	(Kützing ex Bornet & Flahault) Komárek & Anagnostidis, 1989
824540ee-50e7-4753-b44c-999ce839d0dc	824540ee-50e7-4753-b44c-999ce839d0dc	Tychonema K.Anagnostidis & J.Komárek	Bacteria	Cyanobacteria	Cyanophyceae	Oscillatoriales	Microcoleaceae	Tychonema			genus	K.Anagnostidis & J.Komárek, 1988
b4a92e63-f083-4c37-95d2-5dc6eb68a49f	b4a92e63-f083-4c37-95d2-5dc6eb68a49f	Westiellopsis Janet	Bacteria	Cyanobacteria	Cyanophyceae	Nostocales	Hapalosiphonaceae	Westiellopsis			genus	Janet, 1941
2b6b990a-5c72-45d2-ab85-7f2f6a64e475	2b6b990a-5c72-45d2-ab85-7f2f6a64e475	Woronichinia naegeliana (Unger) Elenkin	Bacteria	Cyanobacteria	Cyanophyceae	Synechococcales	Coelosphaeriaceae	Woronichinia	naegeliana		species	(Unger) Elenkin, 1933
