# Supplementary material for: Distribution and diversity of cyanobacteria in the Azores Archipelago: An annotated checklist
Source: Biodivers Data J. 2022 Sep 2;10:e87638. doi: 10.3897/BDJ.10.e87638 (PMC9848483; doi:10.3897/BDJ.10.e87638)
Supplement: Supplementary material 1 — Cyanobacteria checklist of the Azores Archipelago, Portugal [file bdj-10-e87638-s001.zip › occurrence.txt]

id	type	collectionCode	basisOfRecord	occurrenceID	catalogNumber	associatedReferences	eventDate	continent	waterBody	islandGroup	island	country	countryCode	municipality	locality	decimalLatitude	decimalLongitude	geodeticDatum	taxonID	scientificName	acceptedNameUsage	kingdom	phylum	class	taxonRank
5221be90-d9ca-43d0-9356-3d21b325e379	Text		MaterialCitation	39b8175f-9dde-4833-8de6-af1b8fcfec56		Luz R, Cordeiro R, Fonseca A, Raposeiro P M, Gonçalves V (2020). Cyanobacteria from freshwater lakes in the Azores Archipelago, Portugal. Version 1.3. Universidade dos Açores. Sampling event dataset https://doi.org/10.15468/gt8gpm accessed via GBIF.org on 2020-02-02.	2003-10-06	Europe	Lagoa Azul	Azores	São Miguel	Portugal	PT	Ponta Delgada	Lagoa Azul	37.874318	-25.775603	WGS84	5221be90-d9ca-43d0-9356-3d21b325e379	Anabaena solitaria Klebahn	Dolichospermum solitarium (Klebahn) Wacklin, L.Hoffmann & Komárek	Bacteria	Cyanobacteria	Cyanophyceae	species
78112318-3123-4e78-a1ff-3815c95a27d6	Text		MaterialCitation	1361a38c-70ae-4565-8ca4-238256f40f29		Luz R, Cordeiro R, Fonseca A, Raposeiro P M, Gonçalves V (2020). Cyanobacteria from freshwater lakes in the Azores Archipelago, Portugal. Version 1.3. Universidade dos Açores. Sampling event dataset https://doi.org/10.15468/gt8gpm accessed via GBIF.org on 2020-02-02.	2003-10-06	Europe	Lagoa Azul	Azores	São Miguel	Portugal	PT	Ponta Delgada	Lagoa Azul	37.874318	-25.775603	WGS84	78112318-3123-4e78-a1ff-3815c95a27d6	Aphanizomenon flos-aquae Ralfs ex Bornet & Flahault	Aphanizomenon flos-aquae Ralfs ex Bornet & Flahault	Bacteria	Cyanobacteria	Cyanophyceae	species
4086d124-5ac3-4c4b-bdff-2acd57737046	Text		MaterialCitation	2d0b9f82-9d21-42f1-acd5-03648d83ead9		Luz R, Cordeiro R, Fonseca A, Raposeiro P M, Gonçalves V (2020). Cyanobacteria from freshwater lakes in the Azores Archipelago, Portugal. Version 1.3. Universidade dos Açores. Sampling event dataset https://doi.org/10.15468/gt8gpm accessed via GBIF.org on 2020-02-02.	2003-10-06	Europe	Lagoa Azul	Azores	São Miguel	Portugal	PT	Ponta Delgada	Lagoa Azul	37.874318	-25.775603	WGS84	4086d124-5ac3-4c4b-bdff-2acd57737046	Anathece minutissima (West) Komárek, Kastovsky & Jezberová	Anathece minutissima (West) Komárek, Kastovsky & Jezberová	Bacteria	Cyanobacteria	Cyanophyceae	species
fdfd2253-355c-4613-8821-d7e6a3af8db5	Text		MaterialCitation	5a9d7d98-1d4e-4505-8721-568aa01a5eca		Luz R, Cordeiro R, Fonseca A, Raposeiro P M, Gonçalves V (2020). Cyanobacteria from freshwater lakes in the Azores Archipelago, Portugal. Version 1.3. Universidade dos Açores. Sampling event dataset https://doi.org/10.15468/gt8gpm accessed via GBIF.org on 2020-02-02.	2003-10-06	Europe	Lagoa Azul	Azores	São Miguel	Portugal	PT	Ponta Delgada	Lagoa Azul	37.874318	-25.775603	WGS84	fdfd2253-355c-4613-8821-d7e6a3af8db5	Planktolyngbya Anagnostidis & Komárek	Planktolyngbya Anagnostidis & Komárek	Bacteria	Cyanobacteria	Cyanophyceae	genus
7aa7c36a-a439-4906-b507-57fb466b1b2f	Text		MaterialCitation	c4e3fe0a-7a40-42cf-a2f6-025c65c033db		Luz R, Cordeiro R, Fonseca A, Raposeiro P M, Gonçalves V (2020). Cyanobacteria from freshwater lakes in the Azores Archipelago, Portugal. Version 1.3. Universidade dos Açores. Sampling event dataset https://doi.org/10.15468/gt8gpm accessed via GBIF.org on 2020-02-02.	2003-10-06	Europe	Lagoa Azul	Azores	São Miguel	Portugal	PT	Ponta Delgada	Lagoa Azul	37.874318	-25.775603	WGS84	7aa7c36a-a439-4906-b507-57fb466b1b2f	Microcystis aeruginosa (Kützing) Kützing	Microcystis aeruginosa (Kützing) Kützing	Bacteria	Cyanobacteria	Cyanophyceae	species
8adc722c-6f2b-4052-9c43-7d0c1df0a0a5	Text		MaterialCitation	6da8700e-7b6c-44ed-ae43-48f0ac7d824b		Luz R, Cordeiro R, Fonseca A, Raposeiro P M, Gonçalves V (2020). Cyanobacteria from freshwater lakes in the Azores Archipelago, Portugal. Version 1.3. Universidade dos Açores. Sampling event dataset https://doi.org/10.15468/gt8gpm accessed via GBIF.org on 2020-02-02.	2003-10-06	Europe	Lagoa Azul	Azores	São Miguel	Portugal	PT	Ponta Delgada	Lagoa Azul	37.874318	-25.775603	WGS84	8adc722c-6f2b-4052-9c43-7d0c1df0a0a5	Microcystis flos-aquae (Wittrock) Kirchner	Microcystis flos-aquae (Wittrock) Kirchner	Bacteria	Cyanobacteria	Cyanophyceae	species
685571d0-7ef2-491c-acdf-1b90fbffbe7f	Text		MaterialCitation	01d1212f-6beb-4809-bba8-cd15ec893b57		Luz R, Cordeiro R, Fonseca A, Raposeiro P M, Gonçalves V (2020). Cyanobacteria from freshwater lakes in the Azores Archipelago, Portugal. Version 1.3. Universidade dos Açores. Sampling event dataset https://doi.org/10.15468/gt8gpm accessed via GBIF.org on 2020-02-02.	2003-10-06	Europe	Lagoa Azul	Azores	São Miguel	Portugal	PT	Ponta Delgada	Lagoa Azul	37.874318	-25.775603	WGS84	685571d0-7ef2-491c-acdf-1b90fbffbe7f	Pseudanabaena mucicola (Naumann & Huber-Pestalozzi) Schwabe	Pseudanabaena mucicola (Naumann & Huber-Pestalozzi) Schwabe	Bacteria	Cyanobacteria	Cyanophyceae	species
5221be90-d9ca-43d0-9356-3d21b325e379	Text		MaterialCitation	d75ca4b1-4fde-4294-87ef-67b872a46b43		Luz R, Cordeiro R, Fonseca A, Raposeiro P M, Gonçalves V (2020). Cyanobacteria from freshwater lakes in the Azores Archipelago, Portugal. Version 1.3. Universidade dos Açores. Sampling event dataset https://doi.org/10.15468/gt8gpm accessed via GBIF.org on 2020-02-02.	2004-01-07	Europe	Lagoa Azul	Azores	São Miguel	Portugal	PT	Ponta Delgada	Lagoa Azul	37.874318	-25.775603	WGS84	5221be90-d9ca-43d0-9356-3d21b325e379	Anabaena solitaria Klebahn	Dolichospermum solitarium (Klebahn) Wacklin, L.Hoffmann & Komárek	Bacteria	Cyanobacteria	Cyanophyceae	species
4086d124-5ac3-4c4b-bdff-2acd57737046	Text		MaterialCitation	2466544e-1a9d-43e2-bc4f-b049b6db9f90		Luz R, Cordeiro R, Fonseca A, Raposeiro P M, Gonçalves V (2020). Cyanobacteria from freshwater lakes in the Azores Archipelago, Portugal. Version 1.3. Universidade dos Açores. Sampling event dataset https://doi.org/10.15468/gt8gpm accessed via GBIF.org on 2020-02-02.	2004-01-07	Europe	Lagoa Azul	Azores	São Miguel	Portugal	PT	Ponta Delgada	Lagoa Azul	37.874318	-25.775603	WGS84	4086d124-5ac3-4c4b-bdff-2acd57737046	Anathece minutissima (West) Komárek, Kastovsky & Jezberová	Anathece minutissima (West) Komárek, Kastovsky & Jezberová	Bacteria	Cyanobacteria	Cyanophyceae	species
fdfd2253-355c-4613-8821-d7e6a3af8db5	Text		MaterialCitation	e88eb8c3-add5-4748-867e-5ca431f45968		Luz R, Cordeiro R, Fonseca A, Raposeiro P M, Gonçalves V (2020). Cyanobacteria from freshwater lakes in the Azores Archipelago, Portugal. Version 1.3. Universidade dos Açores. Sampling event dataset https://doi.org/10.15468/gt8gpm accessed via GBIF.org on 2020-02-02.	2004-01-07	Europe	Lagoa Azul	Azores	São Miguel	Portugal	PT	Ponta Delgada	Lagoa Azul	37.874318	-25.775603	WGS84	fdfd2253-355c-4613-8821-d7e6a3af8db5	Planktolyngbya Anagnostidis & Komárek	Planktolyngbya Anagnostidis & Komárek	Bacteria	Cyanobacteria	Cyanophyceae	genus
7aa7c36a-a439-4906-b507-57fb466b1b2f	Text		MaterialCitation	62dc59db-9bce-4575-aca2-70ccccf28ed5		Luz R, Cordeiro R, Fonseca A, Raposeiro P M, Gonçalves V (2020). Cyanobacteria from freshwater lakes in the Azores Archipelago, Portugal. Version 1.3. Universidade dos Açores. Sampling event dataset https://doi.org/10.15468/gt8gpm accessed via GBIF.org on 2020-02-02.	2004-01-07	Europe	Lagoa Azul	Azores	São Miguel	Portugal	PT	Ponta Delgada	Lagoa Azul	37.874318	-25.775603	WGS84	7aa7c36a-a439-4906-b507-57fb466b1b2f	Microcystis aeruginosa (Kützing) Kützing	Microcystis aeruginosa (Kützing) Kützing	Bacteria	Cyanobacteria	Cyanophyceae	species
8adc722c-6f2b-4052-9c43-7d0c1df0a0a5	Text		MaterialCitation	742907de-a72e-45a3-a11e-d122664292a6		Luz R, Cordeiro R, Fonseca A, Raposeiro P M, Gonçalves V (2020). Cyanobacteria from freshwater lakes in the Azores Archipelago, Portugal. Version 1.3. Universidade dos Açores. Sampling event dataset https://doi.org/10.15468/gt8gpm accessed via GBIF.org on 2020-02-02.	2004-01-07	Europe	Lagoa Azul	Azores	São Miguel	Portugal	PT	Ponta Delgada	Lagoa Azul	37.874318	-25.775603	WGS84	8adc722c-6f2b-4052-9c43-7d0c1df0a0a5	Microcystis flos-aquae (Wittrock) Kirchner	Microcystis flos-aquae (Wittrock) Kirchner	Bacteria	Cyanobacteria	Cyanophyceae	species
685571d0-7ef2-491c-acdf-1b90fbffbe7f	Text		MaterialCitation	9c31d425-ba4a-4814-85c0-98193c1f1a87		Luz R, Cordeiro R, Fonseca A, Raposeiro P M, Gonçalves V (2020). Cyanobacteria from freshwater lakes in the Azores Archipelago, Portugal. Version 1.3. Universidade dos Açores. Sampling event dataset https://doi.org/10.15468/gt8gpm accessed via GBIF.org on 2020-02-02.	2004-01-07	Europe	Lagoa Azul	Azores	São Miguel	Portugal	PT	Ponta Delgada	Lagoa Azul	37.874318	-25.775603	WGS84	685571d0-7ef2-491c-acdf-1b90fbffbe7f	Pseudanabaena mucicola (Naumann & Huber-Pestalozzi) Schwabe	Pseudanabaena mucicola (Naumann & Huber-Pestalozzi) Schwabe	Bacteria	Cyanobacteria	Cyanophyceae	species
2b6b990a-5c72-45d2-ab85-7f2f6a64e475	Text		MaterialCitation	04d7c3c1-9951-422f-ac83-3add7cf3eac7		Luz R, Cordeiro R, Fonseca A, Raposeiro P M, Gonçalves V (2020). Cyanobacteria from freshwater lakes in the Azores Archipelago, Portugal. Version 1.3. Universidade dos Açores. Sampling event dataset https://doi.org/10.15468/gt8gpm accessed via GBIF.org on 2020-02-02.	2004-01-07	Europe	Lagoa Azul	Azores	São Miguel	Portugal	PT	Ponta Delgada	Lagoa Azul	37.874318	-25.775603	WGS84	2b6b990a-5c72-45d2-ab85-7f2f6a64e475	Woronichinia naegeliana (Unger) Elenkin	Woronichinia naegeliana (Unger) Elenkin	Bacteria	Cyanobacteria	Cyanophyceae	species
78112318-3123-4e78-a1ff-3815c95a27d6	Text		MaterialCitation	94b6a339-235d-41d2-870c-c2e0f444ec46		Luz R, Cordeiro R, Fonseca A, Raposeiro P M, Gonçalves V (2020). Cyanobacteria from freshwater lakes in the Azores Archipelago, Portugal. Version 1.3. Universidade dos Açores. Sampling event dataset https://doi.org/10.15468/gt8gpm accessed via GBIF.org on 2020-02-02.	2004-03-09	Europe	Lagoa Azul	Azores	São Miguel	Portugal	PT	Ponta Delgada	Lagoa Azul	37.874318	-25.775603	WGS84	78112318-3123-4e78-a1ff-3815c95a27d6	Aphanizomenon flos-aquae Ralfs ex Bornet & Flahault	Aphanizomenon flos-aquae Ralfs ex Bornet & Flahault	Bacteria	Cyanobacteria	Cyanophyceae	species
4086d124-5ac3-4c4b-bdff-2acd57737046	Text		MaterialCitation	33e72ba6-64e9-41ef-a8f8-96d2c6871245		Luz R, Cordeiro R, Fonseca A, Raposeiro P M, Gonçalves V (2020). Cyanobacteria from freshwater lakes in the Azores Archipelago, Portugal. Version 1.3. Universidade dos Açores. Sampling event dataset https://doi.org/10.15468/gt8gpm accessed via GBIF.org on 2020-02-02.	2004-03-09	Europe	Lagoa Azul	Azores	São Miguel	Portugal	PT	Ponta Delgada	Lagoa Azul	37.874318	-25.775603	WGS84	4086d124-5ac3-4c4b-bdff-2acd57737046	Anathece minutissima (West) Komárek, Kastovsky & Jezberová	Anathece minutissima (West) Komárek, Kastovsky & Jezberová	Bacteria	Cyanobacteria	Cyanophyceae	species
fdfd2253-355c-4613-8821-d7e6a3af8db5	Text		MaterialCitation	2b9c16b5-3425-402a-bc21-0a75fa46b838		Luz R, Cordeiro R, Fonseca A, Raposeiro P M, Gonçalves V (2020). Cyanobacteria from freshwater lakes in the Azores Archipelago, Portugal. Version 1.3. Universidade dos Açores. Sampling event dataset https://doi.org/10.15468/gt8gpm accessed via GBIF.org on 2020-02-02.	2004-03-09	Europe	Lagoa Azul	Azores	São Miguel	Portugal	PT	Ponta Delgada	Lagoa Azul	37.874318	-25.775603	WGS84	fdfd2253-355c-4613-8821-d7e6a3af8db5	Planktolyngbya Anagnostidis & Komárek	Planktolyngbya Anagnostidis & Komárek	Bacteria	Cyanobacteria	Cyanophyceae	genus
7aa7c36a-a439-4906-b507-57fb466b1b2f	Text		MaterialCitation	0ee07cad-450b-4b81-8ed5-808bec8cc9b7		Luz R, Cordeiro R, Fonseca A, Raposeiro P M, Gonçalves V (2020). Cyanobacteria from freshwater lakes in the Azores Archipelago, Portugal. Version 1.3. Universidade dos Açores. Sampling event dataset https://doi.org/10.15468/gt8gpm accessed via GBIF.org on 2020-02-02.	2004-03-09	Europe	Lagoa Azul	Azores	São Miguel	Portugal	PT	Ponta Delgada	Lagoa Azul	37.874318	-25.775603	WGS84	7aa7c36a-a439-4906-b507-57fb466b1b2f	Microcystis aeruginosa (Kützing) Kützing	Microcystis aeruginosa (Kützing) Kützing	Bacteria	Cyanobacteria	Cyanophyceae	species
8adc722c-6f2b-4052-9c43-7d0c1df0a0a5	Text		MaterialCitation	b501a016-9ab5-4acb-9240-ce7048c8d1a4		Luz R, Cordeiro R, Fonseca A, Raposeiro P M, Gonçalves V (2020). Cyanobacteria from freshwater lakes in the Azores Archipelago, Portugal. Version 1.3. Universidade dos Açores. Sampling event dataset https://doi.org/10.15468/gt8gpm accessed via GBIF.org on 2020-02-02.	2004-03-09	Europe	Lagoa Azul	Azores	São Miguel	Portugal	PT	Ponta Delgada	Lagoa Azul	37.874318	-25.775603	WGS84	8adc722c-6f2b-4052-9c43-7d0c1df0a0a5	Microcystis flos-aquae (Wittrock) Kirchner	Microcystis flos-aquae (Wittrock) Kirchner	Bacteria	Cyanobacteria	Cyanophyceae	species
685571d0-7ef2-491c-acdf-1b90fbffbe7f	Text		MaterialCitation	4c5ca568-ff68-4b77-87d9-620f1584e54d		Luz R, Cordeiro R, Fonseca A, Raposeiro P M, Gonçalves V (2020). Cyanobacteria from freshwater lakes in the Azores Archipelago, Portugal. Version 1.3. Universidade dos Açores. Sampling event dataset https://doi.org/10.15468/gt8gpm accessed via GBIF.org on 2020-02-02.	2004-03-09	Europe	Lagoa Azul	Azores	São Miguel	Portugal	PT	Ponta Delgada	Lagoa Azul	37.874318	-25.775603	WGS84	685571d0-7ef2-491c-acdf-1b90fbffbe7f	Pseudanabaena mucicola (Naumann & Huber-Pestalozzi) Schwabe	Pseudanabaena mucicola (Naumann & Huber-Pestalozzi) Schwabe	Bacteria	Cyanobacteria	Cyanophyceae	species
d9676326-ea49-41e5-856c-08cdb3b35e89	Text		MaterialCitation	699549e2-99f3-4e0f-bd19-aca6e4d72b99		Luz R, Cordeiro R, Fonseca A, Raposeiro P M, Gonçalves V (2020). Cyanobacteria from freshwater lakes in the Azores Archipelago, Portugal. Version 1.3. Universidade dos Açores. Sampling event dataset https://doi.org/10.15468/gt8gpm accessed via GBIF.org on 2020-02-02.	2004-03-09	Europe	Lagoa Azul	Azores	São Miguel	Portugal	PT	Ponta Delgada	Lagoa Azul	37.874318	-25.775603	WGS84	d9676326-ea49-41e5-856c-08cdb3b35e89	Pseudanabaena limnetica (Lemmermann) Komárek	Pseudanabaena limnetica (Lemmermann) Komárek	Bacteria	Cyanobacteria	Cyanophyceae	species
5221be90-d9ca-43d0-9356-3d21b325e379	Text		MaterialCitation	460916b4-9fea-4047-acac-89563d131002		Luz R, Cordeiro R, Fonseca A, Raposeiro P M, Gonçalves V (2020). Cyanobacteria from freshwater lakes in the Azores Archipelago, Portugal. Version 1.3. Universidade dos Açores. Sampling event dataset https://doi.org/10.15468/gt8gpm accessed via GBIF.org on 2020-02-02.	2004-06-27	Europe	Lagoa Azul	Azores	São Miguel	Portugal	PT	Ponta Delgada	Lagoa Azul	37.874318	-25.775603	WGS84	5221be90-d9ca-43d0-9356-3d21b325e379	Anabaena solitaria Klebahn	Dolichospermum solitarium (Klebahn) Wacklin, L.Hoffmann & Komárek	Bacteria	Cyanobacteria	Cyanophyceae	species
78112318-3123-4e78-a1ff-3815c95a27d6	Text		MaterialCitation	deb6dfe5-aaad-4e0e-84fd-f39f2c3bbac4		Luz R, Cordeiro R, Fonseca A, Raposeiro P M, Gonçalves V (2020). Cyanobacteria from freshwater lakes in the Azores Archipelago, Portugal. Version 1.3. Universidade dos Açores. Sampling event dataset https://doi.org/10.15468/gt8gpm accessed via GBIF.org on 2020-02-02.	2004-06-27	Europe	Lagoa Azul	Azores	São Miguel	Portugal	PT	Ponta Delgada	Lagoa Azul	37.874318	-25.775603	WGS84	78112318-3123-4e78-a1ff-3815c95a27d6	Aphanizomenon flos-aquae Ralfs ex Bornet & Flahault	Aphanizomenon flos-aquae Ralfs ex Bornet & Flahault	Bacteria	Cyanobacteria	Cyanophyceae	species
4086d124-5ac3-4c4b-bdff-2acd57737046	Text		MaterialCitation	bf320310-2522-49fb-a3d8-12c382f291f6		Luz R, Cordeiro R, Fonseca A, Raposeiro P M, Gonçalves V (2020). Cyanobacteria from freshwater lakes in the Azores Archipelago, Portugal. Version 1.3. Universidade dos Açores. Sampling event dataset https://doi.org/10.15468/gt8gpm accessed via GBIF.org on 2020-02-02.	2004-06-27	Europe	Lagoa Azul	Azores	São Miguel	Portugal	PT	Ponta Delgada	Lagoa Azul	37.874318	-25.775603	WGS84	4086d124-5ac3-4c4b-bdff-2acd57737046	Anathece minutissima (West) Komárek, Kastovsky & Jezberová	Anathece minutissima (West) Komárek, Kastovsky & Jezberová	Bacteria	Cyanobacteria	Cyanophyceae	species
fdfd2253-355c-4613-8821-d7e6a3af8db5	Text		MaterialCitation	052ce652-f42b-4efd-b735-bdeed08ec5b3		Luz R, Cordeiro R, Fonseca A, Raposeiro P M, Gonçalves V (2020). Cyanobacteria from freshwater lakes in the Azores Archipelago, Portugal. Version 1.3. Universidade dos Açores. Sampling event dataset https://doi.org/10.15468/gt8gpm accessed via GBIF.org on 2020-02-02.	2004-06-27	Europe	Lagoa Azul	Azores	São Miguel	Portugal	PT	Ponta Delgada	Lagoa Azul	37.874318	-25.775603	WGS84	fdfd2253-355c-4613-8821-d7e6a3af8db5	Planktolyngbya Anagnostidis & Komárek	Planktolyngbya Anagnostidis & Komárek	Bacteria	Cyanobacteria	Cyanophyceae	genus
7aa7c36a-a439-4906-b507-57fb466b1b2f	Text		MaterialCitation	2528aa34-8066-4ab7-b27d-7605208e4160		Luz R, Cordeiro R, Fonseca A, Raposeiro P M, Gonçalves V (2020). Cyanobacteria from freshwater lakes in the Azores Archipelago, Portugal. Version 1.3. Universidade dos Açores. Sampling event dataset https://doi.org/10.15468/gt8gpm accessed via GBIF.org on 2020-02-02.	2004-06-27	Europe	Lagoa Azul	Azores	São Miguel	Portugal	PT	Ponta Delgada	Lagoa Azul	37.874318	-25.775603	WGS84	7aa7c36a-a439-4906-b507-57fb466b1b2f	Microcystis aeruginosa (Kützing) Kützing	Microcystis aeruginosa (Kützing) Kützing	Bacteria	Cyanobacteria	Cyanophyceae	species
8adc722c-6f2b-4052-9c43-7d0c1df0a0a5	Text		MaterialCitation	bd15f4c3-7a42-4757-9955-66a9bd984bac		Luz R, Cordeiro R, Fonseca A, Raposeiro P M, Gonçalves V (2020). Cyanobacteria from freshwater lakes in the Azores Archipelago, Portugal. Version 1.3. Universidade dos Açores. Sampling event dataset https://doi.org/10.15468/gt8gpm accessed via GBIF.org on 2020-02-02.	2004-06-27	Europe	Lagoa Azul	Azores	São Miguel	Portugal	PT	Ponta Delgada	Lagoa Azul	37.874318	-25.775603	WGS84	8adc722c-6f2b-4052-9c43-7d0c1df0a0a5	Microcystis flos-aquae (Wittrock) Kirchner	Microcystis flos-aquae (Wittrock) Kirchner	Bacteria	Cyanobacteria	Cyanophyceae	species
d9676326-ea49-41e5-856c-08cdb3b35e89	Text		MaterialCitation	ca071d26-abd3-4c6e-8733-367ab2b3427d		Luz R, Cordeiro R, Fonseca A, Raposeiro P M, Gonçalves V (2020). Cyanobacteria from freshwater lakes in the Azores Archipelago, Portugal. Version 1.3. Universidade dos Açores. Sampling event dataset https://doi.org/10.15468/gt8gpm accessed via GBIF.org on 2020-02-02.	2004-06-27	Europe	Lagoa Azul	Azores	São Miguel	Portugal	PT	Ponta Delgada	Lagoa Azul	37.874318	-25.775603	WGS84	d9676326-ea49-41e5-856c-08cdb3b35e89	Pseudanabaena limnetica (Lemmermann) Komárek	Pseudanabaena limnetica (Lemmermann) Komárek	Bacteria	Cyanobacteria	Cyanophyceae	species
2b6b990a-5c72-45d2-ab85-7f2f6a64e475	Text		MaterialCitation	c1233067-f66b-4a00-8b09-49d528d86b8e		Luz R, Cordeiro R, Fonseca A, Raposeiro P M, Gonçalves V (2020). Cyanobacteria from freshwater lakes in the Azores Archipelago, Portugal. Version 1.3. Universidade dos Açores. Sampling event dataset https://doi.org/10.15468/gt8gpm accessed via GBIF.org on 2020-02-02.	2004-06-27	Europe	Lagoa Azul	Azores	São Miguel	Portugal	PT	Ponta Delgada	Lagoa Azul	37.874318	-25.775603	WGS84	2b6b990a-5c72-45d2-ab85-7f2f6a64e475	Woronichinia naegeliana (Unger) Elenkin	Woronichinia naegeliana (Unger) Elenkin	Bacteria	Cyanobacteria	Cyanophyceae	species
5221be90-d9ca-43d0-9356-3d21b325e379	Text		MaterialCitation	94b0508f-13a7-4c50-8d25-df8c9ab11839		Luz R, Cordeiro R, Fonseca A, Raposeiro P M, Gonçalves V (2020). Cyanobacteria from freshwater lakes in the Azores Archipelago, Portugal. Version 1.3. Universidade dos Açores. Sampling event dataset https://doi.org/10.15468/gt8gpm accessed via GBIF.org on 2020-02-02.	2003-11-06	Europe	Lagoa das Empadadas Norte	Azores	São Miguel	Portugal	PT	Ponta Delgada	Lagoa das Empadadas Norte	37.825699	-25.748580	WGS84	5221be90-d9ca-43d0-9356-3d21b325e379	Anabaena solitaria Klebahn	Dolichospermum solitarium (Klebahn) Wacklin, L.Hoffmann & Komárek	Bacteria	Cyanobacteria	Cyanophyceae	species
befe9f29-7a98-4426-bf9a-15b786a3661a	Text		MaterialCitation	81ac6534-f1c9-4ff2-91a9-d964e272ad00		Luz R, Cordeiro R, Fonseca A, Raposeiro P M, Gonçalves V (2020). Cyanobacteria from freshwater lakes in the Azores Archipelago, Portugal. Version 1.3. Universidade dos Açores. Sampling event dataset https://doi.org/10.15468/gt8gpm accessed via GBIF.org on 2020-02-02.	2003-11-06	Europe	Lagoa das Empadadas Norte	Azores	São Miguel	Portugal	PT	Ponta Delgada	Lagoa das Empadadas Norte	37.825699	-25.748580	WGS84	befe9f29-7a98-4426-bf9a-15b786a3661a	Anabaena Bory ex Bornet & Flahault	Anabaena Bory ex Bornet & Flahault	Bacteria	Cyanobacteria	Cyanophyceae	genus
5221be90-d9ca-43d0-9356-3d21b325e379	Text		MaterialCitation	9387ed1a-eae3-4544-bee1-8f191dd33a76		Luz R, Cordeiro R, Fonseca A, Raposeiro P M, Gonçalves V (2020). Cyanobacteria from freshwater lakes in the Azores Archipelago, Portugal. Version 1.3. Universidade dos Açores. Sampling event dataset https://doi.org/10.15468/gt8gpm accessed via GBIF.org on 2020-02-02.	2004-01-13	Europe	Lagoa das Empadadas Norte	Azores	São Miguel	Portugal	PT	Ponta Delgada	Lagoa das Empadadas Norte	37.825699	-25.748580	WGS84	5221be90-d9ca-43d0-9356-3d21b325e379	Anabaena solitaria Klebahn	Dolichospermum solitarium (Klebahn) Wacklin, L.Hoffmann & Komárek	Bacteria	Cyanobacteria	Cyanophyceae	species
befe9f29-7a98-4426-bf9a-15b786a3661a	Text		MaterialCitation	4cd4d1b3-a880-4937-b5cb-d23074e325b3		Luz R, Cordeiro R, Fonseca A, Raposeiro P M, Gonçalves V (2020). Cyanobacteria from freshwater lakes in the Azores Archipelago, Portugal. Version 1.3. Universidade dos Açores. Sampling event dataset https://doi.org/10.15468/gt8gpm accessed via GBIF.org on 2020-02-02.	2004-01-13	Europe	Lagoa das Empadadas Norte	Azores	São Miguel	Portugal	PT	Ponta Delgada	Lagoa das Empadadas Norte	37.825699	-25.748580	WGS84	befe9f29-7a98-4426-bf9a-15b786a3661a	Anabaena Bory ex Bornet & Flahault	Anabaena Bory ex Bornet & Flahault	Bacteria	Cyanobacteria	Cyanophyceae	genus
5221be90-d9ca-43d0-9356-3d21b325e379	Text		MaterialCitation	7e1fd239-6432-4ec3-a3a3-bb3671398523		Luz R, Cordeiro R, Fonseca A, Raposeiro P M, Gonçalves V (2020). Cyanobacteria from freshwater lakes in the Azores Archipelago, Portugal. Version 1.3. Universidade dos Açores. Sampling event dataset https://doi.org/10.15468/gt8gpm accessed via GBIF.org on 2020-02-02.	2004-03-30	Europe	Lagoa das Empadadas Norte	Azores	São Miguel	Portugal	PT	Ponta Delgada	Lagoa das Empadadas Norte	37.825699	-25.748580	WGS84	5221be90-d9ca-43d0-9356-3d21b325e379	Anabaena solitaria Klebahn	Dolichospermum solitarium (Klebahn) Wacklin, L.Hoffmann & Komárek	Bacteria	Cyanobacteria	Cyanophyceae	species
befe9f29-7a98-4426-bf9a-15b786a3661a	Text		MaterialCitation	f9220bcd-0ea8-41b2-bacc-55122a75fcdf		Luz R, Cordeiro R, Fonseca A, Raposeiro P M, Gonçalves V (2020). Cyanobacteria from freshwater lakes in the Azores Archipelago, Portugal. Version 1.3. Universidade dos Açores. Sampling event dataset https://doi.org/10.15468/gt8gpm accessed via GBIF.org on 2020-02-02.	2004-03-30	Europe	Lagoa das Empadadas Norte	Azores	São Miguel	Portugal	PT	Ponta Delgada	Lagoa das Empadadas Norte	37.825699	-25.748580	WGS84	befe9f29-7a98-4426-bf9a-15b786a3661a	Anabaena Bory ex Bornet & Flahault	Anabaena Bory ex Bornet & Flahault	Bacteria	Cyanobacteria	Cyanophyceae	genus
fdfd2253-355c-4613-8821-d7e6a3af8db5	Text		MaterialCitation	8950f3de-c957-4297-8495-f70442f781e6		Luz R, Cordeiro R, Fonseca A, Raposeiro P M, Gonçalves V (2020). Cyanobacteria from freshwater lakes in the Azores Archipelago, Portugal. Version 1.3. Universidade dos Açores. Sampling event dataset https://doi.org/10.15468/gt8gpm accessed via GBIF.org on 2020-02-02.	2004-03-30	Europe	Lagoa das Empadadas Norte	Azores	São Miguel	Portugal	PT	Ponta Delgada	Lagoa das Empadadas Norte	37.825699	-25.748580	WGS84	fdfd2253-355c-4613-8821-d7e6a3af8db5	Planktolyngbya Anagnostidis & Komárek	Planktolyngbya Anagnostidis & Komárek	Bacteria	Cyanobacteria	Cyanophyceae	genus
6b810345-f88e-477d-9d8e-aee5a8d0a301	Text		MaterialCitation	24ba3d9e-f909-456d-abaf-4eabd6c3d618		Luz R, Cordeiro R, Fonseca A, Raposeiro P M, Gonçalves V (2020). Cyanobacteria from freshwater lakes in the Azores Archipelago, Portugal. Version 1.3. Universidade dos Açores. Sampling event dataset https://doi.org/10.15468/gt8gpm accessed via GBIF.org on 2020-02-02.	2004-03-30	Europe	Lagoa das Empadadas Norte	Azores	São Miguel	Portugal	PT	Ponta Delgada	Lagoa das Empadadas Norte	37.825699	-25.748580	WGS84	6b810345-f88e-477d-9d8e-aee5a8d0a301	Oscillatoria Vaucher ex Gomont	Oscillatoria Vaucher ex Gomont	Bacteria	Cyanobacteria	Cyanophyceae	genus
5221be90-d9ca-43d0-9356-3d21b325e379	Text		MaterialCitation	87ec108c-5667-412b-8af5-68775fb56a2f		Luz R, Cordeiro R, Fonseca A, Raposeiro P M, Gonçalves V (2020). Cyanobacteria from freshwater lakes in the Azores Archipelago, Portugal. Version 1.3. Universidade dos Açores. Sampling event dataset https://doi.org/10.15468/gt8gpm accessed via GBIF.org on 2020-02-02.	2004-06-23	Europe	Lagoa das Empadadas Norte	Azores	São Miguel	Portugal	PT	Ponta Delgada	Lagoa das Empadadas Norte	37.825699	-25.748580	WGS84	5221be90-d9ca-43d0-9356-3d21b325e379	Anabaena solitaria Klebahn	Dolichospermum solitarium (Klebahn) Wacklin, L.Hoffmann & Komárek	Bacteria	Cyanobacteria	Cyanophyceae	species
befe9f29-7a98-4426-bf9a-15b786a3661a	Text		MaterialCitation	d8658720-a712-4fb5-ab47-8f06d0483961		Luz R, Cordeiro R, Fonseca A, Raposeiro P M, Gonçalves V (2020). Cyanobacteria from freshwater lakes in the Azores Archipelago, Portugal. Version 1.3. Universidade dos Açores. Sampling event dataset https://doi.org/10.15468/gt8gpm accessed via GBIF.org on 2020-02-02.	2004-06-23	Europe	Lagoa das Empadadas Norte	Azores	São Miguel	Portugal	PT	Ponta Delgada	Lagoa das Empadadas Norte	37.825699	-25.748580	WGS84	befe9f29-7a98-4426-bf9a-15b786a3661a	Anabaena Bory ex Bornet & Flahault	Anabaena Bory ex Bornet & Flahault	Bacteria	Cyanobacteria	Cyanophyceae	genus
fdfd2253-355c-4613-8821-d7e6a3af8db5	Text		MaterialCitation	d112a3c0-e0a7-4ae0-933d-188bdc8c4ade		Luz R, Cordeiro R, Fonseca A, Raposeiro P M, Gonçalves V (2020). Cyanobacteria from freshwater lakes in the Azores Archipelago, Portugal. Version 1.3. Universidade dos Açores. Sampling event dataset https://doi.org/10.15468/gt8gpm accessed via GBIF.org on 2020-02-02.	2004-06-23	Europe	Lagoa das Empadadas Norte	Azores	São Miguel	Portugal	PT	Ponta Delgada	Lagoa das Empadadas Norte	37.825699	-25.748580	WGS84	fdfd2253-355c-4613-8821-d7e6a3af8db5	Planktolyngbya Anagnostidis & Komárek	Planktolyngbya Anagnostidis & Komárek	Bacteria	Cyanobacteria	Cyanophyceae	genus
5221be90-d9ca-43d0-9356-3d21b325e379	Text		MaterialCitation	1d5e9721-9155-4be6-b958-2011dd9f4e2b		Luz R, Cordeiro R, Fonseca A, Raposeiro P M, Gonçalves V (2020). Cyanobacteria from freshwater lakes in the Azores Archipelago, Portugal. Version 1.3. Universidade dos Açores. Sampling event dataset https://doi.org/10.15468/gt8gpm accessed via GBIF.org on 2020-02-02.	2003-11-06	Europe	Lagoa das Empadadas Sul	Azores	São Miguel	Portugal	PT	Ponta Delgada	Lagoa das Empadadas Sul	37.824108	-25.747210	WGS84	5221be90-d9ca-43d0-9356-3d21b325e379	Anabaena solitaria Klebahn	Dolichospermum solitarium (Klebahn) Wacklin, L.Hoffmann & Komárek	Bacteria	Cyanobacteria	Cyanophyceae	species
befe9f29-7a98-4426-bf9a-15b786a3661a	Text		MaterialCitation	5f3d0069-632e-4094-bbde-bee217f94420		Luz R, Cordeiro R, Fonseca A, Raposeiro P M, Gonçalves V (2020). Cyanobacteria from freshwater lakes in the Azores Archipelago, Portugal. Version 1.3. Universidade dos Açores. Sampling event dataset https://doi.org/10.15468/gt8gpm accessed via GBIF.org on 2020-02-02.	2003-11-06	Europe	Lagoa das Empadadas Sul	Azores	São Miguel	Portugal	PT	Ponta Delgada	Lagoa das Empadadas Sul	37.824108	-25.747210	WGS84	befe9f29-7a98-4426-bf9a-15b786a3661a	Anabaena Bory ex Bornet & Flahault	Anabaena Bory ex Bornet & Flahault	Bacteria	Cyanobacteria	Cyanophyceae	genus
78112318-3123-4e78-a1ff-3815c95a27d6	Text		MaterialCitation	670841ee-ebd4-42bb-9f4d-c5de2ea5a0c9		Luz R, Cordeiro R, Fonseca A, Raposeiro P M, Gonçalves V (2020). Cyanobacteria from freshwater lakes in the Azores Archipelago, Portugal. Version 1.3. Universidade dos Açores. Sampling event dataset https://doi.org/10.15468/gt8gpm accessed via GBIF.org on 2020-02-02.	2003-11-06	Europe	Lagoa das Empadadas Sul	Azores	São Miguel	Portugal	PT	Ponta Delgada	Lagoa das Empadadas Sul	37.824108	-25.747210	WGS84	78112318-3123-4e78-a1ff-3815c95a27d6	Aphanizomenon flos-aquae Ralfs ex Bornet & Flahault	Aphanizomenon flos-aquae Ralfs ex Bornet & Flahault	Bacteria	Cyanobacteria	Cyanophyceae	species
5221be90-d9ca-43d0-9356-3d21b325e379	Text		MaterialCitation	4f7aac05-ff67-459b-a376-9ef59ae8c8d2		Luz R, Cordeiro R, Fonseca A, Raposeiro P M, Gonçalves V (2020). Cyanobacteria from freshwater lakes in the Azores Archipelago, Portugal. Version 1.3. Universidade dos Açores. Sampling event dataset https://doi.org/10.15468/gt8gpm accessed via GBIF.org on 2020-02-02.	2004-06-23	Europe	Lagoa das Furnas	Azores	São Miguel	Portugal	PT	Povoação	Lagoa das Furnas	37.758591	-25.336222	WGS84	5221be90-d9ca-43d0-9356-3d21b325e379	Anabaena solitaria Klebahn	Dolichospermum solitarium (Klebahn) Wacklin, L.Hoffmann & Komárek	Bacteria	Cyanobacteria	Cyanophyceae	species
befe9f29-7a98-4426-bf9a-15b786a3661a	Text		MaterialCitation	0dfe0788-76a0-4b0e-a8fd-321d3eafa149		Luz R, Cordeiro R, Fonseca A, Raposeiro P M, Gonçalves V (2020). Cyanobacteria from freshwater lakes in the Azores Archipelago, Portugal. Version 1.3. Universidade dos Açores. Sampling event dataset https://doi.org/10.15468/gt8gpm accessed via GBIF.org on 2020-02-02.	2004-06-23	Europe	Lagoa das Furnas	Azores	São Miguel	Portugal	PT	Povoação	Lagoa das Furnas	37.758591	-25.336222	WGS84	befe9f29-7a98-4426-bf9a-15b786a3661a	Anabaena Bory ex Bornet & Flahault	Anabaena Bory ex Bornet & Flahault	Bacteria	Cyanobacteria	Cyanophyceae	genus
d9676326-ea49-41e5-856c-08cdb3b35e89	Text		MaterialCitation	0d195205-5a63-4b49-ac64-8c28832f0587		Luz R, Cordeiro R, Fonseca A, Raposeiro P M, Gonçalves V (2020). Cyanobacteria from freshwater lakes in the Azores Archipelago, Portugal. Version 1.3. Universidade dos Açores. Sampling event dataset https://doi.org/10.15468/gt8gpm accessed via GBIF.org on 2020-02-02.	2004-06-23	Europe	Lagoa das Furnas	Azores	São Miguel	Portugal	PT	Povoação	Lagoa das Furnas	37.758591	-25.336222	WGS84	d9676326-ea49-41e5-856c-08cdb3b35e89	Pseudanabaena limnetica (Lemmermann) Komárek	Pseudanabaena limnetica (Lemmermann) Komárek	Bacteria	Cyanobacteria	Cyanophyceae	species
5221be90-d9ca-43d0-9356-3d21b325e379	Text		MaterialCitation	ac78d3fc-fbdb-4da7-b325-649ba6e49281		Luz R, Cordeiro R, Fonseca A, Raposeiro P M, Gonçalves V (2020). Cyanobacteria from freshwater lakes in the Azores Archipelago, Portugal. Version 1.3. Universidade dos Açores. Sampling event dataset https://doi.org/10.15468/gt8gpm accessed via GBIF.org on 2020-02-02.	2003-10-08	Europe	Lagoa das Furnas	Azores	São Miguel	Portugal	PT	Povoação	Lagoa das Furnas	37.758591	-25.336222	WGS84	5221be90-d9ca-43d0-9356-3d21b325e379	Anabaena solitaria Klebahn	Dolichospermum solitarium (Klebahn) Wacklin, L.Hoffmann & Komárek	Bacteria	Cyanobacteria	Cyanophyceae	species
efc4e44b-911c-4f40-aa84-7f376dc8b244	Text		MaterialCitation	c3a80dbb-1c91-4d8e-b49e-068ad43543fe		Luz R, Cordeiro R, Fonseca A, Raposeiro P M, Gonçalves V (2020). Cyanobacteria from freshwater lakes in the Azores Archipelago, Portugal. Version 1.3. Universidade dos Açores. Sampling event dataset https://doi.org/10.15468/gt8gpm accessed via GBIF.org on 2020-02-02.	2003-10-08	Europe	Lagoa das Furnas	Azores	São Miguel	Portugal	PT	Povoação	Lagoa das Furnas	37.758591	-25.336222	WGS84	efc4e44b-911c-4f40-aa84-7f376dc8b244	Merismopedia tenuissima Lemmermann	Merismopedia tenuissima Lemmermann	Bacteria	Cyanobacteria	Cyanophyceae	species
685571d0-7ef2-491c-acdf-1b90fbffbe7f	Text		MaterialCitation	2da67ae3-8e93-4f62-bbc4-d1cf04f40a07		Luz R, Cordeiro R, Fonseca A, Raposeiro P M, Gonçalves V (2020). Cyanobacteria from freshwater lakes in the Azores Archipelago, Portugal. Version 1.3. Universidade dos Açores. Sampling event dataset https://doi.org/10.15468/gt8gpm accessed via GBIF.org on 2020-02-02.	2003-10-08	Europe	Lagoa das Furnas	Azores	São Miguel	Portugal	PT	Povoação	Lagoa das Furnas	37.758591	-25.336222	WGS84	685571d0-7ef2-491c-acdf-1b90fbffbe7f	Pseudanabaena mucicola (Naumann & Huber-Pestalozzi) Schwabe	Pseudanabaena mucicola (Naumann & Huber-Pestalozzi) Schwabe	Bacteria	Cyanobacteria	Cyanophyceae	species
2b6b990a-5c72-45d2-ab85-7f2f6a64e475	Text		MaterialCitation	3532e319-d3ef-4539-80c8-5860639b209f		Luz R, Cordeiro R, Fonseca A, Raposeiro P M, Gonçalves V (2020). Cyanobacteria from freshwater lakes in the Azores Archipelago, Portugal. Version 1.3. Universidade dos Açores. Sampling event dataset https://doi.org/10.15468/gt8gpm accessed via GBIF.org on 2020-02-02.	2003-10-08	Europe	Lagoa das Furnas	Azores	São Miguel	Portugal	PT	Povoação	Lagoa das Furnas	37.758591	-25.336222	WGS84	2b6b990a-5c72-45d2-ab85-7f2f6a64e475	Woronichinia naegeliana (Unger) Elenkin	Woronichinia naegeliana (Unger) Elenkin	Bacteria	Cyanobacteria	Cyanophyceae	species
7aa7c36a-a439-4906-b507-57fb466b1b2f	Text		MaterialCitation	bc87d43c-22f8-4947-89cd-ca0809554379		Luz R, Cordeiro R, Fonseca A, Raposeiro P M, Gonçalves V (2020). Cyanobacteria from freshwater lakes in the Azores Archipelago, Portugal. Version 1.3. Universidade dos Açores. Sampling event dataset https://doi.org/10.15468/gt8gpm accessed via GBIF.org on 2020-02-02.	2004-01-07	Europe	Lagoa das Furnas	Azores	São Miguel	Portugal	PT	Povoação	Lagoa das Furnas	37.758591	-25.336222	WGS84	7aa7c36a-a439-4906-b507-57fb466b1b2f	Microcystis aeruginosa (Kützing) Kützing	Microcystis aeruginosa (Kützing) Kützing	Bacteria	Cyanobacteria	Cyanophyceae	species
2b6b990a-5c72-45d2-ab85-7f2f6a64e475	Text		MaterialCitation	ab2b8173-90b2-435a-876d-66a3d6c46b4d		Luz R, Cordeiro R, Fonseca A, Raposeiro P M, Gonçalves V (2020). Cyanobacteria from freshwater lakes in the Azores Archipelago, Portugal. Version 1.3. Universidade dos Açores. Sampling event dataset https://doi.org/10.15468/gt8gpm accessed via GBIF.org on 2020-02-02.	2004-01-07	Europe	Lagoa das Furnas	Azores	São Miguel	Portugal	PT	Povoação	Lagoa das Furnas	37.758591	-25.336222	WGS84	2b6b990a-5c72-45d2-ab85-7f2f6a64e475	Woronichinia naegeliana (Unger) Elenkin	Woronichinia naegeliana (Unger) Elenkin	Bacteria	Cyanobacteria	Cyanophyceae	species
5221be90-d9ca-43d0-9356-3d21b325e379	Text		MaterialCitation	ee6ee342-cb53-42c1-9814-b3c969a6f24a		Luz R, Cordeiro R, Fonseca A, Raposeiro P M, Gonçalves V (2020). Cyanobacteria from freshwater lakes in the Azores Archipelago, Portugal. Version 1.3. Universidade dos Açores. Sampling event dataset https://doi.org/10.15468/gt8gpm accessed via GBIF.org on 2020-02-02.	2004-03-11	Europe	Lagoa das Furnas	Azores	São Miguel	Portugal	PT	Povoação	Lagoa das Furnas	37.758591	-25.336222	WGS84	5221be90-d9ca-43d0-9356-3d21b325e379	Anabaena solitaria Klebahn	Dolichospermum solitarium (Klebahn) Wacklin, L.Hoffmann & Komárek	Bacteria	Cyanobacteria	Cyanophyceae	species
7aa7c36a-a439-4906-b507-57fb466b1b2f	Text		MaterialCitation	13b75334-3c38-4c1d-b4af-e5b4361f4966		Luz R, Cordeiro R, Fonseca A, Raposeiro P M, Gonçalves V (2020). Cyanobacteria from freshwater lakes in the Azores Archipelago, Portugal. Version 1.3. Universidade dos Açores. Sampling event dataset https://doi.org/10.15468/gt8gpm accessed via GBIF.org on 2020-02-02.	2004-03-11	Europe	Lagoa das Furnas	Azores	São Miguel	Portugal	PT	Povoação	Lagoa das Furnas	37.758591	-25.336222	WGS84	7aa7c36a-a439-4906-b507-57fb466b1b2f	Microcystis aeruginosa (Kützing) Kützing	Microcystis aeruginosa (Kützing) Kützing	Bacteria	Cyanobacteria	Cyanophyceae	species
2b6b990a-5c72-45d2-ab85-7f2f6a64e475	Text		MaterialCitation	36993c38-cd1b-43a0-937c-d9668e2af62b		Luz R, Cordeiro R, Fonseca A, Raposeiro P M, Gonçalves V (2020). Cyanobacteria from freshwater lakes in the Azores Archipelago, Portugal. Version 1.3. Universidade dos Açores. Sampling event dataset https://doi.org/10.15468/gt8gpm accessed via GBIF.org on 2020-02-02.	2004-03-11	Europe	Lagoa das Furnas	Azores	São Miguel	Portugal	PT	Povoação	Lagoa das Furnas	37.758591	-25.336222	WGS84	2b6b990a-5c72-45d2-ab85-7f2f6a64e475	Woronichinia naegeliana (Unger) Elenkin	Woronichinia naegeliana (Unger) Elenkin	Bacteria	Cyanobacteria	Cyanophyceae	species
7aa7c36a-a439-4906-b507-57fb466b1b2f	Text		MaterialCitation	bc1d36f5-2f8f-428c-b553-a1282e37ef87		Luz R, Cordeiro R, Fonseca A, Raposeiro P M, Gonçalves V (2020). Cyanobacteria from freshwater lakes in the Azores Archipelago, Portugal. Version 1.3. Universidade dos Açores. Sampling event dataset https://doi.org/10.15468/gt8gpm accessed via GBIF.org on 2020-02-02.	2004-07-01	Europe	Lagoa das Furnas	Azores	São Miguel	Portugal	PT	Povoação	Lagoa das Furnas	37.758591	-25.336222	WGS84	7aa7c36a-a439-4906-b507-57fb466b1b2f	Microcystis aeruginosa (Kützing) Kützing	Microcystis aeruginosa (Kützing) Kützing	Bacteria	Cyanobacteria	Cyanophyceae	species
2b6b990a-5c72-45d2-ab85-7f2f6a64e475	Text		MaterialCitation	9c3b8aba-1635-43f6-9b0b-1d7b6c8ecad4		Luz R, Cordeiro R, Fonseca A, Raposeiro P M, Gonçalves V (2020). Cyanobacteria from freshwater lakes in the Azores Archipelago, Portugal. Version 1.3. Universidade dos Açores. Sampling event dataset https://doi.org/10.15468/gt8gpm accessed via GBIF.org on 2020-02-02.	2004-07-01	Europe	Lagoa das Furnas	Azores	São Miguel	Portugal	PT	Povoação	Lagoa das Furnas	37.758591	-25.336222	WGS84	2b6b990a-5c72-45d2-ab85-7f2f6a64e475	Woronichinia naegeliana (Unger) Elenkin	Woronichinia naegeliana (Unger) Elenkin	Bacteria	Cyanobacteria	Cyanophyceae	species
d9676326-ea49-41e5-856c-08cdb3b35e89	Text		MaterialCitation	107a15fb-7aea-467a-8121-900f58e4491f		Luz R, Cordeiro R, Fonseca A, Raposeiro P M, Gonçalves V (2020). Cyanobacteria from freshwater lakes in the Azores Archipelago, Portugal. Version 1.3. Universidade dos Açores. Sampling event dataset https://doi.org/10.15468/gt8gpm accessed via GBIF.org on 2020-02-02.	2003-11-05	Europe	Lagoa de São Brás	Azores	São Miguel	Portugal	PT	Ribeira Grande	Lagoa de São Brás	37.793048	-25.410155	WGS84	d9676326-ea49-41e5-856c-08cdb3b35e89	Pseudanabaena limnetica (Lemmermann) Komárek	Pseudanabaena limnetica (Lemmermann) Komárek	Bacteria	Cyanobacteria	Cyanophyceae	species
befe9f29-7a98-4426-bf9a-15b786a3661a	Text		MaterialCitation	c5aac0f0-fec2-43e4-8d19-96e1667912cd		Luz R, Cordeiro R, Fonseca A, Raposeiro P M, Gonçalves V (2020). Cyanobacteria from freshwater lakes in the Azores Archipelago, Portugal. Version 1.3. Universidade dos Açores. Sampling event dataset https://doi.org/10.15468/gt8gpm accessed via GBIF.org on 2020-02-02.	2004-01-13	Europe	Lagoa de São Brás	Azores	São Miguel	Portugal	PT	Ribeira Grande	Lagoa de São Brás	37.793048	-25.410155	WGS84	befe9f29-7a98-4426-bf9a-15b786a3661a	Anabaena Bory ex Bornet & Flahault	Anabaena Bory ex Bornet & Flahault	Bacteria	Cyanobacteria	Cyanophyceae	genus
d9676326-ea49-41e5-856c-08cdb3b35e89	Text		MaterialCitation	ee2a5137-5e62-4224-913a-9f84f4e3e43b		Luz R, Cordeiro R, Fonseca A, Raposeiro P M, Gonçalves V (2020). Cyanobacteria from freshwater lakes in the Azores Archipelago, Portugal. Version 1.3. Universidade dos Açores. Sampling event dataset https://doi.org/10.15468/gt8gpm accessed via GBIF.org on 2020-02-02.	2004-01-13	Europe	Lagoa de São Brás	Azores	São Miguel	Portugal	PT	Ribeira Grande	Lagoa de São Brás	37.793048	-25.410155	WGS84	d9676326-ea49-41e5-856c-08cdb3b35e89	Pseudanabaena limnetica (Lemmermann) Komárek	Pseudanabaena limnetica (Lemmermann) Komárek	Bacteria	Cyanobacteria	Cyanophyceae	species
befe9f29-7a98-4426-bf9a-15b786a3661a	Text		MaterialCitation	83a6c350-1fd4-4820-bdd1-6d409d26392d		Luz R, Cordeiro R, Fonseca A, Raposeiro P M, Gonçalves V (2020). Cyanobacteria from freshwater lakes in the Azores Archipelago, Portugal. Version 1.3. Universidade dos Açores. Sampling event dataset https://doi.org/10.15468/gt8gpm accessed via GBIF.org on 2020-02-02.	2004-03-30	Europe	Lagoa de São Brás	Azores	São Miguel	Portugal	PT	Ribeira Grande	Lagoa de São Brás	37.793048	-25.410155	WGS84	befe9f29-7a98-4426-bf9a-15b786a3661a	Anabaena Bory ex Bornet & Flahault	Anabaena Bory ex Bornet & Flahault	Bacteria	Cyanobacteria	Cyanophyceae	genus
d9676326-ea49-41e5-856c-08cdb3b35e89	Text		MaterialCitation	fa6b2f68-3a0a-4ee4-9a90-ff011f8f79c6		Luz R, Cordeiro R, Fonseca A, Raposeiro P M, Gonçalves V (2020). Cyanobacteria from freshwater lakes in the Azores Archipelago, Portugal. Version 1.3. Universidade dos Açores. Sampling event dataset https://doi.org/10.15468/gt8gpm accessed via GBIF.org on 2020-02-02.	2004-03-30	Europe	Lagoa de São Brás	Azores	São Miguel	Portugal	PT	Ribeira Grande	Lagoa de São Brás	37.793048	-25.410155	WGS84	d9676326-ea49-41e5-856c-08cdb3b35e89	Pseudanabaena limnetica (Lemmermann) Komárek	Pseudanabaena limnetica (Lemmermann) Komárek	Bacteria	Cyanobacteria	Cyanophyceae	species
befe9f29-7a98-4426-bf9a-15b786a3661a	Text		MaterialCitation	09636870-2f99-4a5f-9527-46a2bf826f22		Luz R, Cordeiro R, Fonseca A, Raposeiro P M, Gonçalves V (2020). Cyanobacteria from freshwater lakes in the Azores Archipelago, Portugal. Version 1.3. Universidade dos Açores. Sampling event dataset https://doi.org/10.15468/gt8gpm accessed via GBIF.org on 2020-02-02.	2004-06-29	Europe	Lagoa de São Brás	Azores	São Miguel	Portugal	PT	Ribeira Grande	Lagoa de São Brás	37.793048	-25.410155	WGS84	befe9f29-7a98-4426-bf9a-15b786a3661a	Anabaena Bory ex Bornet & Flahault	Anabaena Bory ex Bornet & Flahault	Bacteria	Cyanobacteria	Cyanophyceae	genus
d9676326-ea49-41e5-856c-08cdb3b35e89	Text		MaterialCitation	05ad8666-5baf-452b-99a1-b8d69c28b9cc		Luz R, Cordeiro R, Fonseca A, Raposeiro P M, Gonçalves V (2020). Cyanobacteria from freshwater lakes in the Azores Archipelago, Portugal. Version 1.3. Universidade dos Açores. Sampling event dataset https://doi.org/10.15468/gt8gpm accessed via GBIF.org on 2020-02-02.	2004-06-29	Europe	Lagoa de São Brás	Azores	São Miguel	Portugal	PT	Ribeira Grande	Lagoa de São Brás	37.793048	-25.410155	WGS84	d9676326-ea49-41e5-856c-08cdb3b35e89	Pseudanabaena limnetica (Lemmermann) Komárek	Pseudanabaena limnetica (Lemmermann) Komárek	Bacteria	Cyanobacteria	Cyanophyceae	species
51718504-dcca-46d8-b898-7fb5882cda7a	Text		MaterialCitation	acb64823-61b0-4351-a2ac-c5313cac309c		Luz R, Cordeiro R, Fonseca A, Raposeiro P M, Gonçalves V (2020). Cyanobacteria from freshwater lakes in the Azores Archipelago, Portugal. Version 1.3. Universidade dos Açores. Sampling event dataset https://doi.org/10.15468/gt8gpm accessed via GBIF.org on 2020-02-02.	2003-11-06	Europe	Lagoa do Canário	Azores	São Miguel	Portugal	PT	Ponta Delgada	Lagoa do Canário	37.835385	-25.760190	WGS84	51718504-dcca-46d8-b898-7fb5882cda7a	Eucapsis alpina F.E.Clements & H.L.Schantz	Eucapsis alpina F.E.Clements & H.L.Schantz	Bacteria	Cyanobacteria	Cyanophyceae	species
d9676326-ea49-41e5-856c-08cdb3b35e89	Text		MaterialCitation	de79bd68-337b-4d6d-a9ec-e0fb5932cf78		Luz R, Cordeiro R, Fonseca A, Raposeiro P M, Gonçalves V (2020). Cyanobacteria from freshwater lakes in the Azores Archipelago, Portugal. Version 1.3. Universidade dos Açores. Sampling event dataset https://doi.org/10.15468/gt8gpm accessed via GBIF.org on 2020-02-02.	2003-11-06	Europe	Lagoa do Canário	Azores	São Miguel	Portugal	PT	Ponta Delgada	Lagoa do Canário	37.835385	-25.760190	WGS84	d9676326-ea49-41e5-856c-08cdb3b35e89	Pseudanabaena limnetica (Lemmermann) Komárek	Pseudanabaena limnetica (Lemmermann) Komárek	Bacteria	Cyanobacteria	Cyanophyceae	species
5221be90-d9ca-43d0-9356-3d21b325e379	Text		MaterialCitation	e5671443-3551-4a7d-bc67-8318e878e1c9		Luz R, Cordeiro R, Fonseca A, Raposeiro P M, Gonçalves V (2020). Cyanobacteria from freshwater lakes in the Azores Archipelago, Portugal. Version 1.3. Universidade dos Açores. Sampling event dataset https://doi.org/10.15468/gt8gpm accessed via GBIF.org on 2020-02-02.	2004-01-14	Europe	Lagoa do Canário	Azores	São Miguel	Portugal	PT	Ponta Delgada	Lagoa do Canário	37.835385	-25.760190	WGS84	5221be90-d9ca-43d0-9356-3d21b325e379	Anabaena solitaria Klebahn	Dolichospermum solitarium (Klebahn) Wacklin, L.Hoffmann & Komárek	Bacteria	Cyanobacteria	Cyanophyceae	species
51718504-dcca-46d8-b898-7fb5882cda7a	Text		MaterialCitation	1a462c77-8263-4e96-994c-a79fc5b3aeaa		Luz R, Cordeiro R, Fonseca A, Raposeiro P M, Gonçalves V (2020). Cyanobacteria from freshwater lakes in the Azores Archipelago, Portugal. Version 1.3. Universidade dos Açores. Sampling event dataset https://doi.org/10.15468/gt8gpm accessed via GBIF.org on 2020-02-02.	2004-01-14	Europe	Lagoa do Canário	Azores	São Miguel	Portugal	PT	Ponta Delgada	Lagoa do Canário	37.835385	-25.760190	WGS84	51718504-dcca-46d8-b898-7fb5882cda7a	Eucapsis alpina F.E.Clements & H.L.Schantz	Eucapsis alpina F.E.Clements & H.L.Schantz	Bacteria	Cyanobacteria	Cyanophyceae	species
d9676326-ea49-41e5-856c-08cdb3b35e89	Text		MaterialCitation	dc570190-b1b5-4d1e-b361-0b33bcfaed08		Luz R, Cordeiro R, Fonseca A, Raposeiro P M, Gonçalves V (2020). Cyanobacteria from freshwater lakes in the Azores Archipelago, Portugal. Version 1.3. Universidade dos Açores. Sampling event dataset https://doi.org/10.15468/gt8gpm accessed via GBIF.org on 2020-02-02.	2004-01-14	Europe	Lagoa do Canário	Azores	São Miguel	Portugal	PT	Ponta Delgada	Lagoa do Canário	37.835385	-25.760190	WGS84	d9676326-ea49-41e5-856c-08cdb3b35e89	Pseudanabaena limnetica (Lemmermann) Komárek	Pseudanabaena limnetica (Lemmermann) Komárek	Bacteria	Cyanobacteria	Cyanophyceae	species
5221be90-d9ca-43d0-9356-3d21b325e379	Text		MaterialCitation	1095e35d-e126-4f27-9736-ed59b978f739		Luz R, Cordeiro R, Fonseca A, Raposeiro P M, Gonçalves V (2020). Cyanobacteria from freshwater lakes in the Azores Archipelago, Portugal. Version 1.3. Universidade dos Açores. Sampling event dataset https://doi.org/10.15468/gt8gpm accessed via GBIF.org on 2020-02-02.	2004-03-31	Europe	Lagoa do Canário	Azores	São Miguel	Portugal	PT	Ponta Delgada	Lagoa do Canário	37.835385	-25.760190	WGS84	5221be90-d9ca-43d0-9356-3d21b325e379	Anabaena solitaria Klebahn	Dolichospermum solitarium (Klebahn) Wacklin, L.Hoffmann & Komárek	Bacteria	Cyanobacteria	Cyanophyceae	species
51718504-dcca-46d8-b898-7fb5882cda7a	Text		MaterialCitation	70c461fc-bcde-48c6-92ba-0d2c7d023a2a		Luz R, Cordeiro R, Fonseca A, Raposeiro P M, Gonçalves V (2020). Cyanobacteria from freshwater lakes in the Azores Archipelago, Portugal. Version 1.3. Universidade dos Açores. Sampling event dataset https://doi.org/10.15468/gt8gpm accessed via GBIF.org on 2020-02-02.	2004-03-31	Europe	Lagoa do Canário	Azores	São Miguel	Portugal	PT	Ponta Delgada	Lagoa do Canário	37.835385	-25.760190	WGS84	51718504-dcca-46d8-b898-7fb5882cda7a	Eucapsis alpina F.E.Clements & H.L.Schantz	Eucapsis alpina F.E.Clements & H.L.Schantz	Bacteria	Cyanobacteria	Cyanophyceae	species
d9676326-ea49-41e5-856c-08cdb3b35e89	Text		MaterialCitation	c68aca56-1778-44ba-b09f-938cae67a92b		Luz R, Cordeiro R, Fonseca A, Raposeiro P M, Gonçalves V (2020). Cyanobacteria from freshwater lakes in the Azores Archipelago, Portugal. Version 1.3. Universidade dos Açores. Sampling event dataset https://doi.org/10.15468/gt8gpm accessed via GBIF.org on 2020-02-02.	2004-03-31	Europe	Lagoa do Canário	Azores	São Miguel	Portugal	PT	Ponta Delgada	Lagoa do Canário	37.835385	-25.760190	WGS84	d9676326-ea49-41e5-856c-08cdb3b35e89	Pseudanabaena limnetica (Lemmermann) Komárek	Pseudanabaena limnetica (Lemmermann) Komárek	Bacteria	Cyanobacteria	Cyanophyceae	species
5221be90-d9ca-43d0-9356-3d21b325e379	Text		MaterialCitation	588da0d2-b2db-4fb1-a62f-7f556828f50a		Luz R, Cordeiro R, Fonseca A, Raposeiro P M, Gonçalves V (2020). Cyanobacteria from freshwater lakes in the Azores Archipelago, Portugal. Version 1.3. Universidade dos Açores. Sampling event dataset https://doi.org/10.15468/gt8gpm accessed via GBIF.org on 2020-02-02.	2004-06-24	Europe	Lagoa do Canário	Azores	São Miguel	Portugal	PT	Ponta Delgada	Lagoa do Canário	37.835385	-25.760190	WGS84	5221be90-d9ca-43d0-9356-3d21b325e379	Anabaena solitaria Klebahn	Dolichospermum solitarium (Klebahn) Wacklin, L.Hoffmann & Komárek	Bacteria	Cyanobacteria	Cyanophyceae	species
51718504-dcca-46d8-b898-7fb5882cda7a	Text		MaterialCitation	988cecbd-5ae5-4cd3-bf88-46cac236807d		Luz R, Cordeiro R, Fonseca A, Raposeiro P M, Gonçalves V (2020). Cyanobacteria from freshwater lakes in the Azores Archipelago, Portugal. Version 1.3. Universidade dos Açores. Sampling event dataset https://doi.org/10.15468/gt8gpm accessed via GBIF.org on 2020-02-02.	2004-06-24	Europe	Lagoa do Canário	Azores	São Miguel	Portugal	PT	Ponta Delgada	Lagoa do Canário	37.835385	-25.760190	WGS84	51718504-dcca-46d8-b898-7fb5882cda7a	Eucapsis alpina F.E.Clements & H.L.Schantz	Eucapsis alpina F.E.Clements & H.L.Schantz	Bacteria	Cyanobacteria	Cyanophyceae	species
d9676326-ea49-41e5-856c-08cdb3b35e89	Text		MaterialCitation	9076a151-e2cf-4c2f-9119-a000d659551c		Luz R, Cordeiro R, Fonseca A, Raposeiro P M, Gonçalves V (2020). Cyanobacteria from freshwater lakes in the Azores Archipelago, Portugal. Version 1.3. Universidade dos Açores. Sampling event dataset https://doi.org/10.15468/gt8gpm accessed via GBIF.org on 2020-02-02.	2004-06-24	Europe	Lagoa do Canário	Azores	São Miguel	Portugal	PT	Ponta Delgada	Lagoa do Canário	37.835385	-25.760190	WGS84	d9676326-ea49-41e5-856c-08cdb3b35e89	Pseudanabaena limnetica (Lemmermann) Komárek	Pseudanabaena limnetica (Lemmermann) Komárek	Bacteria	Cyanobacteria	Cyanophyceae	species
78112318-3123-4e78-a1ff-3815c95a27d6	Text		MaterialCitation	26c428c6-505a-40d0-af35-cf2b86b84b66		Luz R, Cordeiro R, Fonseca A, Raposeiro P M, Gonçalves V (2020). Cyanobacteria from freshwater lakes in the Azores Archipelago, Portugal. Version 1.3. Universidade dos Açores. Sampling event dataset https://doi.org/10.15468/gt8gpm accessed via GBIF.org on 2020-02-02.	2003-11-05	Europe	Lagoa do Congro	Azores	São Miguel	Portugal	PT	Vila Franca do Campo	Lagoa do Congro	37.756197	-25.408208	WGS84	78112318-3123-4e78-a1ff-3815c95a27d6	Aphanizomenon flos-aquae Ralfs ex Bornet & Flahault	Aphanizomenon flos-aquae Ralfs ex Bornet & Flahault	Bacteria	Cyanobacteria	Cyanophyceae	species
8adc722c-6f2b-4052-9c43-7d0c1df0a0a5	Text		MaterialCitation	92d83512-0a78-45ac-9917-6ddf0e044631		Luz R, Cordeiro R, Fonseca A, Raposeiro P M, Gonçalves V (2020). Cyanobacteria from freshwater lakes in the Azores Archipelago, Portugal. Version 1.3. Universidade dos Açores. Sampling event dataset https://doi.org/10.15468/gt8gpm accessed via GBIF.org on 2020-02-02.	2003-11-05	Europe	Lagoa do Congro	Azores	São Miguel	Portugal	PT	Vila Franca do Campo	Lagoa do Congro	37.756197	-25.408208	WGS84	8adc722c-6f2b-4052-9c43-7d0c1df0a0a5	Microcystis flos-aquae (Wittrock) Kirchner	Microcystis flos-aquae (Wittrock) Kirchner	Bacteria	Cyanobacteria	Cyanophyceae	species
685571d0-7ef2-491c-acdf-1b90fbffbe7f	Text		MaterialCitation	a6866760-087b-4879-875f-b6416c076d31		Luz R, Cordeiro R, Fonseca A, Raposeiro P M, Gonçalves V (2020). Cyanobacteria from freshwater lakes in the Azores Archipelago, Portugal. Version 1.3. Universidade dos Açores. Sampling event dataset https://doi.org/10.15468/gt8gpm accessed via GBIF.org on 2020-02-02.	2003-11-05	Europe	Lagoa do Congro	Azores	São Miguel	Portugal	PT	Vila Franca do Campo	Lagoa do Congro	37.756197	-25.408208	WGS84	685571d0-7ef2-491c-acdf-1b90fbffbe7f	Pseudanabaena mucicola (Naumann & Huber-Pestalozzi) Schwabe	Pseudanabaena mucicola (Naumann & Huber-Pestalozzi) Schwabe	Bacteria	Cyanobacteria	Cyanophyceae	species
78112318-3123-4e78-a1ff-3815c95a27d6	Text		MaterialCitation	2ccb46e0-2276-4ca1-b9bc-3ee6050d7ee0		Luz R, Cordeiro R, Fonseca A, Raposeiro P M, Gonçalves V (2020). Cyanobacteria from freshwater lakes in the Azores Archipelago, Portugal. Version 1.3. Universidade dos Açores. Sampling event dataset https://doi.org/10.15468/gt8gpm accessed via GBIF.org on 2020-02-02.	2004-01-13	Europe	Lagoa do Congro	Azores	São Miguel	Portugal	PT	Vila Franca do Campo	Lagoa do Congro	37.756197	-25.408208	WGS84	78112318-3123-4e78-a1ff-3815c95a27d6	Aphanizomenon flos-aquae Ralfs ex Bornet & Flahault	Aphanizomenon flos-aquae Ralfs ex Bornet & Flahault	Bacteria	Cyanobacteria	Cyanophyceae	species
8adc722c-6f2b-4052-9c43-7d0c1df0a0a5	Text		MaterialCitation	0c88db47-cd6b-4dc5-b680-ab9da8b2e1d1		Luz R, Cordeiro R, Fonseca A, Raposeiro P M, Gonçalves V (2020). Cyanobacteria from freshwater lakes in the Azores Archipelago, Portugal. Version 1.3. Universidade dos Açores. Sampling event dataset https://doi.org/10.15468/gt8gpm accessed via GBIF.org on 2020-02-02.	2004-01-13	Europe	Lagoa do Congro	Azores	São Miguel	Portugal	PT	Vila Franca do Campo	Lagoa do Congro	37.756197	-25.408208	WGS84	8adc722c-6f2b-4052-9c43-7d0c1df0a0a5	Microcystis flos-aquae (Wittrock) Kirchner	Microcystis flos-aquae (Wittrock) Kirchner	Bacteria	Cyanobacteria	Cyanophyceae	species
78112318-3123-4e78-a1ff-3815c95a27d6	Text		MaterialCitation	442d9712-afb7-48d9-be99-ac4cf0375642		Luz R, Cordeiro R, Fonseca A, Raposeiro P M, Gonçalves V (2020). Cyanobacteria from freshwater lakes in the Azores Archipelago, Portugal. Version 1.3. Universidade dos Açores. Sampling event dataset https://doi.org/10.15468/gt8gpm accessed via GBIF.org on 2020-02-02.	2004-03-30	Europe	Lagoa do Congro	Azores	São Miguel	Portugal	PT	Vila Franca do Campo	Lagoa do Congro	37.756197	-25.408208	WGS84	78112318-3123-4e78-a1ff-3815c95a27d6	Aphanizomenon flos-aquae Ralfs ex Bornet & Flahault	Aphanizomenon flos-aquae Ralfs ex Bornet & Flahault	Bacteria	Cyanobacteria	Cyanophyceae	species
8adc722c-6f2b-4052-9c43-7d0c1df0a0a5	Text		MaterialCitation	b3326659-8417-4e46-bea2-1d6853874a15		Luz R, Cordeiro R, Fonseca A, Raposeiro P M, Gonçalves V (2020). Cyanobacteria from freshwater lakes in the Azores Archipelago, Portugal. Version 1.3. Universidade dos Açores. Sampling event dataset https://doi.org/10.15468/gt8gpm accessed via GBIF.org on 2020-02-02.	2004-03-30	Europe	Lagoa do Congro	Azores	São Miguel	Portugal	PT	Vila Franca do Campo	Lagoa do Congro	37.756197	-25.408208	WGS84	8adc722c-6f2b-4052-9c43-7d0c1df0a0a5	Microcystis flos-aquae (Wittrock) Kirchner	Microcystis flos-aquae (Wittrock) Kirchner	Bacteria	Cyanobacteria	Cyanophyceae	species
685571d0-7ef2-491c-acdf-1b90fbffbe7f	Text		MaterialCitation	160aebb4-1fa9-46a3-b3ef-3ec692a37a9b		Luz R, Cordeiro R, Fonseca A, Raposeiro P M, Gonçalves V (2020). Cyanobacteria from freshwater lakes in the Azores Archipelago, Portugal. Version 1.3. Universidade dos Açores. Sampling event dataset https://doi.org/10.15468/gt8gpm accessed via GBIF.org on 2020-02-02.	2004-03-30	Europe	Lagoa do Congro	Azores	São Miguel	Portugal	PT	Vila Franca do Campo	Lagoa do Congro	37.756197	-25.408208	WGS84	685571d0-7ef2-491c-acdf-1b90fbffbe7f	Pseudanabaena mucicola (Naumann & Huber-Pestalozzi) Schwabe	Pseudanabaena mucicola (Naumann & Huber-Pestalozzi) Schwabe	Bacteria	Cyanobacteria	Cyanophyceae	species
78112318-3123-4e78-a1ff-3815c95a27d6	Text		MaterialCitation	023ebf43-3c61-4fca-ba63-3fe9b8897f5c		Luz R, Cordeiro R, Fonseca A, Raposeiro P M, Gonçalves V (2020). Cyanobacteria from freshwater lakes in the Azores Archipelago, Portugal. Version 1.3. Universidade dos Açores. Sampling event dataset https://doi.org/10.15468/gt8gpm accessed via GBIF.org on 2020-02-02.	2004-06-29	Europe	Lagoa do Congro	Azores	São Miguel	Portugal	PT	Vila Franca do Campo	Lagoa do Congro	37.756197	-25.408208	WGS84	78112318-3123-4e78-a1ff-3815c95a27d6	Aphanizomenon flos-aquae Ralfs ex Bornet & Flahault	Aphanizomenon flos-aquae Ralfs ex Bornet & Flahault	Bacteria	Cyanobacteria	Cyanophyceae	species
8adc722c-6f2b-4052-9c43-7d0c1df0a0a5	Text		MaterialCitation	a881d9c1-0ac0-45fe-8668-49622c944486		Luz R, Cordeiro R, Fonseca A, Raposeiro P M, Gonçalves V (2020). Cyanobacteria from freshwater lakes in the Azores Archipelago, Portugal. Version 1.3. Universidade dos Açores. Sampling event dataset https://doi.org/10.15468/gt8gpm accessed via GBIF.org on 2020-02-02.	2004-06-29	Europe	Lagoa do Congro	Azores	São Miguel	Portugal	PT	Vila Franca do Campo	Lagoa do Congro	37.756197	-25.408208	WGS84	8adc722c-6f2b-4052-9c43-7d0c1df0a0a5	Microcystis flos-aquae (Wittrock) Kirchner	Microcystis flos-aquae (Wittrock) Kirchner	Bacteria	Cyanobacteria	Cyanophyceae	species
c54db9e1-17e1-4b33-af6a-68ac992fba8e	Text		MaterialCitation	6183670f-392d-494a-a362-1fd616c61229		Luz R, Cordeiro R, Fonseca A, Raposeiro P M, Gonçalves V (2020). Cyanobacteria from freshwater lakes in the Azores Archipelago, Portugal. Version 1.3. Universidade dos Açores. Sampling event dataset https://doi.org/10.15468/gt8gpm accessed via GBIF.org on 2020-02-02.	2003-10-09	Europe	Lagoa do Fogo	Azores	São Miguel	Portugal	PT	Vila Franca do Campo - Ribeira Grande	Lagoa do Fogo	37.764811	-25.474119	WGS84	c54db9e1-17e1-4b33-af6a-68ac992fba8e	Pseudanabaena Lauterborn	Pseudanabaena Lauterborn	Bacteria	Cyanobacteria	Cyanophyceae	genus
5221be90-d9ca-43d0-9356-3d21b325e379	Text		MaterialCitation	a5a692e0-9131-4808-af52-0c7afecbcd79		Luz R, Cordeiro R, Fonseca A, Raposeiro P M, Gonçalves V (2020). Cyanobacteria from freshwater lakes in the Azores Archipelago, Portugal. Version 1.3. Universidade dos Açores. Sampling event dataset https://doi.org/10.15468/gt8gpm accessed via GBIF.org on 2020-02-02.	2004-06-30	Europe	Lagoa do Fogo	Azores	São Miguel	Portugal	PT	Vila Franca do Campo - Ribeira Grande	Lagoa do Fogo	37.764811	-25.474119	WGS84	5221be90-d9ca-43d0-9356-3d21b325e379	Anabaena solitaria Klebahn	Dolichospermum solitarium (Klebahn) Wacklin, L.Hoffmann & Komárek	Bacteria	Cyanobacteria	Cyanophyceae	species
c54db9e1-17e1-4b33-af6a-68ac992fba8e	Text		MaterialCitation	7d017552-461d-4479-abf8-80678ff768fe		Luz R, Cordeiro R, Fonseca A, Raposeiro P M, Gonçalves V (2020). Cyanobacteria from freshwater lakes in the Azores Archipelago, Portugal. Version 1.3. Universidade dos Açores. Sampling event dataset https://doi.org/10.15468/gt8gpm accessed via GBIF.org on 2020-02-02.	2004-06-30	Europe	Lagoa do Fogo	Azores	São Miguel	Portugal	PT	Vila Franca do Campo - Ribeira Grande	Lagoa do Fogo	37.764811	-25.474119	WGS84	c54db9e1-17e1-4b33-af6a-68ac992fba8e	Pseudanabaena Lauterborn	Pseudanabaena Lauterborn	Bacteria	Cyanobacteria	Cyanophyceae	genus
5221be90-d9ca-43d0-9356-3d21b325e379	Text		MaterialCitation	706fd0df-893d-4c0b-964f-473eb26c4d21		Luz R, Cordeiro R, Fonseca A, Raposeiro P M, Gonçalves V (2020). Cyanobacteria from freshwater lakes in the Azores Archipelago, Portugal. Version 1.3. Universidade dos Açores. Sampling event dataset https://doi.org/10.15468/gt8gpm accessed via GBIF.org on 2020-02-02.	2003-10-07	Europe	Lagoa Verde	Azores	São Miguel	Portugal	PT	Ponta Delgada	Lagoa Verde	37.842892	-25.788715	WGS84	5221be90-d9ca-43d0-9356-3d21b325e379	Anabaena solitaria Klebahn	Dolichospermum solitarium (Klebahn) Wacklin, L.Hoffmann & Komárek	Bacteria	Cyanobacteria	Cyanophyceae	species
78112318-3123-4e78-a1ff-3815c95a27d6	Text		MaterialCitation	14134c83-668f-4e64-ae8a-754b0e55e64a		Luz R, Cordeiro R, Fonseca A, Raposeiro P M, Gonçalves V (2020). Cyanobacteria from freshwater lakes in the Azores Archipelago, Portugal. Version 1.3. Universidade dos Açores. Sampling event dataset https://doi.org/10.15468/gt8gpm accessed via GBIF.org on 2020-02-02.	2003-10-07	Europe	Lagoa Verde	Azores	São Miguel	Portugal	PT	Ponta Delgada	Lagoa Verde	37.842892	-25.788715	WGS84	78112318-3123-4e78-a1ff-3815c95a27d6	Aphanizomenon flos-aquae Ralfs ex Bornet & Flahault	Aphanizomenon flos-aquae Ralfs ex Bornet & Flahault	Bacteria	Cyanobacteria	Cyanophyceae	species
4086d124-5ac3-4c4b-bdff-2acd57737046	Text		MaterialCitation	b69daf7e-b9b8-443f-8fc5-8580b9bba957		Luz R, Cordeiro R, Fonseca A, Raposeiro P M, Gonçalves V (2020). Cyanobacteria from freshwater lakes in the Azores Archipelago, Portugal. Version 1.3. Universidade dos Açores. Sampling event dataset https://doi.org/10.15468/gt8gpm accessed via GBIF.org on 2020-02-02.	2003-10-07	Europe	Lagoa Verde	Azores	São Miguel	Portugal	PT	Ponta Delgada	Lagoa Verde	37.842892	-25.788715	WGS84	4086d124-5ac3-4c4b-bdff-2acd57737046	Anathece minutissima (West) Komárek, Kastovsky & Jezberová	Anathece minutissima (West) Komárek, Kastovsky & Jezberová	Bacteria	Cyanobacteria	Cyanophyceae	species
8adc722c-6f2b-4052-9c43-7d0c1df0a0a5	Text		MaterialCitation	3fe90d7e-60c5-481f-ad05-d24ae927b5f5		Luz R, Cordeiro R, Fonseca A, Raposeiro P M, Gonçalves V (2020). Cyanobacteria from freshwater lakes in the Azores Archipelago, Portugal. Version 1.3. Universidade dos Açores. Sampling event dataset https://doi.org/10.15468/gt8gpm accessed via GBIF.org on 2020-02-02.	2003-10-07	Europe	Lagoa Verde	Azores	São Miguel	Portugal	PT	Ponta Delgada	Lagoa Verde	37.842892	-25.788715	WGS84	8adc722c-6f2b-4052-9c43-7d0c1df0a0a5	Microcystis flos-aquae (Wittrock) Kirchner	Microcystis flos-aquae (Wittrock) Kirchner	Bacteria	Cyanobacteria	Cyanophyceae	species
d9676326-ea49-41e5-856c-08cdb3b35e89	Text		MaterialCitation	1eaf2d03-4fdf-4b43-969c-7f511ccd7d44		Luz R, Cordeiro R, Fonseca A, Raposeiro P M, Gonçalves V (2020). Cyanobacteria from freshwater lakes in the Azores Archipelago, Portugal. Version 1.3. Universidade dos Açores. Sampling event dataset https://doi.org/10.15468/gt8gpm accessed via GBIF.org on 2020-02-02.	2003-10-07	Europe	Lagoa Verde	Azores	São Miguel	Portugal	PT	Ponta Delgada	Lagoa Verde	37.842892	-25.788715	WGS84	d9676326-ea49-41e5-856c-08cdb3b35e89	Pseudanabaena limnetica (Lemmermann) Komárek	Pseudanabaena limnetica (Lemmermann) Komárek	Bacteria	Cyanobacteria	Cyanophyceae	species
2b6b990a-5c72-45d2-ab85-7f2f6a64e475	Text		MaterialCitation	e0c5bed1-9427-47d4-a505-29252516aa2e		Luz R, Cordeiro R, Fonseca A, Raposeiro P M, Gonçalves V (2020). Cyanobacteria from freshwater lakes in the Azores Archipelago, Portugal. Version 1.3. Universidade dos Açores. Sampling event dataset https://doi.org/10.15468/gt8gpm accessed via GBIF.org on 2020-02-02.	2003-10-07	Europe	Lagoa Verde	Azores	São Miguel	Portugal	PT	Ponta Delgada	Lagoa Verde	37.842892	-25.788715	WGS84	2b6b990a-5c72-45d2-ab85-7f2f6a64e475	Woronichinia naegeliana (Unger) Elenkin	Woronichinia naegeliana (Unger) Elenkin	Bacteria	Cyanobacteria	Cyanophyceae	species
5221be90-d9ca-43d0-9356-3d21b325e379	Text		MaterialCitation	370430c9-bb92-4cae-a7c7-0ff20315f2f1		Luz R, Cordeiro R, Fonseca A, Raposeiro P M, Gonçalves V (2020). Cyanobacteria from freshwater lakes in the Azores Archipelago, Portugal. Version 1.3. Universidade dos Açores. Sampling event dataset https://doi.org/10.15468/gt8gpm accessed via GBIF.org on 2020-02-02.	2004-01-08	Europe	Lagoa Verde	Azores	São Miguel	Portugal	PT	Ponta Delgada	Lagoa Verde	37.842892	-25.788715	WGS84	5221be90-d9ca-43d0-9356-3d21b325e379	Anabaena solitaria Klebahn	Dolichospermum solitarium (Klebahn) Wacklin, L.Hoffmann & Komárek	Bacteria	Cyanobacteria	Cyanophyceae	species
78112318-3123-4e78-a1ff-3815c95a27d6	Text		MaterialCitation	f11a033e-ffec-4296-9682-732874898548		Luz R, Cordeiro R, Fonseca A, Raposeiro P M, Gonçalves V (2020). Cyanobacteria from freshwater lakes in the Azores Archipelago, Portugal. Version 1.3. Universidade dos Açores. Sampling event dataset https://doi.org/10.15468/gt8gpm accessed via GBIF.org on 2020-02-02.	2004-01-08	Europe	Lagoa Verde	Azores	São Miguel	Portugal	PT	Ponta Delgada	Lagoa Verde	37.842892	-25.788715	WGS84	78112318-3123-4e78-a1ff-3815c95a27d6	Aphanizomenon flos-aquae Ralfs ex Bornet & Flahault	Aphanizomenon flos-aquae Ralfs ex Bornet & Flahault	Bacteria	Cyanobacteria	Cyanophyceae	species
4086d124-5ac3-4c4b-bdff-2acd57737046	Text		MaterialCitation	19619a25-8cf3-4eed-8a81-85e93d4a0d56		Luz R, Cordeiro R, Fonseca A, Raposeiro P M, Gonçalves V (2020). Cyanobacteria from freshwater lakes in the Azores Archipelago, Portugal. Version 1.3. Universidade dos Açores. Sampling event dataset https://doi.org/10.15468/gt8gpm accessed via GBIF.org on 2020-02-02.	2004-01-08	Europe	Lagoa Verde	Azores	São Miguel	Portugal	PT	Ponta Delgada	Lagoa Verde	37.842892	-25.788715	WGS84	4086d124-5ac3-4c4b-bdff-2acd57737046	Anathece minutissima (West) Komárek, Kastovsky & Jezberová	Anathece minutissima (West) Komárek, Kastovsky & Jezberová	Bacteria	Cyanobacteria	Cyanophyceae	species
7aa7c36a-a439-4906-b507-57fb466b1b2f	Text		MaterialCitation	fb308ee9-845e-4f9d-90d0-4aa9028f9b46		Luz R, Cordeiro R, Fonseca A, Raposeiro P M, Gonçalves V (2020). Cyanobacteria from freshwater lakes in the Azores Archipelago, Portugal. Version 1.3. Universidade dos Açores. Sampling event dataset https://doi.org/10.15468/gt8gpm accessed via GBIF.org on 2020-02-02.	2004-01-08	Europe	Lagoa Verde	Azores	São Miguel	Portugal	PT	Ponta Delgada	Lagoa Verde	37.842892	-25.788715	WGS84	7aa7c36a-a439-4906-b507-57fb466b1b2f	Microcystis aeruginosa (Kützing) Kützing	Microcystis aeruginosa (Kützing) Kützing	Bacteria	Cyanobacteria	Cyanophyceae	species
8adc722c-6f2b-4052-9c43-7d0c1df0a0a5	Text		MaterialCitation	d8e5d421-74e5-4e20-b87d-b99cad944ef7		Luz R, Cordeiro R, Fonseca A, Raposeiro P M, Gonçalves V (2020). Cyanobacteria from freshwater lakes in the Azores Archipelago, Portugal. Version 1.3. Universidade dos Açores. Sampling event dataset https://doi.org/10.15468/gt8gpm accessed via GBIF.org on 2020-02-02.	2004-01-08	Europe	Lagoa Verde	Azores	São Miguel	Portugal	PT	Ponta Delgada	Lagoa Verde	37.842892	-25.788715	WGS84	8adc722c-6f2b-4052-9c43-7d0c1df0a0a5	Microcystis flos-aquae (Wittrock) Kirchner	Microcystis flos-aquae (Wittrock) Kirchner	Bacteria	Cyanobacteria	Cyanophyceae	species
685571d0-7ef2-491c-acdf-1b90fbffbe7f	Text		MaterialCitation	0e268124-e106-49aa-9935-21d99e847496		Luz R, Cordeiro R, Fonseca A, Raposeiro P M, Gonçalves V (2020). Cyanobacteria from freshwater lakes in the Azores Archipelago, Portugal. Version 1.3. Universidade dos Açores. Sampling event dataset https://doi.org/10.15468/gt8gpm accessed via GBIF.org on 2020-02-02.	2004-01-08	Europe	Lagoa Verde	Azores	São Miguel	Portugal	PT	Ponta Delgada	Lagoa Verde	37.842892	-25.788715	WGS84	685571d0-7ef2-491c-acdf-1b90fbffbe7f	Pseudanabaena mucicola (Naumann & Huber-Pestalozzi) Schwabe	Pseudanabaena mucicola (Naumann & Huber-Pestalozzi) Schwabe	Bacteria	Cyanobacteria	Cyanophyceae	species
2b6b990a-5c72-45d2-ab85-7f2f6a64e475	Text		MaterialCitation	1711556a-dc9b-4c77-b09e-ccda58072bec		Luz R, Cordeiro R, Fonseca A, Raposeiro P M, Gonçalves V (2020). Cyanobacteria from freshwater lakes in the Azores Archipelago, Portugal. Version 1.3. Universidade dos Açores. Sampling event dataset https://doi.org/10.15468/gt8gpm accessed via GBIF.org on 2020-02-02.	2004-01-08	Europe	Lagoa Verde	Azores	São Miguel	Portugal	PT	Ponta Delgada	Lagoa Verde	37.842892	-25.788715	WGS84	2b6b990a-5c72-45d2-ab85-7f2f6a64e475	Woronichinia naegeliana (Unger) Elenkin	Woronichinia naegeliana (Unger) Elenkin	Bacteria	Cyanobacteria	Cyanophyceae	species
5221be90-d9ca-43d0-9356-3d21b325e379	Text		MaterialCitation	4ee3f1a8-6014-4fe3-84bc-0e3c32f6dfe7		Luz R, Cordeiro R, Fonseca A, Raposeiro P M, Gonçalves V (2020). Cyanobacteria from freshwater lakes in the Azores Archipelago, Portugal. Version 1.3. Universidade dos Açores. Sampling event dataset https://doi.org/10.15468/gt8gpm accessed via GBIF.org on 2020-02-02.	2004-03-10	Europe	Lagoa Verde	Azores	São Miguel	Portugal	PT	Ponta Delgada	Lagoa Verde	37.842892	-25.788715	WGS84	5221be90-d9ca-43d0-9356-3d21b325e379	Anabaena solitaria Klebahn	Dolichospermum solitarium (Klebahn) Wacklin, L.Hoffmann & Komárek	Bacteria	Cyanobacteria	Cyanophyceae	species
78112318-3123-4e78-a1ff-3815c95a27d6	Text		MaterialCitation	696c960b-209e-4e0e-b328-74eeac55d857		Luz R, Cordeiro R, Fonseca A, Raposeiro P M, Gonçalves V (2020). Cyanobacteria from freshwater lakes in the Azores Archipelago, Portugal. Version 1.3. Universidade dos Açores. Sampling event dataset https://doi.org/10.15468/gt8gpm accessed via GBIF.org on 2020-02-02.	2004-03-10	Europe	Lagoa Verde	Azores	São Miguel	Portugal	PT	Ponta Delgada	Lagoa Verde	37.842892	-25.788715	WGS84	78112318-3123-4e78-a1ff-3815c95a27d6	Aphanizomenon flos-aquae Ralfs ex Bornet & Flahault	Aphanizomenon flos-aquae Ralfs ex Bornet & Flahault	Bacteria	Cyanobacteria	Cyanophyceae	species
4086d124-5ac3-4c4b-bdff-2acd57737046	Text		MaterialCitation	339005b3-5790-402f-bc54-b4e49f565246		Luz R, Cordeiro R, Fonseca A, Raposeiro P M, Gonçalves V (2020). Cyanobacteria from freshwater lakes in the Azores Archipelago, Portugal. Version 1.3. Universidade dos Açores. Sampling event dataset https://doi.org/10.15468/gt8gpm accessed via GBIF.org on 2020-02-02.	2004-03-10	Europe	Lagoa Verde	Azores	São Miguel	Portugal	PT	Ponta Delgada	Lagoa Verde	37.842892	-25.788715	WGS84	4086d124-5ac3-4c4b-bdff-2acd57737046	Anathece minutissima (West) Komárek, Kastovsky & Jezberová	Anathece minutissima (West) Komárek, Kastovsky & Jezberová	Bacteria	Cyanobacteria	Cyanophyceae	species
7aa7c36a-a439-4906-b507-57fb466b1b2f	Text		MaterialCitation	e3ed6e12-91b2-4178-8b28-d68365f21a6a		Luz R, Cordeiro R, Fonseca A, Raposeiro P M, Gonçalves V (2020). Cyanobacteria from freshwater lakes in the Azores Archipelago, Portugal. Version 1.3. Universidade dos Açores. Sampling event dataset https://doi.org/10.15468/gt8gpm accessed via GBIF.org on 2020-02-02.	2004-03-10	Europe	Lagoa Verde	Azores	São Miguel	Portugal	PT	Ponta Delgada	Lagoa Verde	37.842892	-25.788715	WGS84	7aa7c36a-a439-4906-b507-57fb466b1b2f	Microcystis aeruginosa (Kützing) Kützing	Microcystis aeruginosa (Kützing) Kützing	Bacteria	Cyanobacteria	Cyanophyceae	species
8adc722c-6f2b-4052-9c43-7d0c1df0a0a5	Text		MaterialCitation	ded42b14-b264-43fd-a0a0-07f5d94cddb4		Luz R, Cordeiro R, Fonseca A, Raposeiro P M, Gonçalves V (2020). Cyanobacteria from freshwater lakes in the Azores Archipelago, Portugal. Version 1.3. Universidade dos Açores. Sampling event dataset https://doi.org/10.15468/gt8gpm accessed via GBIF.org on 2020-02-02.	2004-03-10	Europe	Lagoa Verde	Azores	São Miguel	Portugal	PT	Ponta Delgada	Lagoa Verde	37.842892	-25.788715	WGS84	8adc722c-6f2b-4052-9c43-7d0c1df0a0a5	Microcystis flos-aquae (Wittrock) Kirchner	Microcystis flos-aquae (Wittrock) Kirchner	Bacteria	Cyanobacteria	Cyanophyceae	species
685571d0-7ef2-491c-acdf-1b90fbffbe7f	Text		MaterialCitation	ba862ecb-334d-4ee5-ba9b-12e5110b59cf		Luz R, Cordeiro R, Fonseca A, Raposeiro P M, Gonçalves V (2020). Cyanobacteria from freshwater lakes in the Azores Archipelago, Portugal. Version 1.3. Universidade dos Açores. Sampling event dataset https://doi.org/10.15468/gt8gpm accessed via GBIF.org on 2020-02-02.	2004-03-10	Europe	Lagoa Verde	Azores	São Miguel	Portugal	PT	Ponta Delgada	Lagoa Verde	37.842892	-25.788715	WGS84	685571d0-7ef2-491c-acdf-1b90fbffbe7f	Pseudanabaena mucicola (Naumann & Huber-Pestalozzi) Schwabe	Pseudanabaena mucicola (Naumann & Huber-Pestalozzi) Schwabe	Bacteria	Cyanobacteria	Cyanophyceae	species
2b6b990a-5c72-45d2-ab85-7f2f6a64e475	Text		MaterialCitation	54f48646-6e98-4387-adec-dc369dd63c6b		Luz R, Cordeiro R, Fonseca A, Raposeiro P M, Gonçalves V (2020). Cyanobacteria from freshwater lakes in the Azores Archipelago, Portugal. Version 1.3. Universidade dos Açores. Sampling event dataset https://doi.org/10.15468/gt8gpm accessed via GBIF.org on 2020-02-02.	2004-03-10	Europe	Lagoa Verde	Azores	São Miguel	Portugal	PT	Ponta Delgada	Lagoa Verde	37.842892	-25.788715	WGS84	2b6b990a-5c72-45d2-ab85-7f2f6a64e475	Woronichinia naegeliana (Unger) Elenkin	Woronichinia naegeliana (Unger) Elenkin	Bacteria	Cyanobacteria	Cyanophyceae	species
5221be90-d9ca-43d0-9356-3d21b325e379	Text		MaterialCitation	54c541f8-bd81-47d5-9769-f976aa344d49		Luz R, Cordeiro R, Fonseca A, Raposeiro P M, Gonçalves V (2020). Cyanobacteria from freshwater lakes in the Azores Archipelago, Portugal. Version 1.3. Universidade dos Açores. Sampling event dataset https://doi.org/10.15468/gt8gpm accessed via GBIF.org on 2020-02-02.	2004-06-28	Europe	Lagoa Verde	Azores	São Miguel	Portugal	PT	Ponta Delgada	Lagoa Verde	37.842892	-25.788715	WGS84	5221be90-d9ca-43d0-9356-3d21b325e379	Anabaena solitaria Klebahn	Dolichospermum solitarium (Klebahn) Wacklin, L.Hoffmann & Komárek	Bacteria	Cyanobacteria	Cyanophyceae	species
78112318-3123-4e78-a1ff-3815c95a27d6	Text		MaterialCitation	812923c4-7772-4c1d-abc6-6e7ec32f2ad0		Luz R, Cordeiro R, Fonseca A, Raposeiro P M, Gonçalves V (2020). Cyanobacteria from freshwater lakes in the Azores Archipelago, Portugal. Version 1.3. Universidade dos Açores. Sampling event dataset https://doi.org/10.15468/gt8gpm accessed via GBIF.org on 2020-02-02.	2004-06-28	Europe	Lagoa Verde	Azores	São Miguel	Portugal	PT	Ponta Delgada	Lagoa Verde	37.842892	-25.788715	WGS84	78112318-3123-4e78-a1ff-3815c95a27d6	Aphanizomenon flos-aquae Ralfs ex Bornet & Flahault	Aphanizomenon flos-aquae Ralfs ex Bornet & Flahault	Bacteria	Cyanobacteria	Cyanophyceae	species
4086d124-5ac3-4c4b-bdff-2acd57737046	Text		MaterialCitation	5630bb3f-606c-40ad-a5a2-325883ae5173		Luz R, Cordeiro R, Fonseca A, Raposeiro P M, Gonçalves V (2020). Cyanobacteria from freshwater lakes in the Azores Archipelago, Portugal. Version 1.3. Universidade dos Açores. Sampling event dataset https://doi.org/10.15468/gt8gpm accessed via GBIF.org on 2020-02-02.	2004-06-28	Europe	Lagoa Verde	Azores	São Miguel	Portugal	PT	Ponta Delgada	Lagoa Verde	37.842892	-25.788715	WGS84	4086d124-5ac3-4c4b-bdff-2acd57737046	Anathece minutissima (West) Komárek, Kastovsky & Jezberová	Anathece minutissima (West) Komárek, Kastovsky & Jezberová	Bacteria	Cyanobacteria	Cyanophyceae	species
fdfd2253-355c-4613-8821-d7e6a3af8db5	Text		MaterialCitation	05dc2899-bc53-4f69-9752-1a2513098213		Luz R, Cordeiro R, Fonseca A, Raposeiro P M, Gonçalves V (2020). Cyanobacteria from freshwater lakes in the Azores Archipelago, Portugal. Version 1.3. Universidade dos Açores. Sampling event dataset https://doi.org/10.15468/gt8gpm accessed via GBIF.org on 2020-02-02.	2004-06-28	Europe	Lagoa Verde	Azores	São Miguel	Portugal	PT	Ponta Delgada	Lagoa Verde	37.842892	-25.788715	WGS84	fdfd2253-355c-4613-8821-d7e6a3af8db5	Planktolyngbya Anagnostidis & Komárek	Planktolyngbya Anagnostidis & Komárek	Bacteria	Cyanobacteria	Cyanophyceae	genus
7aa7c36a-a439-4906-b507-57fb466b1b2f	Text		MaterialCitation	f14b79de-f376-4e49-bba4-878e102680ef		Luz R, Cordeiro R, Fonseca A, Raposeiro P M, Gonçalves V (2020). Cyanobacteria from freshwater lakes in the Azores Archipelago, Portugal. Version 1.3. Universidade dos Açores. Sampling event dataset https://doi.org/10.15468/gt8gpm accessed via GBIF.org on 2020-02-02.	2004-06-28	Europe	Lagoa Verde	Azores	São Miguel	Portugal	PT	Ponta Delgada	Lagoa Verde	37.842892	-25.788715	WGS84	7aa7c36a-a439-4906-b507-57fb466b1b2f	Microcystis aeruginosa (Kützing) Kützing	Microcystis aeruginosa (Kützing) Kützing	Bacteria	Cyanobacteria	Cyanophyceae	species
8adc722c-6f2b-4052-9c43-7d0c1df0a0a5	Text		MaterialCitation	b6f28565-61a8-43bb-9626-e9e1c7480fd3		Luz R, Cordeiro R, Fonseca A, Raposeiro P M, Gonçalves V (2020). Cyanobacteria from freshwater lakes in the Azores Archipelago, Portugal. Version 1.3. Universidade dos Açores. Sampling event dataset https://doi.org/10.15468/gt8gpm accessed via GBIF.org on 2020-02-02.	2004-06-28	Europe	Lagoa Verde	Azores	São Miguel	Portugal	PT	Ponta Delgada	Lagoa Verde	37.842892	-25.788715	WGS84	8adc722c-6f2b-4052-9c43-7d0c1df0a0a5	Microcystis flos-aquae (Wittrock) Kirchner	Microcystis flos-aquae (Wittrock) Kirchner	Bacteria	Cyanobacteria	Cyanophyceae	species
685571d0-7ef2-491c-acdf-1b90fbffbe7f	Text		MaterialCitation	1729a678-5316-42fd-ba9d-77335dfa8e7c		Luz R, Cordeiro R, Fonseca A, Raposeiro P M, Gonçalves V (2020). Cyanobacteria from freshwater lakes in the Azores Archipelago, Portugal. Version 1.3. Universidade dos Açores. Sampling event dataset https://doi.org/10.15468/gt8gpm accessed via GBIF.org on 2020-02-02.	2004-06-28	Europe	Lagoa Verde	Azores	São Miguel	Portugal	PT	Ponta Delgada	Lagoa Verde	37.842892	-25.788715	WGS84	685571d0-7ef2-491c-acdf-1b90fbffbe7f	Pseudanabaena mucicola (Naumann & Huber-Pestalozzi) Schwabe	Pseudanabaena mucicola (Naumann & Huber-Pestalozzi) Schwabe	Bacteria	Cyanobacteria	Cyanophyceae	species
2b6b990a-5c72-45d2-ab85-7f2f6a64e475	Text		MaterialCitation	35445b30-0a5e-41b8-bbfc-be1d9a545ce6		Luz R, Cordeiro R, Fonseca A, Raposeiro P M, Gonçalves V (2020). Cyanobacteria from freshwater lakes in the Azores Archipelago, Portugal. Version 1.3. Universidade dos Açores. Sampling event dataset https://doi.org/10.15468/gt8gpm accessed via GBIF.org on 2020-02-02.	2004-06-28	Europe	Lagoa Verde	Azores	São Miguel	Portugal	PT	Ponta Delgada	Lagoa Verde	37.842892	-25.788715	WGS84	2b6b990a-5c72-45d2-ab85-7f2f6a64e475	Woronichinia naegeliana (Unger) Elenkin	Woronichinia naegeliana (Unger) Elenkin	Bacteria	Cyanobacteria	Cyanophyceae	species
befe9f29-7a98-4426-bf9a-15b786a3661a	Text		MaterialCitation	94a95bba-3d06-4776-9709-f8d647c6ff74		Luz R, Cordeiro R, Fonseca A, Raposeiro P M, Gonçalves V (2020). Cyanobacteria from freshwater lakes in the Azores Archipelago, Portugal. Version 1.3. Universidade dos Açores. Sampling event dataset https://doi.org/10.15468/gt8gpm accessed via GBIF.org on 2020-02-02.	2004-11-25	Europe	Lagoa do Capitão	Azores	Pico	Portugal	PT	São Roque	Lagoa do Capitão	38.487291	-28.318638	WGS84	befe9f29-7a98-4426-bf9a-15b786a3661a	Anabaena Bory ex Bornet & Flahault	Anabaena Bory ex Bornet & Flahault	Bacteria	Cyanobacteria	Cyanophyceae	genus
d9676326-ea49-41e5-856c-08cdb3b35e89	Text		MaterialCitation	9fd2f978-8aad-4e07-b44d-05197b4fa019		Luz R, Cordeiro R, Fonseca A, Raposeiro P M, Gonçalves V (2020). Cyanobacteria from freshwater lakes in the Azores Archipelago, Portugal. Version 1.3. Universidade dos Açores. Sampling event dataset https://doi.org/10.15468/gt8gpm accessed via GBIF.org on 2020-02-02.	2004-11-25	Europe	Lagoa do Capitão	Azores	Pico	Portugal	PT	São Roque	Lagoa do Capitão	38.487291	-28.318638	WGS84	d9676326-ea49-41e5-856c-08cdb3b35e89	Pseudanabaena limnetica (Lemmermann) Komárek	Pseudanabaena limnetica (Lemmermann) Komárek	Bacteria	Cyanobacteria	Cyanophyceae	species
befe9f29-7a98-4426-bf9a-15b786a3661a	Text		MaterialCitation	cdf27146-09d7-4311-b946-5fdf380850d2		Luz R, Cordeiro R, Fonseca A, Raposeiro P M, Gonçalves V (2020). Cyanobacteria from freshwater lakes in the Azores Archipelago, Portugal. Version 1.3. Universidade dos Açores. Sampling event dataset https://doi.org/10.15468/gt8gpm accessed via GBIF.org on 2020-02-02.	2005-02-01	Europe	Lagoa do Capitão	Azores	Pico	Portugal	PT	São Roque	Lagoa do Capitão	38.487291	-28.318638	WGS84	befe9f29-7a98-4426-bf9a-15b786a3661a	Anabaena Bory ex Bornet & Flahault	Anabaena Bory ex Bornet & Flahault	Bacteria	Cyanobacteria	Cyanophyceae	genus
d9676326-ea49-41e5-856c-08cdb3b35e89	Text		MaterialCitation	99eba8cd-e77a-43d8-a000-957d0b03dedc		Luz R, Cordeiro R, Fonseca A, Raposeiro P M, Gonçalves V (2020). Cyanobacteria from freshwater lakes in the Azores Archipelago, Portugal. Version 1.3. Universidade dos Açores. Sampling event dataset https://doi.org/10.15468/gt8gpm accessed via GBIF.org on 2020-02-02.	2005-02-01	Europe	Lagoa do Capitão	Azores	Pico	Portugal	PT	São Roque	Lagoa do Capitão	38.487291	-28.318638	WGS84	d9676326-ea49-41e5-856c-08cdb3b35e89	Pseudanabaena limnetica (Lemmermann) Komárek	Pseudanabaena limnetica (Lemmermann) Komárek	Bacteria	Cyanobacteria	Cyanophyceae	species
befe9f29-7a98-4426-bf9a-15b786a3661a	Text		MaterialCitation	8e8f9b37-edef-4175-803f-358658dbaa16		Luz R, Cordeiro R, Fonseca A, Raposeiro P M, Gonçalves V (2020). Cyanobacteria from freshwater lakes in the Azores Archipelago, Portugal. Version 1.3. Universidade dos Açores. Sampling event dataset https://doi.org/10.15468/gt8gpm accessed via GBIF.org on 2020-02-02.	2005-05-06	Europe	Lagoa do Capitão	Azores	Pico	Portugal	PT	São Roque	Lagoa do Capitão	38.487291	-28.318638	WGS84	befe9f29-7a98-4426-bf9a-15b786a3661a	Anabaena Bory ex Bornet & Flahault	Anabaena Bory ex Bornet & Flahault	Bacteria	Cyanobacteria	Cyanophyceae	genus
d9676326-ea49-41e5-856c-08cdb3b35e89	Text		MaterialCitation	590d9227-5a65-4c0b-9473-79826e05556f		Luz R, Cordeiro R, Fonseca A, Raposeiro P M, Gonçalves V (2020). Cyanobacteria from freshwater lakes in the Azores Archipelago, Portugal. Version 1.3. Universidade dos Açores. Sampling event dataset https://doi.org/10.15468/gt8gpm accessed via GBIF.org on 2020-02-02.	2005-05-06	Europe	Lagoa do Capitão	Azores	Pico	Portugal	PT	São Roque	Lagoa do Capitão	38.487291	-28.318638	WGS84	d9676326-ea49-41e5-856c-08cdb3b35e89	Pseudanabaena limnetica (Lemmermann) Komárek	Pseudanabaena limnetica (Lemmermann) Komárek	Bacteria	Cyanobacteria	Cyanophyceae	species
6b810345-f88e-477d-9d8e-aee5a8d0a301	Text		MaterialCitation	1c7af199-41b9-4bdc-a3fb-adf88e528ce1		Luz R, Cordeiro R, Fonseca A, Raposeiro P M, Gonçalves V (2020). Cyanobacteria from freshwater lakes in the Azores Archipelago, Portugal. Version 1.3. Universidade dos Açores. Sampling event dataset https://doi.org/10.15468/gt8gpm accessed via GBIF.org on 2020-02-02.	2005-05-06	Europe	Lagoa do Capitão	Azores	Pico	Portugal	PT	São Roque	Lagoa do Capitão	38.487291	-28.318638	WGS84	6b810345-f88e-477d-9d8e-aee5a8d0a301	Oscillatoria Vaucher ex Gomont	Oscillatoria Vaucher ex Gomont	Bacteria	Cyanobacteria	Cyanophyceae	genus
befe9f29-7a98-4426-bf9a-15b786a3661a	Text		MaterialCitation	0846b6c8-4260-4898-8ab2-89098fc5f2b9		Luz R, Cordeiro R, Fonseca A, Raposeiro P M, Gonçalves V (2020). Cyanobacteria from freshwater lakes in the Azores Archipelago, Portugal. Version 1.3. Universidade dos Açores. Sampling event dataset https://doi.org/10.15468/gt8gpm accessed via GBIF.org on 2020-02-02.	2005-08-18	Europe	Lagoa do Capitão	Azores	Pico	Portugal	PT	São Roque	Lagoa do Capitão	38.487291	-28.318638	WGS84	befe9f29-7a98-4426-bf9a-15b786a3661a	Anabaena Bory ex Bornet & Flahault	Anabaena Bory ex Bornet & Flahault	Bacteria	Cyanobacteria	Cyanophyceae	genus
d9676326-ea49-41e5-856c-08cdb3b35e89	Text		MaterialCitation	1c9d485b-fdbc-44c5-9985-89cc8c063c39		Luz R, Cordeiro R, Fonseca A, Raposeiro P M, Gonçalves V (2020). Cyanobacteria from freshwater lakes in the Azores Archipelago, Portugal. Version 1.3. Universidade dos Açores. Sampling event dataset https://doi.org/10.15468/gt8gpm accessed via GBIF.org on 2020-02-02.	2005-08-18	Europe	Lagoa do Capitão	Azores	Pico	Portugal	PT	São Roque	Lagoa do Capitão	38.487291	-28.318638	WGS84	d9676326-ea49-41e5-856c-08cdb3b35e89	Pseudanabaena limnetica (Lemmermann) Komárek	Pseudanabaena limnetica (Lemmermann) Komárek	Bacteria	Cyanobacteria	Cyanophyceae	species
d1bc0bf9-4e55-4f67-bb58-bc98e442e718	Text		MaterialCitation	b050ed84-8b95-4d4b-b776-f8ae178c019a		Luz R, Cordeiro R, Fonseca A, Raposeiro P M, Gonçalves V (2020). Cyanobacteria from freshwater lakes in the Azores Archipelago, Portugal. Version 1.3. Universidade dos Açores. Sampling event dataset https://doi.org/10.15468/gt8gpm accessed via GBIF.org on 2020-02-02.	2005-05-06	Europe	Lagoa do Caiado	Azores	Pico	Portugal	PT	São Roque	Lagoa do Caiado	38.456259	-28.250960	WGS84	d1bc0bf9-4e55-4f67-bb58-bc98e442e718	Oscillatoria tenuis C.Agardh ex Gomont	Oscillatoria tenuis C.Agardh ex Gomont	Bacteria	Cyanobacteria	Cyanophyceae	species
befe9f29-7a98-4426-bf9a-15b786a3661a	Text		MaterialCitation	763aa216-0447-4b47-8338-c81d67dc8311		Luz R, Cordeiro R, Fonseca A, Raposeiro P M, Gonçalves V (2020). Cyanobacteria from freshwater lakes in the Azores Archipelago, Portugal. Version 1.3. Universidade dos Açores. Sampling event dataset https://doi.org/10.15468/gt8gpm accessed via GBIF.org on 2020-02-02.	2004-10-28	Europe	Lagoa Funda	Azores	Flores	Portugal	PT	Lajes	Lagoa Funda	39.406100	-31.217644	WGS84	befe9f29-7a98-4426-bf9a-15b786a3661a	Anabaena Bory ex Bornet & Flahault	Anabaena Bory ex Bornet & Flahault	Bacteria	Cyanobacteria	Cyanophyceae	genus
befe9f29-7a98-4426-bf9a-15b786a3661a	Text		MaterialCitation	3e7847c0-73da-48f5-b9fc-be6b57af0fae		Luz R, Cordeiro R, Fonseca A, Raposeiro P M, Gonçalves V (2020). Cyanobacteria from freshwater lakes in the Azores Archipelago, Portugal. Version 1.3. Universidade dos Açores. Sampling event dataset https://doi.org/10.15468/gt8gpm accessed via GBIF.org on 2020-02-02.	2005-01-19	Europe	Lagoa Funda	Azores	Flores	Portugal	PT	Lajes	Lagoa Funda	39.406100	-31.217644	WGS84	befe9f29-7a98-4426-bf9a-15b786a3661a	Anabaena Bory ex Bornet & Flahault	Anabaena Bory ex Bornet & Flahault	Bacteria	Cyanobacteria	Cyanophyceae	genus
befe9f29-7a98-4426-bf9a-15b786a3661a	Text		MaterialCitation	a005a44d-d284-4e09-af57-d02db34d0b59		Luz R, Cordeiro R, Fonseca A, Raposeiro P M, Gonçalves V (2020). Cyanobacteria from freshwater lakes in the Azores Archipelago, Portugal. Version 1.3. Universidade dos Açores. Sampling event dataset https://doi.org/10.15468/gt8gpm accessed via GBIF.org on 2020-02-02.	2005-04-19	Europe	Lagoa Funda	Azores	Flores	Portugal	PT	Lajes	Lagoa Funda	39.406100	-31.217644	WGS84	befe9f29-7a98-4426-bf9a-15b786a3661a	Anabaena Bory ex Bornet & Flahault	Anabaena Bory ex Bornet & Flahault	Bacteria	Cyanobacteria	Cyanophyceae	genus
6b810345-f88e-477d-9d8e-aee5a8d0a301	Text		MaterialCitation	7faac43c-18a0-4fc7-a470-6f1ebf3e16f4		Luz R, Cordeiro R, Fonseca A, Raposeiro P M, Gonçalves V (2020). Cyanobacteria from freshwater lakes in the Azores Archipelago, Portugal. Version 1.3. Universidade dos Açores. Sampling event dataset https://doi.org/10.15468/gt8gpm accessed via GBIF.org on 2020-02-02.	2005-04-19	Europe	Lagoa Funda	Azores	Flores	Portugal	PT	Lajes	Lagoa Funda	39.406100	-31.217644	WGS84	6b810345-f88e-477d-9d8e-aee5a8d0a301	Oscillatoria Vaucher ex Gomont	Oscillatoria Vaucher ex Gomont	Bacteria	Cyanobacteria	Cyanophyceae	genus
befe9f29-7a98-4426-bf9a-15b786a3661a	Text		MaterialCitation	41572225-5810-475b-8b6a-e8451ee487f2		Luz R, Cordeiro R, Fonseca A, Raposeiro P M, Gonçalves V (2020). Cyanobacteria from freshwater lakes in the Azores Archipelago, Portugal. Version 1.3. Universidade dos Açores. Sampling event dataset https://doi.org/10.15468/gt8gpm accessed via GBIF.org on 2020-02-02.	2005-09-29	Europe	Lagoa Funda	Azores	Flores	Portugal	PT	Lajes	Lagoa Funda	39.406100	-31.217644	WGS84	befe9f29-7a98-4426-bf9a-15b786a3661a	Anabaena Bory ex Bornet & Flahault	Anabaena Bory ex Bornet & Flahault	Bacteria	Cyanobacteria	Cyanophyceae	genus
6b810345-f88e-477d-9d8e-aee5a8d0a301	Text		MaterialCitation	b0a1b91f-d066-4386-b858-41b8800f2f88		Luz R, Cordeiro R, Fonseca A, Raposeiro P M, Gonçalves V (2020). Cyanobacteria from freshwater lakes in the Azores Archipelago, Portugal. Version 1.3. Universidade dos Açores. Sampling event dataset https://doi.org/10.15468/gt8gpm accessed via GBIF.org on 2020-02-02.	2005-09-29	Europe	Lagoa Funda	Azores	Flores	Portugal	PT	Lajes	Lagoa Funda	39.406100	-31.217644	WGS84	6b810345-f88e-477d-9d8e-aee5a8d0a301	Oscillatoria Vaucher ex Gomont	Oscillatoria Vaucher ex Gomont	Bacteria	Cyanobacteria	Cyanophyceae	genus
befe9f29-7a98-4426-bf9a-15b786a3661a	Text		MaterialCitation	0366183c-bbf4-46cf-aecc-539c1a60c232		Luz R, Cordeiro R, Fonseca A, Raposeiro P M, Gonçalves V (2020). Cyanobacteria from freshwater lakes in the Azores Archipelago, Portugal. Version 1.3. Universidade dos Açores. Sampling event dataset https://doi.org/10.15468/gt8gpm accessed via GBIF.org on 2020-02-02.	2004-10-26	Europe	Lagoa Rasa	Azores	Flores	Portugal	PT	Lajes	Lagoa Rasa	39.409409	-31.224285	WGS84	befe9f29-7a98-4426-bf9a-15b786a3661a	Anabaena Bory ex Bornet & Flahault	Anabaena Bory ex Bornet & Flahault	Bacteria	Cyanobacteria	Cyanophyceae	genus
d9676326-ea49-41e5-856c-08cdb3b35e89	Text		MaterialCitation	f4c49754-9f3f-414d-819c-7d3018bc1a4b		Luz R, Cordeiro R, Fonseca A, Raposeiro P M, Gonçalves V (2020). Cyanobacteria from freshwater lakes in the Azores Archipelago, Portugal. Version 1.3. Universidade dos Açores. Sampling event dataset https://doi.org/10.15468/gt8gpm accessed via GBIF.org on 2020-02-02.	2004-10-27	Europe	Lagoa Comprida	Azores	Flores	Portugal	PT	Lajes	Lagoa Comprida	39.440574	-31.221948	WGS84	d9676326-ea49-41e5-856c-08cdb3b35e89	Pseudanabaena limnetica (Lemmermann) Komárek	Pseudanabaena limnetica (Lemmermann) Komárek	Bacteria	Cyanobacteria	Cyanophyceae	species
befe9f29-7a98-4426-bf9a-15b786a3661a	Text		MaterialCitation	2922c920-3a7d-4a28-af64-e33540012c1f		Luz R, Cordeiro R, Fonseca A, Raposeiro P M, Gonçalves V (2020). Cyanobacteria from freshwater lakes in the Azores Archipelago, Portugal. Version 1.3. Universidade dos Açores. Sampling event dataset https://doi.org/10.15468/gt8gpm accessed via GBIF.org on 2020-02-02.	2005-04-20	Europe	Lagoa Comprida	Azores	Flores	Portugal	PT	Lajes	Lagoa Comprida	39.440574	-31.221948	WGS84	befe9f29-7a98-4426-bf9a-15b786a3661a	Anabaena Bory ex Bornet & Flahault	Anabaena Bory ex Bornet & Flahault	Bacteria	Cyanobacteria	Cyanophyceae	genus
94c3f65d-b04e-4130-9f30-b834817fb989	Text		MaterialCitation	1081c88a-fe56-4512-b4ba-943d3fb1e4d6		Luz R, Cordeiro R, Fonseca A, Raposeiro P M, Gonçalves V (2020). Cyanobacteria from freshwater lakes in the Azores Archipelago, Portugal. Version 1.3. Universidade dos Açores. Sampling event dataset https://doi.org/10.15468/gt8gpm accessed via GBIF.org on 2020-02-02.	2005-04-20	Europe	Lagoa Comprida	Azores	Flores	Portugal	PT	Lajes	Lagoa Comprida	39.440574	-31.221948	WGS84	94c3f65d-b04e-4130-9f30-b834817fb989	Aphanothece C.Nägeli	Aphanothece C.Nägeli	Bacteria	Cyanobacteria	Cyanophyceae	genus
5221be90-d9ca-43d0-9356-3d21b325e379	Text		MaterialCitation	7e555c34-e84c-4487-b128-5a6f97c5ffc2		Luz R, Cordeiro R, Fonseca A, Raposeiro P M, Gonçalves V (2020). Cyanobacteria from freshwater lakes in the Azores Archipelago, Portugal. Version 1.3. Universidade dos Açores. Sampling event dataset https://doi.org/10.15468/gt8gpm accessed via GBIF.org on 2020-02-02.	2005-02-14	Europe	Lagoa das Furnas	Azores	São Miguel	Portugal	PT	Povoação	Lagoa das Furnas	37.758591	-25.336222	WGS84	5221be90-d9ca-43d0-9356-3d21b325e379	Anabaena solitaria Klebahn	Dolichospermum solitarium (Klebahn) Wacklin, L.Hoffmann & Komárek	Bacteria	Cyanobacteria	Cyanophyceae	species
7aa7c36a-a439-4906-b507-57fb466b1b2f	Text		MaterialCitation	981cee4f-fa5a-4c97-90d5-bc555c8945ef		Luz R, Cordeiro R, Fonseca A, Raposeiro P M, Gonçalves V (2020). Cyanobacteria from freshwater lakes in the Azores Archipelago, Portugal. Version 1.3. Universidade dos Açores. Sampling event dataset https://doi.org/10.15468/gt8gpm accessed via GBIF.org on 2020-02-02.	2005-02-14	Europe	Lagoa das Furnas	Azores	São Miguel	Portugal	PT	Povoação	Lagoa das Furnas	37.758591	-25.336222	WGS84	7aa7c36a-a439-4906-b507-57fb466b1b2f	Microcystis aeruginosa (Kützing) Kützing	Microcystis aeruginosa (Kützing) Kützing	Bacteria	Cyanobacteria	Cyanophyceae	species
2b6b990a-5c72-45d2-ab85-7f2f6a64e475	Text		MaterialCitation	4b8e33cd-01a6-4a03-894b-a906e3cc3b2f		Luz R, Cordeiro R, Fonseca A, Raposeiro P M, Gonçalves V (2020). Cyanobacteria from freshwater lakes in the Azores Archipelago, Portugal. Version 1.3. Universidade dos Açores. Sampling event dataset https://doi.org/10.15468/gt8gpm accessed via GBIF.org on 2020-02-02.	2005-02-14	Europe	Lagoa das Furnas	Azores	São Miguel	Portugal	PT	Povoação	Lagoa das Furnas	37.758591	-25.336222	WGS84	2b6b990a-5c72-45d2-ab85-7f2f6a64e475	Woronichinia naegeliana (Unger) Elenkin	Woronichinia naegeliana (Unger) Elenkin	Bacteria	Cyanobacteria	Cyanophyceae	species
5221be90-d9ca-43d0-9356-3d21b325e379	Text		MaterialCitation	eddb140e-fd9a-491a-85a1-fb9ad2e8540f		Luz R, Cordeiro R, Fonseca A, Raposeiro P M, Gonçalves V (2020). Cyanobacteria from freshwater lakes in the Azores Archipelago, Portugal. Version 1.3. Universidade dos Açores. Sampling event dataset https://doi.org/10.15468/gt8gpm accessed via GBIF.org on 2020-02-02.	2005-05-18	Europe	Lagoa das Furnas	Azores	São Miguel	Portugal	PT	Povoação	Lagoa das Furnas	37.758591	-25.336222	WGS84	5221be90-d9ca-43d0-9356-3d21b325e379	Anabaena solitaria Klebahn	Dolichospermum solitarium (Klebahn) Wacklin, L.Hoffmann & Komárek	Bacteria	Cyanobacteria	Cyanophyceae	species
7aa7c36a-a439-4906-b507-57fb466b1b2f	Text		MaterialCitation	893356e2-ffef-4cc8-a464-11f80fbb2849		Luz R, Cordeiro R, Fonseca A, Raposeiro P M, Gonçalves V (2020). Cyanobacteria from freshwater lakes in the Azores Archipelago, Portugal. Version 1.3. Universidade dos Açores. Sampling event dataset https://doi.org/10.15468/gt8gpm accessed via GBIF.org on 2020-02-02.	2005-05-18	Europe	Lagoa das Furnas	Azores	São Miguel	Portugal	PT	Povoação	Lagoa das Furnas	37.758591	-25.336222	WGS84	7aa7c36a-a439-4906-b507-57fb466b1b2f	Microcystis aeruginosa (Kützing) Kützing	Microcystis aeruginosa (Kützing) Kützing	Bacteria	Cyanobacteria	Cyanophyceae	species
2b6b990a-5c72-45d2-ab85-7f2f6a64e475	Text		MaterialCitation	2062be0d-f66a-4069-acf3-1d1f889da5ab		Luz R, Cordeiro R, Fonseca A, Raposeiro P M, Gonçalves V (2020). Cyanobacteria from freshwater lakes in the Azores Archipelago, Portugal. Version 1.3. Universidade dos Açores. Sampling event dataset https://doi.org/10.15468/gt8gpm accessed via GBIF.org on 2020-02-02.	2005-05-18	Europe	Lagoa das Furnas	Azores	São Miguel	Portugal	PT	Povoação	Lagoa das Furnas	37.758591	-25.336222	WGS84	2b6b990a-5c72-45d2-ab85-7f2f6a64e475	Woronichinia naegeliana (Unger) Elenkin	Woronichinia naegeliana (Unger) Elenkin	Bacteria	Cyanobacteria	Cyanophyceae	species
5221be90-d9ca-43d0-9356-3d21b325e379	Text		MaterialCitation	f932c608-7213-479d-a21c-ca0483756ac9		Luz R, Cordeiro R, Fonseca A, Raposeiro P M, Gonçalves V (2020). Cyanobacteria from freshwater lakes in the Azores Archipelago, Portugal. Version 1.3. Universidade dos Açores. Sampling event dataset https://doi.org/10.15468/gt8gpm accessed via GBIF.org on 2020-02-02.	2005-09-22	Europe	Lagoa das Furnas	Azores	São Miguel	Portugal	PT	Povoação	Lagoa das Furnas	37.758591	-25.336222	WGS84	5221be90-d9ca-43d0-9356-3d21b325e379	Anabaena solitaria Klebahn	Dolichospermum solitarium (Klebahn) Wacklin, L.Hoffmann & Komárek	Bacteria	Cyanobacteria	Cyanophyceae	species
8adc722c-6f2b-4052-9c43-7d0c1df0a0a5	Text		MaterialCitation	5fdb55b3-50d5-45eb-8545-90ba31651957		Luz R, Cordeiro R, Fonseca A, Raposeiro P M, Gonçalves V (2020). Cyanobacteria from freshwater lakes in the Azores Archipelago, Portugal. Version 1.3. Universidade dos Açores. Sampling event dataset https://doi.org/10.15468/gt8gpm accessed via GBIF.org on 2020-02-02.	2005-09-22	Europe	Lagoa das Furnas	Azores	São Miguel	Portugal	PT	Povoação	Lagoa das Furnas	37.758591	-25.336222	WGS84	8adc722c-6f2b-4052-9c43-7d0c1df0a0a5	Microcystis flos-aquae (Wittrock) Kirchner	Microcystis flos-aquae (Wittrock) Kirchner	Bacteria	Cyanobacteria	Cyanophyceae	species
2b6b990a-5c72-45d2-ab85-7f2f6a64e475	Text		MaterialCitation	9677dec0-25a1-42bc-b875-404188cce4be		Luz R, Cordeiro R, Fonseca A, Raposeiro P M, Gonçalves V (2020). Cyanobacteria from freshwater lakes in the Azores Archipelago, Portugal. Version 1.3. Universidade dos Açores. Sampling event dataset https://doi.org/10.15468/gt8gpm accessed via GBIF.org on 2020-02-02.	2005-09-22	Europe	Lagoa das Furnas	Azores	São Miguel	Portugal	PT	Povoação	Lagoa das Furnas	37.758591	-25.336222	WGS84	2b6b990a-5c72-45d2-ab85-7f2f6a64e475	Woronichinia naegeliana (Unger) Elenkin	Woronichinia naegeliana (Unger) Elenkin	Bacteria	Cyanobacteria	Cyanophyceae	species
5221be90-d9ca-43d0-9356-3d21b325e379	Text		MaterialCitation	abcf7291-10aa-4f98-9faa-39fe5a8b3c80		Luz R, Cordeiro R, Fonseca A, Raposeiro P M, Gonçalves V (2020). Cyanobacteria from freshwater lakes in the Azores Archipelago, Portugal. Version 1.3. Universidade dos Açores. Sampling event dataset https://doi.org/10.15468/gt8gpm accessed via GBIF.org on 2020-02-02.	2006-02-17	Europe	Lagoa das Furnas	Azores	São Miguel	Portugal	PT	Povoação	Lagoa das Furnas	37.758591	-25.336222	WGS84	5221be90-d9ca-43d0-9356-3d21b325e379	Anabaena solitaria Klebahn	Dolichospermum solitarium (Klebahn) Wacklin, L.Hoffmann & Komárek	Bacteria	Cyanobacteria	Cyanophyceae	species
7aa7c36a-a439-4906-b507-57fb466b1b2f	Text		MaterialCitation	08cbe3f4-28fb-4b99-9624-514bb12261f0		Luz R, Cordeiro R, Fonseca A, Raposeiro P M, Gonçalves V (2020). Cyanobacteria from freshwater lakes in the Azores Archipelago, Portugal. Version 1.3. Universidade dos Açores. Sampling event dataset https://doi.org/10.15468/gt8gpm accessed via GBIF.org on 2020-02-02.	2006-02-17	Europe	Lagoa das Furnas	Azores	São Miguel	Portugal	PT	Povoação	Lagoa das Furnas	37.758591	-25.336222	WGS84	7aa7c36a-a439-4906-b507-57fb466b1b2f	Microcystis aeruginosa (Kützing) Kützing	Microcystis aeruginosa (Kützing) Kützing	Bacteria	Cyanobacteria	Cyanophyceae	species
8adc722c-6f2b-4052-9c43-7d0c1df0a0a5	Text		MaterialCitation	76edb965-20fd-44e9-a05a-86e9464ea985		Luz R, Cordeiro R, Fonseca A, Raposeiro P M, Gonçalves V (2020). Cyanobacteria from freshwater lakes in the Azores Archipelago, Portugal. Version 1.3. Universidade dos Açores. Sampling event dataset https://doi.org/10.15468/gt8gpm accessed via GBIF.org on 2020-02-02.	2006-02-17	Europe	Lagoa das Furnas	Azores	São Miguel	Portugal	PT	Povoação	Lagoa das Furnas	37.758591	-25.336222	WGS84	8adc722c-6f2b-4052-9c43-7d0c1df0a0a5	Microcystis flos-aquae (Wittrock) Kirchner	Microcystis flos-aquae (Wittrock) Kirchner	Bacteria	Cyanobacteria	Cyanophyceae	species
2b6b990a-5c72-45d2-ab85-7f2f6a64e475	Text		MaterialCitation	00c80faa-49bf-43cb-83e1-742ef31cb221		Luz R, Cordeiro R, Fonseca A, Raposeiro P M, Gonçalves V (2020). Cyanobacteria from freshwater lakes in the Azores Archipelago, Portugal. Version 1.3. Universidade dos Açores. Sampling event dataset https://doi.org/10.15468/gt8gpm accessed via GBIF.org on 2020-02-02.	2006-02-17	Europe	Lagoa das Furnas	Azores	São Miguel	Portugal	PT	Povoação	Lagoa das Furnas	37.758591	-25.336222	WGS84	2b6b990a-5c72-45d2-ab85-7f2f6a64e475	Woronichinia naegeliana (Unger) Elenkin	Woronichinia naegeliana (Unger) Elenkin	Bacteria	Cyanobacteria	Cyanophyceae	species
78112318-3123-4e78-a1ff-3815c95a27d6	Text		MaterialCitation	56f1ee38-ac8e-4de5-8bdd-5d02dd904cb3		Luz R, Cordeiro R, Fonseca A, Raposeiro P M, Gonçalves V (2020). Cyanobacteria from freshwater lakes in the Azores Archipelago, Portugal. Version 1.3. Universidade dos Açores. Sampling event dataset https://doi.org/10.15468/gt8gpm accessed via GBIF.org on 2020-02-02.	2005-02-17	Europe	Lagoa Azul	Azores	São Miguel	Portugal	PT	Ponta Delgada	Lagoa Azul	37.874318	-25.775603	WGS84	78112318-3123-4e78-a1ff-3815c95a27d6	Aphanizomenon flos-aquae Ralfs ex Bornet & Flahault	Aphanizomenon flos-aquae Ralfs ex Bornet & Flahault	Bacteria	Cyanobacteria	Cyanophyceae	species
4086d124-5ac3-4c4b-bdff-2acd57737046	Text		MaterialCitation	c6923849-4eb9-4ab1-a6f8-bc9f92524708		Luz R, Cordeiro R, Fonseca A, Raposeiro P M, Gonçalves V (2020). Cyanobacteria from freshwater lakes in the Azores Archipelago, Portugal. Version 1.3. Universidade dos Açores. Sampling event dataset https://doi.org/10.15468/gt8gpm accessed via GBIF.org on 2020-02-02.	2005-02-17	Europe	Lagoa Azul	Azores	São Miguel	Portugal	PT	Ponta Delgada	Lagoa Azul	37.874318	-25.775603	WGS84	4086d124-5ac3-4c4b-bdff-2acd57737046	Anathece minutissima (West) Komárek, Kastovsky & Jezberová	Anathece minutissima (West) Komárek, Kastovsky & Jezberová	Bacteria	Cyanobacteria	Cyanophyceae	species
7aa7c36a-a439-4906-b507-57fb466b1b2f	Text		MaterialCitation	db13f377-2e41-4dd3-9240-381841ef387c		Luz R, Cordeiro R, Fonseca A, Raposeiro P M, Gonçalves V (2020). Cyanobacteria from freshwater lakes in the Azores Archipelago, Portugal. Version 1.3. Universidade dos Açores. Sampling event dataset https://doi.org/10.15468/gt8gpm accessed via GBIF.org on 2020-02-02.	2005-02-17	Europe	Lagoa Azul	Azores	São Miguel	Portugal	PT	Ponta Delgada	Lagoa Azul	37.874318	-25.775603	WGS84	7aa7c36a-a439-4906-b507-57fb466b1b2f	Microcystis aeruginosa (Kützing) Kützing	Microcystis aeruginosa (Kützing) Kützing	Bacteria	Cyanobacteria	Cyanophyceae	species
8adc722c-6f2b-4052-9c43-7d0c1df0a0a5	Text		MaterialCitation	9387b995-ebdf-4cb2-85cc-9d17846d478f		Luz R, Cordeiro R, Fonseca A, Raposeiro P M, Gonçalves V (2020). Cyanobacteria from freshwater lakes in the Azores Archipelago, Portugal. Version 1.3. Universidade dos Açores. Sampling event dataset https://doi.org/10.15468/gt8gpm accessed via GBIF.org on 2020-02-02.	2005-02-17	Europe	Lagoa Azul	Azores	São Miguel	Portugal	PT	Ponta Delgada	Lagoa Azul	37.874318	-25.775603	WGS84	8adc722c-6f2b-4052-9c43-7d0c1df0a0a5	Microcystis flos-aquae (Wittrock) Kirchner	Microcystis flos-aquae (Wittrock) Kirchner	Bacteria	Cyanobacteria	Cyanophyceae	species
685571d0-7ef2-491c-acdf-1b90fbffbe7f	Text		MaterialCitation	872096ca-37d4-4910-ba66-179acf1ab4a0		Luz R, Cordeiro R, Fonseca A, Raposeiro P M, Gonçalves V (2020). Cyanobacteria from freshwater lakes in the Azores Archipelago, Portugal. Version 1.3. Universidade dos Açores. Sampling event dataset https://doi.org/10.15468/gt8gpm accessed via GBIF.org on 2020-02-02.	2005-02-17	Europe	Lagoa Azul	Azores	São Miguel	Portugal	PT	Ponta Delgada	Lagoa Azul	37.874318	-25.775603	WGS84	685571d0-7ef2-491c-acdf-1b90fbffbe7f	Pseudanabaena mucicola (Naumann & Huber-Pestalozzi) Schwabe	Pseudanabaena mucicola (Naumann & Huber-Pestalozzi) Schwabe	Bacteria	Cyanobacteria	Cyanophyceae	species
d9676326-ea49-41e5-856c-08cdb3b35e89	Text		MaterialCitation	42b89ee4-8b2e-4bf0-83bb-a98fd1d6dec7		Luz R, Cordeiro R, Fonseca A, Raposeiro P M, Gonçalves V (2020). Cyanobacteria from freshwater lakes in the Azores Archipelago, Portugal. Version 1.3. Universidade dos Açores. Sampling event dataset https://doi.org/10.15468/gt8gpm accessed via GBIF.org on 2020-02-02.	2005-02-17	Europe	Lagoa Azul	Azores	São Miguel	Portugal	PT	Ponta Delgada	Lagoa Azul	37.874318	-25.775603	WGS84	d9676326-ea49-41e5-856c-08cdb3b35e89	Pseudanabaena limnetica (Lemmermann) Komárek	Pseudanabaena limnetica (Lemmermann) Komárek	Bacteria	Cyanobacteria	Cyanophyceae	species
2b6b990a-5c72-45d2-ab85-7f2f6a64e475	Text		MaterialCitation	871d023e-6e49-4b27-954b-5c3cad7880a8		Luz R, Cordeiro R, Fonseca A, Raposeiro P M, Gonçalves V (2020). Cyanobacteria from freshwater lakes in the Azores Archipelago, Portugal. Version 1.3. Universidade dos Açores. Sampling event dataset https://doi.org/10.15468/gt8gpm accessed via GBIF.org on 2020-02-02.	2005-02-17	Europe	Lagoa Azul	Azores	São Miguel	Portugal	PT	Ponta Delgada	Lagoa Azul	37.874318	-25.775603	WGS84	2b6b990a-5c72-45d2-ab85-7f2f6a64e475	Woronichinia naegeliana (Unger) Elenkin	Woronichinia naegeliana (Unger) Elenkin	Bacteria	Cyanobacteria	Cyanophyceae	species
78112318-3123-4e78-a1ff-3815c95a27d6	Text		MaterialCitation	47b902a6-2b2b-4f66-979d-771d8c275d59		Luz R, Cordeiro R, Fonseca A, Raposeiro P M, Gonçalves V (2020). Cyanobacteria from freshwater lakes in the Azores Archipelago, Portugal. Version 1.3. Universidade dos Açores. Sampling event dataset https://doi.org/10.15468/gt8gpm accessed via GBIF.org on 2020-02-02.	2005-05-19	Europe	Lagoa Azul	Azores	São Miguel	Portugal	PT	Ponta Delgada	Lagoa Azul	37.874318	-25.775603	WGS84	78112318-3123-4e78-a1ff-3815c95a27d6	Aphanizomenon flos-aquae Ralfs ex Bornet & Flahault	Aphanizomenon flos-aquae Ralfs ex Bornet & Flahault	Bacteria	Cyanobacteria	Cyanophyceae	species
4086d124-5ac3-4c4b-bdff-2acd57737046	Text		MaterialCitation	a1592bee-1c84-4445-a51b-e21a475d5145		Luz R, Cordeiro R, Fonseca A, Raposeiro P M, Gonçalves V (2020). Cyanobacteria from freshwater lakes in the Azores Archipelago, Portugal. Version 1.3. Universidade dos Açores. Sampling event dataset https://doi.org/10.15468/gt8gpm accessed via GBIF.org on 2020-02-02.	2005-05-19	Europe	Lagoa Azul	Azores	São Miguel	Portugal	PT	Ponta Delgada	Lagoa Azul	37.874318	-25.775603	WGS84	4086d124-5ac3-4c4b-bdff-2acd57737046	Anathece minutissima (West) Komárek, Kastovsky & Jezberová	Anathece minutissima (West) Komárek, Kastovsky & Jezberová	Bacteria	Cyanobacteria	Cyanophyceae	species
7aa7c36a-a439-4906-b507-57fb466b1b2f	Text		MaterialCitation	26b40706-ee2a-4c87-a054-dedd4a49c247		Luz R, Cordeiro R, Fonseca A, Raposeiro P M, Gonçalves V (2020). Cyanobacteria from freshwater lakes in the Azores Archipelago, Portugal. Version 1.3. Universidade dos Açores. Sampling event dataset https://doi.org/10.15468/gt8gpm accessed via GBIF.org on 2020-02-02.	2005-05-19	Europe	Lagoa Azul	Azores	São Miguel	Portugal	PT	Ponta Delgada	Lagoa Azul	37.874318	-25.775603	WGS84	7aa7c36a-a439-4906-b507-57fb466b1b2f	Microcystis aeruginosa (Kützing) Kützing	Microcystis aeruginosa (Kützing) Kützing	Bacteria	Cyanobacteria	Cyanophyceae	species
8adc722c-6f2b-4052-9c43-7d0c1df0a0a5	Text		MaterialCitation	f6b8eb02-505b-4b19-b33a-777a5ec206ed		Luz R, Cordeiro R, Fonseca A, Raposeiro P M, Gonçalves V (2020). Cyanobacteria from freshwater lakes in the Azores Archipelago, Portugal. Version 1.3. Universidade dos Açores. Sampling event dataset https://doi.org/10.15468/gt8gpm accessed via GBIF.org on 2020-02-02.	2005-05-19	Europe	Lagoa Azul	Azores	São Miguel	Portugal	PT	Ponta Delgada	Lagoa Azul	37.874318	-25.775603	WGS84	8adc722c-6f2b-4052-9c43-7d0c1df0a0a5	Microcystis flos-aquae (Wittrock) Kirchner	Microcystis flos-aquae (Wittrock) Kirchner	Bacteria	Cyanobacteria	Cyanophyceae	species
d9676326-ea49-41e5-856c-08cdb3b35e89	Text		MaterialCitation	d811b942-31b4-4ee3-976a-eb911420b8a5		Luz R, Cordeiro R, Fonseca A, Raposeiro P M, Gonçalves V (2020). Cyanobacteria from freshwater lakes in the Azores Archipelago, Portugal. Version 1.3. Universidade dos Açores. Sampling event dataset https://doi.org/10.15468/gt8gpm accessed via GBIF.org on 2020-02-02.	2005-05-19	Europe	Lagoa Azul	Azores	São Miguel	Portugal	PT	Ponta Delgada	Lagoa Azul	37.874318	-25.775603	WGS84	d9676326-ea49-41e5-856c-08cdb3b35e89	Pseudanabaena limnetica (Lemmermann) Komárek	Pseudanabaena limnetica (Lemmermann) Komárek	Bacteria	Cyanobacteria	Cyanophyceae	species
2b6b990a-5c72-45d2-ab85-7f2f6a64e475	Text		MaterialCitation	4c597df6-3600-4737-b7ab-41530de28d72		Luz R, Cordeiro R, Fonseca A, Raposeiro P M, Gonçalves V (2020). Cyanobacteria from freshwater lakes in the Azores Archipelago, Portugal. Version 1.3. Universidade dos Açores. Sampling event dataset https://doi.org/10.15468/gt8gpm accessed via GBIF.org on 2020-02-02.	2005-05-19	Europe	Lagoa Azul	Azores	São Miguel	Portugal	PT	Ponta Delgada	Lagoa Azul	37.874318	-25.775603	WGS84	2b6b990a-5c72-45d2-ab85-7f2f6a64e475	Woronichinia naegeliana (Unger) Elenkin	Woronichinia naegeliana (Unger) Elenkin	Bacteria	Cyanobacteria	Cyanophyceae	species
78112318-3123-4e78-a1ff-3815c95a27d6	Text		MaterialCitation	e0f424c1-1326-44a7-83c7-b5c72d2b21b7		Luz R, Cordeiro R, Fonseca A, Raposeiro P M, Gonçalves V (2020). Cyanobacteria from freshwater lakes in the Azores Archipelago, Portugal. Version 1.3. Universidade dos Açores. Sampling event dataset https://doi.org/10.15468/gt8gpm accessed via GBIF.org on 2020-02-02.	2005-09-21	Europe	Lagoa Azul	Azores	São Miguel	Portugal	PT	Ponta Delgada	Lagoa Azul	37.874318	-25.775603	WGS84	78112318-3123-4e78-a1ff-3815c95a27d6	Aphanizomenon flos-aquae Ralfs ex Bornet & Flahault	Aphanizomenon flos-aquae Ralfs ex Bornet & Flahault	Bacteria	Cyanobacteria	Cyanophyceae	species
7aa7c36a-a439-4906-b507-57fb466b1b2f	Text		MaterialCitation	3c87b9b9-6ea8-4209-8fa6-554c07713ec6		Luz R, Cordeiro R, Fonseca A, Raposeiro P M, Gonçalves V (2020). Cyanobacteria from freshwater lakes in the Azores Archipelago, Portugal. Version 1.3. Universidade dos Açores. Sampling event dataset https://doi.org/10.15468/gt8gpm accessed via GBIF.org on 2020-02-02.	2005-09-21	Europe	Lagoa Azul	Azores	São Miguel	Portugal	PT	Ponta Delgada	Lagoa Azul	37.874318	-25.775603	WGS84	7aa7c36a-a439-4906-b507-57fb466b1b2f	Microcystis aeruginosa (Kützing) Kützing	Microcystis aeruginosa (Kützing) Kützing	Bacteria	Cyanobacteria	Cyanophyceae	species
8adc722c-6f2b-4052-9c43-7d0c1df0a0a5	Text		MaterialCitation	9d33dd22-4592-4e3a-a73b-be61d6bf5107		Luz R, Cordeiro R, Fonseca A, Raposeiro P M, Gonçalves V (2020). Cyanobacteria from freshwater lakes in the Azores Archipelago, Portugal. Version 1.3. Universidade dos Açores. Sampling event dataset https://doi.org/10.15468/gt8gpm accessed via GBIF.org on 2020-02-02.	2005-09-21	Europe	Lagoa Azul	Azores	São Miguel	Portugal	PT	Ponta Delgada	Lagoa Azul	37.874318	-25.775603	WGS84	8adc722c-6f2b-4052-9c43-7d0c1df0a0a5	Microcystis flos-aquae (Wittrock) Kirchner	Microcystis flos-aquae (Wittrock) Kirchner	Bacteria	Cyanobacteria	Cyanophyceae	species
d9676326-ea49-41e5-856c-08cdb3b35e89	Text		MaterialCitation	7a9117cb-a65d-4135-a1df-3143410ed1dd		Luz R, Cordeiro R, Fonseca A, Raposeiro P M, Gonçalves V (2020). Cyanobacteria from freshwater lakes in the Azores Archipelago, Portugal. Version 1.3. Universidade dos Açores. Sampling event dataset https://doi.org/10.15468/gt8gpm accessed via GBIF.org on 2020-02-02.	2005-09-21	Europe	Lagoa Azul	Azores	São Miguel	Portugal	PT	Ponta Delgada	Lagoa Azul	37.874318	-25.775603	WGS84	d9676326-ea49-41e5-856c-08cdb3b35e89	Pseudanabaena limnetica (Lemmermann) Komárek	Pseudanabaena limnetica (Lemmermann) Komárek	Bacteria	Cyanobacteria	Cyanophyceae	species
78112318-3123-4e78-a1ff-3815c95a27d6	Text		MaterialCitation	e2237afa-be39-4c64-bec8-1641bd115ba6		Luz R, Cordeiro R, Fonseca A, Raposeiro P M, Gonçalves V (2020). Cyanobacteria from freshwater lakes in the Azores Archipelago, Portugal. Version 1.3. Universidade dos Açores. Sampling event dataset https://doi.org/10.15468/gt8gpm accessed via GBIF.org on 2020-02-02.	2006-02-16	Europe	Lagoa Azul	Azores	São Miguel	Portugal	PT	Ponta Delgada	Lagoa Azul	37.874318	-25.775603	WGS84	78112318-3123-4e78-a1ff-3815c95a27d6	Aphanizomenon flos-aquae Ralfs ex Bornet & Flahault	Aphanizomenon flos-aquae Ralfs ex Bornet & Flahault	Bacteria	Cyanobacteria	Cyanophyceae	species
7aa7c36a-a439-4906-b507-57fb466b1b2f	Text		MaterialCitation	4b7fed62-433c-4a8f-806d-c5acf75e4422		Luz R, Cordeiro R, Fonseca A, Raposeiro P M, Gonçalves V (2020). Cyanobacteria from freshwater lakes in the Azores Archipelago, Portugal. Version 1.3. Universidade dos Açores. Sampling event dataset https://doi.org/10.15468/gt8gpm accessed via GBIF.org on 2020-02-02.	2006-02-16	Europe	Lagoa Azul	Azores	São Miguel	Portugal	PT	Ponta Delgada	Lagoa Azul	37.874318	-25.775603	WGS84	7aa7c36a-a439-4906-b507-57fb466b1b2f	Microcystis aeruginosa (Kützing) Kützing	Microcystis aeruginosa (Kützing) Kützing	Bacteria	Cyanobacteria	Cyanophyceae	species
8adc722c-6f2b-4052-9c43-7d0c1df0a0a5	Text		MaterialCitation	d0ca1b5f-a0de-456a-8eda-47efdd835c41		Luz R, Cordeiro R, Fonseca A, Raposeiro P M, Gonçalves V (2020). Cyanobacteria from freshwater lakes in the Azores Archipelago, Portugal. Version 1.3. Universidade dos Açores. Sampling event dataset https://doi.org/10.15468/gt8gpm accessed via GBIF.org on 2020-02-02.	2006-02-16	Europe	Lagoa Azul	Azores	São Miguel	Portugal	PT	Ponta Delgada	Lagoa Azul	37.874318	-25.775603	WGS84	8adc722c-6f2b-4052-9c43-7d0c1df0a0a5	Microcystis flos-aquae (Wittrock) Kirchner	Microcystis flos-aquae (Wittrock) Kirchner	Bacteria	Cyanobacteria	Cyanophyceae	species
d9676326-ea49-41e5-856c-08cdb3b35e89	Text		MaterialCitation	5ae3a6ba-9f41-43a0-90f7-e2dfa5e7bf02		Luz R, Cordeiro R, Fonseca A, Raposeiro P M, Gonçalves V (2020). Cyanobacteria from freshwater lakes in the Azores Archipelago, Portugal. Version 1.3. Universidade dos Açores. Sampling event dataset https://doi.org/10.15468/gt8gpm accessed via GBIF.org on 2020-02-02.	2006-02-16	Europe	Lagoa Azul	Azores	São Miguel	Portugal	PT	Ponta Delgada	Lagoa Azul	37.874318	-25.775603	WGS84	d9676326-ea49-41e5-856c-08cdb3b35e89	Pseudanabaena limnetica (Lemmermann) Komárek	Pseudanabaena limnetica (Lemmermann) Komárek	Bacteria	Cyanobacteria	Cyanophyceae	species
78112318-3123-4e78-a1ff-3815c95a27d6	Text		MaterialCitation	2bec2985-be91-467c-ab47-9ab387e829d0		Luz R, Cordeiro R, Fonseca A, Raposeiro P M, Gonçalves V (2020). Cyanobacteria from freshwater lakes in the Azores Archipelago, Portugal. Version 1.3. Universidade dos Açores. Sampling event dataset https://doi.org/10.15468/gt8gpm accessed via GBIF.org on 2020-02-02.	2005-02-17	Europe	Lagoa Verde	Azores	São Miguel	Portugal	PT	Ponta Delgada	Lagoa Verde	37.842892	-25.788715	WGS84	78112318-3123-4e78-a1ff-3815c95a27d6	Aphanizomenon flos-aquae Ralfs ex Bornet & Flahault	Aphanizomenon flos-aquae Ralfs ex Bornet & Flahault	Bacteria	Cyanobacteria	Cyanophyceae	species
efc4e44b-911c-4f40-aa84-7f376dc8b244	Text		MaterialCitation	3ed68899-ee76-4b4a-af2e-9a2fcdb71b60		Luz R, Cordeiro R, Fonseca A, Raposeiro P M, Gonçalves V (2020). Cyanobacteria from freshwater lakes in the Azores Archipelago, Portugal. Version 1.3. Universidade dos Açores. Sampling event dataset https://doi.org/10.15468/gt8gpm accessed via GBIF.org on 2020-02-02.	2005-02-17	Europe	Lagoa Verde	Azores	São Miguel	Portugal	PT	Ponta Delgada	Lagoa Verde	37.842892	-25.788715	WGS84	efc4e44b-911c-4f40-aa84-7f376dc8b244	Merismopedia tenuissima Lemmermann	Merismopedia tenuissima Lemmermann	Bacteria	Cyanobacteria	Cyanophyceae	species
7aa7c36a-a439-4906-b507-57fb466b1b2f	Text		MaterialCitation	46508eea-b4c4-454e-957f-d96b0f41b511		Luz R, Cordeiro R, Fonseca A, Raposeiro P M, Gonçalves V (2020). Cyanobacteria from freshwater lakes in the Azores Archipelago, Portugal. Version 1.3. Universidade dos Açores. Sampling event dataset https://doi.org/10.15468/gt8gpm accessed via GBIF.org on 2020-02-02.	2005-02-17	Europe	Lagoa Verde	Azores	São Miguel	Portugal	PT	Ponta Delgada	Lagoa Verde	37.842892	-25.788715	WGS84	7aa7c36a-a439-4906-b507-57fb466b1b2f	Microcystis aeruginosa (Kützing) Kützing	Microcystis aeruginosa (Kützing) Kützing	Bacteria	Cyanobacteria	Cyanophyceae	species
8adc722c-6f2b-4052-9c43-7d0c1df0a0a5	Text		MaterialCitation	efbad652-3ed7-4d1a-adf7-0581c3234364		Luz R, Cordeiro R, Fonseca A, Raposeiro P M, Gonçalves V (2020). Cyanobacteria from freshwater lakes in the Azores Archipelago, Portugal. Version 1.3. Universidade dos Açores. Sampling event dataset https://doi.org/10.15468/gt8gpm accessed via GBIF.org on 2020-02-02.	2005-02-17	Europe	Lagoa Verde	Azores	São Miguel	Portugal	PT	Ponta Delgada	Lagoa Verde	37.842892	-25.788715	WGS84	8adc722c-6f2b-4052-9c43-7d0c1df0a0a5	Microcystis flos-aquae (Wittrock) Kirchner	Microcystis flos-aquae (Wittrock) Kirchner	Bacteria	Cyanobacteria	Cyanophyceae	species
d9676326-ea49-41e5-856c-08cdb3b35e89	Text		MaterialCitation	10d49a73-5f7b-4afa-be07-e86d2cb16456		Luz R, Cordeiro R, Fonseca A, Raposeiro P M, Gonçalves V (2020). Cyanobacteria from freshwater lakes in the Azores Archipelago, Portugal. Version 1.3. Universidade dos Açores. Sampling event dataset https://doi.org/10.15468/gt8gpm accessed via GBIF.org on 2020-02-02.	2005-02-17	Europe	Lagoa Verde	Azores	São Miguel	Portugal	PT	Ponta Delgada	Lagoa Verde	37.842892	-25.788715	WGS84	d9676326-ea49-41e5-856c-08cdb3b35e89	Pseudanabaena limnetica (Lemmermann) Komárek	Pseudanabaena limnetica (Lemmermann) Komárek	Bacteria	Cyanobacteria	Cyanophyceae	species
685571d0-7ef2-491c-acdf-1b90fbffbe7f	Text		MaterialCitation	2eb7c0b4-58dc-4e7e-9dea-b718da87b58d		Luz R, Cordeiro R, Fonseca A, Raposeiro P M, Gonçalves V (2020). Cyanobacteria from freshwater lakes in the Azores Archipelago, Portugal. Version 1.3. Universidade dos Açores. Sampling event dataset https://doi.org/10.15468/gt8gpm accessed via GBIF.org on 2020-02-02.	2005-02-17	Europe	Lagoa Verde	Azores	São Miguel	Portugal	PT	Ponta Delgada	Lagoa Verde	37.842892	-25.788715	WGS84	685571d0-7ef2-491c-acdf-1b90fbffbe7f	Pseudanabaena mucicola (Naumann & Huber-Pestalozzi) Schwabe	Pseudanabaena mucicola (Naumann & Huber-Pestalozzi) Schwabe	Bacteria	Cyanobacteria	Cyanophyceae	species
2b6b990a-5c72-45d2-ab85-7f2f6a64e475	Text		MaterialCitation	506069e4-d352-41be-a480-173d0abfce22		Luz R, Cordeiro R, Fonseca A, Raposeiro P M, Gonçalves V (2020). Cyanobacteria from freshwater lakes in the Azores Archipelago, Portugal. Version 1.3. Universidade dos Açores. Sampling event dataset https://doi.org/10.15468/gt8gpm accessed via GBIF.org on 2020-02-02.	2005-02-17	Europe	Lagoa Verde	Azores	São Miguel	Portugal	PT	Ponta Delgada	Lagoa Verde	37.842892	-25.788715	WGS84	2b6b990a-5c72-45d2-ab85-7f2f6a64e475	Woronichinia naegeliana (Unger) Elenkin	Woronichinia naegeliana (Unger) Elenkin	Bacteria	Cyanobacteria	Cyanophyceae	species
78112318-3123-4e78-a1ff-3815c95a27d6	Text		MaterialCitation	77da4a58-e6c9-4f18-b974-17dccb241ea2		Luz R, Cordeiro R, Fonseca A, Raposeiro P M, Gonçalves V (2020). Cyanobacteria from freshwater lakes in the Azores Archipelago, Portugal. Version 1.3. Universidade dos Açores. Sampling event dataset https://doi.org/10.15468/gt8gpm accessed via GBIF.org on 2020-02-02.	2005-05-19	Europe	Lagoa Verde	Azores	São Miguel	Portugal	PT	Ponta Delgada	Lagoa Verde	37.842892	-25.788715	WGS84	78112318-3123-4e78-a1ff-3815c95a27d6	Aphanizomenon flos-aquae Ralfs ex Bornet & Flahault	Aphanizomenon flos-aquae Ralfs ex Bornet & Flahault	Bacteria	Cyanobacteria	Cyanophyceae	species
7aa7c36a-a439-4906-b507-57fb466b1b2f	Text		MaterialCitation	e8e57ed2-faff-4743-9f86-dae0d8847865		Luz R, Cordeiro R, Fonseca A, Raposeiro P M, Gonçalves V (2020). Cyanobacteria from freshwater lakes in the Azores Archipelago, Portugal. Version 1.3. Universidade dos Açores. Sampling event dataset https://doi.org/10.15468/gt8gpm accessed via GBIF.org on 2020-02-02.	2005-05-19	Europe	Lagoa Verde	Azores	São Miguel	Portugal	PT	Ponta Delgada	Lagoa Verde	37.842892	-25.788715	WGS84	7aa7c36a-a439-4906-b507-57fb466b1b2f	Microcystis aeruginosa (Kützing) Kützing	Microcystis aeruginosa (Kützing) Kützing	Bacteria	Cyanobacteria	Cyanophyceae	species
8adc722c-6f2b-4052-9c43-7d0c1df0a0a5	Text		MaterialCitation	ef103f08-a296-4103-b081-33fa8b83e39a		Luz R, Cordeiro R, Fonseca A, Raposeiro P M, Gonçalves V (2020). Cyanobacteria from freshwater lakes in the Azores Archipelago, Portugal. Version 1.3. Universidade dos Açores. Sampling event dataset https://doi.org/10.15468/gt8gpm accessed via GBIF.org on 2020-02-02.	2005-05-19	Europe	Lagoa Verde	Azores	São Miguel	Portugal	PT	Ponta Delgada	Lagoa Verde	37.842892	-25.788715	WGS84	8adc722c-6f2b-4052-9c43-7d0c1df0a0a5	Microcystis flos-aquae (Wittrock) Kirchner	Microcystis flos-aquae (Wittrock) Kirchner	Bacteria	Cyanobacteria	Cyanophyceae	species
2b6b990a-5c72-45d2-ab85-7f2f6a64e475	Text		MaterialCitation	6995e12a-a7cb-4631-999e-03477a293838		Luz R, Cordeiro R, Fonseca A, Raposeiro P M, Gonçalves V (2020). Cyanobacteria from freshwater lakes in the Azores Archipelago, Portugal. Version 1.3. Universidade dos Açores. Sampling event dataset https://doi.org/10.15468/gt8gpm accessed via GBIF.org on 2020-02-02.	2005-05-19	Europe	Lagoa Verde	Azores	São Miguel	Portugal	PT	Ponta Delgada	Lagoa Verde	37.842892	-25.788715	WGS84	2b6b990a-5c72-45d2-ab85-7f2f6a64e475	Woronichinia naegeliana (Unger) Elenkin	Woronichinia naegeliana (Unger) Elenkin	Bacteria	Cyanobacteria	Cyanophyceae	species
78112318-3123-4e78-a1ff-3815c95a27d6	Text		MaterialCitation	ba776061-cb40-4c74-a62f-3d4f3e40c779		Luz R, Cordeiro R, Fonseca A, Raposeiro P M, Gonçalves V (2020). Cyanobacteria from freshwater lakes in the Azores Archipelago, Portugal. Version 1.3. Universidade dos Açores. Sampling event dataset https://doi.org/10.15468/gt8gpm accessed via GBIF.org on 2020-02-02.	2005-09-21	Europe	Lagoa Verde	Azores	São Miguel	Portugal	PT	Ponta Delgada	Lagoa Verde	37.842892	-25.788715	WGS84	78112318-3123-4e78-a1ff-3815c95a27d6	Aphanizomenon flos-aquae Ralfs ex Bornet & Flahault	Aphanizomenon flos-aquae Ralfs ex Bornet & Flahault	Bacteria	Cyanobacteria	Cyanophyceae	species
8adc722c-6f2b-4052-9c43-7d0c1df0a0a5	Text		MaterialCitation	a0943ccf-0b29-491c-8c4d-383fbb19901a		Luz R, Cordeiro R, Fonseca A, Raposeiro P M, Gonçalves V (2020). Cyanobacteria from freshwater lakes in the Azores Archipelago, Portugal. Version 1.3. Universidade dos Açores. Sampling event dataset https://doi.org/10.15468/gt8gpm accessed via GBIF.org on 2020-02-02.	2005-09-21	Europe	Lagoa Verde	Azores	São Miguel	Portugal	PT	Ponta Delgada	Lagoa Verde	37.842892	-25.788715	WGS84	8adc722c-6f2b-4052-9c43-7d0c1df0a0a5	Microcystis flos-aquae (Wittrock) Kirchner	Microcystis flos-aquae (Wittrock) Kirchner	Bacteria	Cyanobacteria	Cyanophyceae	species
d9676326-ea49-41e5-856c-08cdb3b35e89	Text		MaterialCitation	01caf0c4-a24d-48dd-8e2c-b0729b667817		Luz R, Cordeiro R, Fonseca A, Raposeiro P M, Gonçalves V (2020). Cyanobacteria from freshwater lakes in the Azores Archipelago, Portugal. Version 1.3. Universidade dos Açores. Sampling event dataset https://doi.org/10.15468/gt8gpm accessed via GBIF.org on 2020-02-02.	2005-09-21	Europe	Lagoa Verde	Azores	São Miguel	Portugal	PT	Ponta Delgada	Lagoa Verde	37.842892	-25.788715	WGS84	d9676326-ea49-41e5-856c-08cdb3b35e89	Pseudanabaena limnetica (Lemmermann) Komárek	Pseudanabaena limnetica (Lemmermann) Komárek	Bacteria	Cyanobacteria	Cyanophyceae	species
78112318-3123-4e78-a1ff-3815c95a27d6	Text		MaterialCitation	4bb586eb-3ce1-42ed-9a27-df3a9ae79a8e		Luz R, Cordeiro R, Fonseca A, Raposeiro P M, Gonçalves V (2020). Cyanobacteria from freshwater lakes in the Azores Archipelago, Portugal. Version 1.3. Universidade dos Açores. Sampling event dataset https://doi.org/10.15468/gt8gpm accessed via GBIF.org on 2020-02-02.	2006-02-16	Europe	Lagoa Verde	Azores	São Miguel	Portugal	PT	Ponta Delgada	Lagoa Verde	37.842892	-25.788715	WGS84	78112318-3123-4e78-a1ff-3815c95a27d6	Aphanizomenon flos-aquae Ralfs ex Bornet & Flahault	Aphanizomenon flos-aquae Ralfs ex Bornet & Flahault	Bacteria	Cyanobacteria	Cyanophyceae	species
7aa7c36a-a439-4906-b507-57fb466b1b2f	Text		MaterialCitation	a77073de-cf10-498b-83d4-39ba1738875a		Luz R, Cordeiro R, Fonseca A, Raposeiro P M, Gonçalves V (2020). Cyanobacteria from freshwater lakes in the Azores Archipelago, Portugal. Version 1.3. Universidade dos Açores. Sampling event dataset https://doi.org/10.15468/gt8gpm accessed via GBIF.org on 2020-02-02.	2006-02-16	Europe	Lagoa Verde	Azores	São Miguel	Portugal	PT	Ponta Delgada	Lagoa Verde	37.842892	-25.788715	WGS84	7aa7c36a-a439-4906-b507-57fb466b1b2f	Microcystis aeruginosa (Kützing) Kützing	Microcystis aeruginosa (Kützing) Kützing	Bacteria	Cyanobacteria	Cyanophyceae	species
8adc722c-6f2b-4052-9c43-7d0c1df0a0a5	Text		MaterialCitation	35347643-69da-47e1-b19e-20f3d66808d3		Luz R, Cordeiro R, Fonseca A, Raposeiro P M, Gonçalves V (2020). Cyanobacteria from freshwater lakes in the Azores Archipelago, Portugal. Version 1.3. Universidade dos Açores. Sampling event dataset https://doi.org/10.15468/gt8gpm accessed via GBIF.org on 2020-02-02.	2006-02-16	Europe	Lagoa Verde	Azores	São Miguel	Portugal	PT	Ponta Delgada	Lagoa Verde	37.842892	-25.788715	WGS84	8adc722c-6f2b-4052-9c43-7d0c1df0a0a5	Microcystis flos-aquae (Wittrock) Kirchner	Microcystis flos-aquae (Wittrock) Kirchner	Bacteria	Cyanobacteria	Cyanophyceae	species
d9676326-ea49-41e5-856c-08cdb3b35e89	Text		MaterialCitation	d085b411-3c1b-454c-a4a1-d151c777950e		Luz R, Cordeiro R, Fonseca A, Raposeiro P M, Gonçalves V (2020). Cyanobacteria from freshwater lakes in the Azores Archipelago, Portugal. Version 1.3. Universidade dos Açores. Sampling event dataset https://doi.org/10.15468/gt8gpm accessed via GBIF.org on 2020-02-02.	2006-02-16	Europe	Lagoa Verde	Azores	São Miguel	Portugal	PT	Ponta Delgada	Lagoa Verde	37.842892	-25.788715	WGS84	d9676326-ea49-41e5-856c-08cdb3b35e89	Pseudanabaena limnetica (Lemmermann) Komárek	Pseudanabaena limnetica (Lemmermann) Komárek	Bacteria	Cyanobacteria	Cyanophyceae	species
fdfd2253-355c-4613-8821-d7e6a3af8db5	Text		MaterialCitation	ed892980-aae3-423d-94f0-5e90305eba86		Luz R, Cordeiro R, Fonseca A, Raposeiro P M, Gonçalves V (2020). Cyanobacteria from freshwater lakes in the Azores Archipelago, Portugal. Version 1.3. Universidade dos Açores. Sampling event dataset https://doi.org/10.15468/gt8gpm accessed via GBIF.org on 2020-02-02.	2005-05-17	Europe	Lagoa do Fogo	Azores	São Miguel	Portugal	PT	Vila Franca do Campo - Ribeira Grande	Lagoa do Fogo	37.764811	-25.474119	WGS84	fdfd2253-355c-4613-8821-d7e6a3af8db5	Planktolyngbya Anagnostidis & Komárek	Planktolyngbya Anagnostidis & Komárek	Bacteria	Cyanobacteria	Cyanophyceae	genus
efc4e44b-911c-4f40-aa84-7f376dc8b244	Text		MaterialCitation	3429c08c-b3cf-42a2-a287-b3643a173a9a		Luz R, Cordeiro R, Fonseca A, Raposeiro P M, Gonçalves V (2020). Cyanobacteria from freshwater lakes in the Azores Archipelago, Portugal. Version 1.3. Universidade dos Açores. Sampling event dataset https://doi.org/10.15468/gt8gpm accessed via GBIF.org on 2020-02-02.	2005-05-17	Europe	Lagoa do Fogo	Azores	São Miguel	Portugal	PT	Vila Franca do Campo - Ribeira Grande	Lagoa do Fogo	37.764811	-25.474119	WGS84	efc4e44b-911c-4f40-aa84-7f376dc8b244	Merismopedia tenuissima Lemmermann	Merismopedia tenuissima Lemmermann	Bacteria	Cyanobacteria	Cyanophyceae	species
fdfd2253-355c-4613-8821-d7e6a3af8db5	Text		MaterialCitation	ab2fc6c3-3485-4792-8263-3d660fd5330a		Luz R, Cordeiro R, Fonseca A, Raposeiro P M, Gonçalves V (2020). Cyanobacteria from freshwater lakes in the Azores Archipelago, Portugal. Version 1.3. Universidade dos Açores. Sampling event dataset https://doi.org/10.15468/gt8gpm accessed via GBIF.org on 2020-02-02.	2005-10-24	Europe	Lagoa do Fogo	Azores	São Miguel	Portugal	PT	Vila Franca do Campo - Ribeira Grande	Lagoa do Fogo	37.764811	-25.474119	WGS84	fdfd2253-355c-4613-8821-d7e6a3af8db5	Planktolyngbya Anagnostidis & Komárek	Planktolyngbya Anagnostidis & Komárek	Bacteria	Cyanobacteria	Cyanophyceae	genus
fdfd2253-355c-4613-8821-d7e6a3af8db5	Text		MaterialCitation	0d861ae5-fc49-4626-be70-9460ad1fe5bf		Luz R, Cordeiro R, Fonseca A, Raposeiro P M, Gonçalves V (2020). Cyanobacteria from freshwater lakes in the Azores Archipelago, Portugal. Version 1.3. Universidade dos Açores. Sampling event dataset https://doi.org/10.15468/gt8gpm accessed via GBIF.org on 2020-02-02.	2006-03-06	Europe	Lagoa do Fogo	Azores	São Miguel	Portugal	PT	Vila Franca do Campo - Ribeira Grande	Lagoa do Fogo	37.764811	-25.474119	WGS84	fdfd2253-355c-4613-8821-d7e6a3af8db5	Planktolyngbya Anagnostidis & Komárek	Planktolyngbya Anagnostidis & Komárek	Bacteria	Cyanobacteria	Cyanophyceae	genus
78112318-3123-4e78-a1ff-3815c95a27d6	Text		MaterialCitation	18e09468-80a7-4d2e-8ab2-e32de9d4921f		Luz R, Cordeiro R, Fonseca A, Raposeiro P M, Gonçalves V (2020). Cyanobacteria from freshwater lakes in the Azores Archipelago, Portugal. Version 1.3. Universidade dos Açores. Sampling event dataset https://doi.org/10.15468/gt8gpm accessed via GBIF.org on 2020-02-02.	2005-02-24	Europe	Lagoa do Congro	Azores	São Miguel	Portugal	PT	Vila Franca do Campo	Lagoa do Congro	37.756197	-25.408208	WGS84	78112318-3123-4e78-a1ff-3815c95a27d6	Aphanizomenon flos-aquae Ralfs ex Bornet & Flahault	Aphanizomenon flos-aquae Ralfs ex Bornet & Flahault	Bacteria	Cyanobacteria	Cyanophyceae	species
8adc722c-6f2b-4052-9c43-7d0c1df0a0a5	Text		MaterialCitation	9e60a29c-0c3f-4995-a76f-2156f8457165		Luz R, Cordeiro R, Fonseca A, Raposeiro P M, Gonçalves V (2020). Cyanobacteria from freshwater lakes in the Azores Archipelago, Portugal. Version 1.3. Universidade dos Açores. Sampling event dataset https://doi.org/10.15468/gt8gpm accessed via GBIF.org on 2020-02-02.	2005-02-24	Europe	Lagoa do Congro	Azores	São Miguel	Portugal	PT	Vila Franca do Campo	Lagoa do Congro	37.756197	-25.408208	WGS84	8adc722c-6f2b-4052-9c43-7d0c1df0a0a5	Microcystis flos-aquae (Wittrock) Kirchner	Microcystis flos-aquae (Wittrock) Kirchner	Bacteria	Cyanobacteria	Cyanophyceae	species
6b810345-f88e-477d-9d8e-aee5a8d0a301	Text		MaterialCitation	3e858458-e176-49fd-9ce6-9618bc7cd96f		Luz R, Cordeiro R, Fonseca A, Raposeiro P M, Gonçalves V (2020). Cyanobacteria from freshwater lakes in the Azores Archipelago, Portugal. Version 1.3. Universidade dos Açores. Sampling event dataset https://doi.org/10.15468/gt8gpm accessed via GBIF.org on 2020-02-02.	2005-02-24	Europe	Lagoa do Congro	Azores	São Miguel	Portugal	PT	Vila Franca do Campo	Lagoa do Congro	37.756197	-25.408208	WGS84	6b810345-f88e-477d-9d8e-aee5a8d0a301	Oscillatoria Vaucher ex Gomont	Oscillatoria Vaucher ex Gomont	Bacteria	Cyanobacteria	Cyanophyceae	genus
d9676326-ea49-41e5-856c-08cdb3b35e89	Text		MaterialCitation	89116677-f9c5-4953-b6c0-9e8087deba26		Luz R, Cordeiro R, Fonseca A, Raposeiro P M, Gonçalves V (2020). Cyanobacteria from freshwater lakes in the Azores Archipelago, Portugal. Version 1.3. Universidade dos Açores. Sampling event dataset https://doi.org/10.15468/gt8gpm accessed via GBIF.org on 2020-02-02.	2005-02-24	Europe	Lagoa do Congro	Azores	São Miguel	Portugal	PT	Vila Franca do Campo	Lagoa do Congro	37.756197	-25.408208	WGS84	d9676326-ea49-41e5-856c-08cdb3b35e89	Pseudanabaena limnetica (Lemmermann) Komárek	Pseudanabaena limnetica (Lemmermann) Komárek	Bacteria	Cyanobacteria	Cyanophyceae	species
78112318-3123-4e78-a1ff-3815c95a27d6	Text		MaterialCitation	da39e91d-1ec9-40aa-b510-14f4d4a2a64f		Luz R, Cordeiro R, Fonseca A, Raposeiro P M, Gonçalves V (2020). Cyanobacteria from freshwater lakes in the Azores Archipelago, Portugal. Version 1.3. Universidade dos Açores. Sampling event dataset https://doi.org/10.15468/gt8gpm accessed via GBIF.org on 2020-02-02.	2005-09-20	Europe	Lagoa do Congro	Azores	São Miguel	Portugal	PT	Vila Franca do Campo	Lagoa do Congro	37.756197	-25.408208	WGS84	78112318-3123-4e78-a1ff-3815c95a27d6	Aphanizomenon flos-aquae Ralfs ex Bornet & Flahault	Aphanizomenon flos-aquae Ralfs ex Bornet & Flahault	Bacteria	Cyanobacteria	Cyanophyceae	species
d9676326-ea49-41e5-856c-08cdb3b35e89	Text		MaterialCitation	e5157fa1-52a0-4584-9826-c6d0688f5ee5		Luz R, Cordeiro R, Fonseca A, Raposeiro P M, Gonçalves V (2020). Cyanobacteria from freshwater lakes in the Azores Archipelago, Portugal. Version 1.3. Universidade dos Açores. Sampling event dataset https://doi.org/10.15468/gt8gpm accessed via GBIF.org on 2020-02-02.	2005-09-20	Europe	Lagoa do Congro	Azores	São Miguel	Portugal	PT	Vila Franca do Campo	Lagoa do Congro	37.756197	-25.408208	WGS84	d9676326-ea49-41e5-856c-08cdb3b35e89	Pseudanabaena limnetica (Lemmermann) Komárek	Pseudanabaena limnetica (Lemmermann) Komárek	Bacteria	Cyanobacteria	Cyanophyceae	species
78112318-3123-4e78-a1ff-3815c95a27d6	Text		MaterialCitation	0ea507f0-e52b-403e-9e79-9cbe0db75c8b		Luz R, Cordeiro R, Fonseca A, Raposeiro P M, Gonçalves V (2020). Cyanobacteria from freshwater lakes in the Azores Archipelago, Portugal. Version 1.3. Universidade dos Açores. Sampling event dataset https://doi.org/10.15468/gt8gpm accessed via GBIF.org on 2020-02-02.	2006-02-23	Europe	Lagoa do Congro	Azores	São Miguel	Portugal	PT	Vila Franca do Campo	Lagoa do Congro	37.756197	-25.408208	WGS84	78112318-3123-4e78-a1ff-3815c95a27d6	Aphanizomenon flos-aquae Ralfs ex Bornet & Flahault	Aphanizomenon flos-aquae Ralfs ex Bornet & Flahault	Bacteria	Cyanobacteria	Cyanophyceae	species
b51eb105-2eb1-4e8c-872f-8b78420e7a51	Text		MaterialCitation	cb7eefc7-4db8-48b5-9bc3-06f835e1c444		Luz R, Cordeiro R, Fonseca A, Raposeiro P M, Gonçalves V (2020). Cyanobacteria from freshwater lakes in the Azores Archipelago, Portugal. Version 1.3. Universidade dos Açores. Sampling event dataset https://doi.org/10.15468/gt8gpm accessed via GBIF.org on 2020-02-02.	2005-02-24	Europe	Lagoa de São Brás	Azores	São Miguel	Portugal	PT	Ribeira Grande	Lagoa de São Brás	37.793048	-25.410155	WGS84	b51eb105-2eb1-4e8c-872f-8b78420e7a51	Anabaena aspera Frémy	Anabaena aspera Frémy	Bacteria	Cyanobacteria	Cyanophyceae	species
d9676326-ea49-41e5-856c-08cdb3b35e89	Text		MaterialCitation	b5f8c286-3b66-4620-a61a-c5b02acc7f61		Luz R, Cordeiro R, Fonseca A, Raposeiro P M, Gonçalves V (2020). Cyanobacteria from freshwater lakes in the Azores Archipelago, Portugal. Version 1.3. Universidade dos Açores. Sampling event dataset https://doi.org/10.15468/gt8gpm accessed via GBIF.org on 2020-02-02.	2005-02-24	Europe	Lagoa de São Brás	Azores	São Miguel	Portugal	PT	Ribeira Grande	Lagoa de São Brás	37.793048	-25.410155	WGS84	d9676326-ea49-41e5-856c-08cdb3b35e89	Pseudanabaena limnetica (Lemmermann) Komárek	Pseudanabaena limnetica (Lemmermann) Komárek	Bacteria	Cyanobacteria	Cyanophyceae	species
d9676326-ea49-41e5-856c-08cdb3b35e89	Text		MaterialCitation	706824fd-63c5-415c-949c-eca936db2569		Luz R, Cordeiro R, Fonseca A, Raposeiro P M, Gonçalves V (2020). Cyanobacteria from freshwater lakes in the Azores Archipelago, Portugal. Version 1.3. Universidade dos Açores. Sampling event dataset https://doi.org/10.15468/gt8gpm accessed via GBIF.org on 2020-02-02.	2005-09-20	Europe	Lagoa de São Brás	Azores	São Miguel	Portugal	PT	Ribeira Grande	Lagoa de São Brás	37.793048	-25.410155	WGS84	d9676326-ea49-41e5-856c-08cdb3b35e89	Pseudanabaena limnetica (Lemmermann) Komárek	Pseudanabaena limnetica (Lemmermann) Komárek	Bacteria	Cyanobacteria	Cyanophyceae	species
b51eb105-2eb1-4e8c-872f-8b78420e7a51	Text		MaterialCitation	9c66f9eb-f2e4-43b6-8c63-1591ab54a20a		Luz R, Cordeiro R, Fonseca A, Raposeiro P M, Gonçalves V (2020). Cyanobacteria from freshwater lakes in the Azores Archipelago, Portugal. Version 1.3. Universidade dos Açores. Sampling event dataset https://doi.org/10.15468/gt8gpm accessed via GBIF.org on 2020-02-02.	2006-02-23	Europe	Lagoa de São Brás	Azores	São Miguel	Portugal	PT	Ribeira Grande	Lagoa de São Brás	37.793048	-25.410155	WGS84	b51eb105-2eb1-4e8c-872f-8b78420e7a51	Anabaena aspera Frémy	Anabaena aspera Frémy	Bacteria	Cyanobacteria	Cyanophyceae	species
befe9f29-7a98-4426-bf9a-15b786a3661a	Text		MaterialCitation	6af354e5-16ed-4cab-8a5d-59a487f1a635		Luz R, Cordeiro R, Fonseca A, Raposeiro P M, Gonçalves V (2020). Cyanobacteria from freshwater lakes in the Azores Archipelago, Portugal. Version 1.3. Universidade dos Açores. Sampling event dataset https://doi.org/10.15468/gt8gpm accessed via GBIF.org on 2020-02-02.	2005-02-23	Europe	Lagoa das Empadadas Norte	Azores	São Miguel	Portugal	PT	Ponta Delgada	Lagoa das Empadadas Norte	37.825699	-25.748580	WGS84	befe9f29-7a98-4426-bf9a-15b786a3661a	Anabaena Bory ex Bornet & Flahault	Anabaena Bory ex Bornet & Flahault	Bacteria	Cyanobacteria	Cyanophyceae	genus
d1bc0bf9-4e55-4f67-bb58-bc98e442e718	Text		MaterialCitation	f9fbef28-d885-4392-b547-3d034d834bd4		Luz R, Cordeiro R, Fonseca A, Raposeiro P M, Gonçalves V (2020). Cyanobacteria from freshwater lakes in the Azores Archipelago, Portugal. Version 1.3. Universidade dos Açores. Sampling event dataset https://doi.org/10.15468/gt8gpm accessed via GBIF.org on 2020-02-02.	2005-02-23	Europe	Lagoa das Empadadas Norte	Azores	São Miguel	Portugal	PT	Ponta Delgada	Lagoa das Empadadas Norte	37.825699	-25.748580	WGS84	d1bc0bf9-4e55-4f67-bb58-bc98e442e718	Oscillatoria tenuis C.Agardh ex Gomont	Oscillatoria tenuis C.Agardh ex Gomont	Bacteria	Cyanobacteria	Cyanophyceae	species
5221be90-d9ca-43d0-9356-3d21b325e379	Text		MaterialCitation	88e94196-ca69-4aad-aae5-ca358a605911		Luz R, Cordeiro R, Fonseca A, Raposeiro P M, Gonçalves V (2020). Cyanobacteria from freshwater lakes in the Azores Archipelago, Portugal. Version 1.3. Universidade dos Açores. Sampling event dataset https://doi.org/10.15468/gt8gpm accessed via GBIF.org on 2020-02-02.	2006-03-15	Europe	Lagoa das Empadadas Norte	Azores	São Miguel	Portugal	PT	Ponta Delgada	Lagoa das Empadadas Norte	37.825699	-25.748580	WGS84	5221be90-d9ca-43d0-9356-3d21b325e379	Anabaena solitaria Klebahn	Dolichospermum solitarium (Klebahn) Wacklin, L.Hoffmann & Komárek	Bacteria	Cyanobacteria	Cyanophyceae	species
befe9f29-7a98-4426-bf9a-15b786a3661a	Text		MaterialCitation	7e26898b-fbea-46d3-a59e-0ed87e89b367		Luz R, Cordeiro R, Fonseca A, Raposeiro P M, Gonçalves V (2020). Cyanobacteria from freshwater lakes in the Azores Archipelago, Portugal. Version 1.3. Universidade dos Açores. Sampling event dataset https://doi.org/10.15468/gt8gpm accessed via GBIF.org on 2020-02-02.	2006-03-15	Europe	Lagoa das Empadadas Norte	Azores	São Miguel	Portugal	PT	Ponta Delgada	Lagoa das Empadadas Norte	37.825699	-25.748580	WGS84	befe9f29-7a98-4426-bf9a-15b786a3661a	Anabaena Bory ex Bornet & Flahault	Anabaena Bory ex Bornet & Flahault	Bacteria	Cyanobacteria	Cyanophyceae	genus
befe9f29-7a98-4426-bf9a-15b786a3661a	Text		MaterialCitation	d66fe3ae-17de-485b-af72-e80cbd903b93		Luz R, Cordeiro R, Fonseca A, Raposeiro P M, Gonçalves V (2020). Cyanobacteria from freshwater lakes in the Azores Archipelago, Portugal. Version 1.3. Universidade dos Açores. Sampling event dataset https://doi.org/10.15468/gt8gpm accessed via GBIF.org on 2020-02-02.	2006-09-19	Europe	Lagoa das Empadadas Norte	Azores	São Miguel	Portugal	PT	Ponta Delgada	Lagoa das Empadadas Norte	37.825699	-25.748580	WGS84	befe9f29-7a98-4426-bf9a-15b786a3661a	Anabaena Bory ex Bornet & Flahault	Anabaena Bory ex Bornet & Flahault	Bacteria	Cyanobacteria	Cyanophyceae	genus
6b810345-f88e-477d-9d8e-aee5a8d0a301	Text		MaterialCitation	6c5eb45f-35bb-4c69-b9cc-ba3f0d504db7		Luz R, Cordeiro R, Fonseca A, Raposeiro P M, Gonçalves V (2020). Cyanobacteria from freshwater lakes in the Azores Archipelago, Portugal. Version 1.3. Universidade dos Açores. Sampling event dataset https://doi.org/10.15468/gt8gpm accessed via GBIF.org on 2020-02-02.	2005-02-23	Europe	Lagoa das Empadadas Sul	Azores	São Miguel	Portugal	PT	Ponta Delgada	Lagoa das Empadadas Sul	37.824108	-25.747210	WGS84	6b810345-f88e-477d-9d8e-aee5a8d0a301	Oscillatoria Vaucher ex Gomont	Oscillatoria Vaucher ex Gomont	Bacteria	Cyanobacteria	Cyanophyceae	genus
5221be90-d9ca-43d0-9356-3d21b325e379	Text		MaterialCitation	f2deb193-8c47-4927-b912-70d1ce605471		Luz R, Cordeiro R, Fonseca A, Raposeiro P M, Gonçalves V (2020). Cyanobacteria from freshwater lakes in the Azores Archipelago, Portugal. Version 1.3. Universidade dos Açores. Sampling event dataset https://doi.org/10.15468/gt8gpm accessed via GBIF.org on 2020-02-02.	2006-03-15	Europe	Lagoa das Empadadas Sul	Azores	São Miguel	Portugal	PT	Ponta Delgada	Lagoa das Empadadas Sul	37.824108	-25.747210	WGS84	5221be90-d9ca-43d0-9356-3d21b325e379	Anabaena solitaria Klebahn	Dolichospermum solitarium (Klebahn) Wacklin, L.Hoffmann & Komárek	Bacteria	Cyanobacteria	Cyanophyceae	species
befe9f29-7a98-4426-bf9a-15b786a3661a	Text		MaterialCitation	0ec928b2-7be9-43f1-b46d-8c020aae234f		Luz R, Cordeiro R, Fonseca A, Raposeiro P M, Gonçalves V (2020). Cyanobacteria from freshwater lakes in the Azores Archipelago, Portugal. Version 1.3. Universidade dos Açores. Sampling event dataset https://doi.org/10.15468/gt8gpm accessed via GBIF.org on 2020-02-02.	2006-03-15	Europe	Lagoa das Empadadas Sul	Azores	São Miguel	Portugal	PT	Ponta Delgada	Lagoa das Empadadas Sul	37.824108	-25.747210	WGS84	befe9f29-7a98-4426-bf9a-15b786a3661a	Anabaena Bory ex Bornet & Flahault	Anabaena Bory ex Bornet & Flahault	Bacteria	Cyanobacteria	Cyanophyceae	genus
6b810345-f88e-477d-9d8e-aee5a8d0a301	Text		MaterialCitation	e35e5e65-970c-471d-84ed-1881a7e4fa49		Luz R, Cordeiro R, Fonseca A, Raposeiro P M, Gonçalves V (2020). Cyanobacteria from freshwater lakes in the Azores Archipelago, Portugal. Version 1.3. Universidade dos Açores. Sampling event dataset https://doi.org/10.15468/gt8gpm accessed via GBIF.org on 2020-02-02.	2006-03-15	Europe	Lagoa das Empadadas Sul	Azores	São Miguel	Portugal	PT	Ponta Delgada	Lagoa das Empadadas Sul	37.824108	-25.747210	WGS84	6b810345-f88e-477d-9d8e-aee5a8d0a301	Oscillatoria Vaucher ex Gomont	Oscillatoria Vaucher ex Gomont	Bacteria	Cyanobacteria	Cyanophyceae	genus
6b810345-f88e-477d-9d8e-aee5a8d0a301	Text		MaterialCitation	3b7ee399-a363-441c-98df-5a419869d381		Luz R, Cordeiro R, Fonseca A, Raposeiro P M, Gonçalves V (2020). Cyanobacteria from freshwater lakes in the Azores Archipelago, Portugal. Version 1.3. Universidade dos Açores. Sampling event dataset https://doi.org/10.15468/gt8gpm accessed via GBIF.org on 2020-02-02.	2006-09-19	Europe	Lagoa das Empadadas Sul	Azores	São Miguel	Portugal	PT	Ponta Delgada	Lagoa das Empadadas Sul	37.824108	-25.747210	WGS84	6b810345-f88e-477d-9d8e-aee5a8d0a301	Oscillatoria Vaucher ex Gomont	Oscillatoria Vaucher ex Gomont	Bacteria	Cyanobacteria	Cyanophyceae	genus
5221be90-d9ca-43d0-9356-3d21b325e379	Text		MaterialCitation	1216cbec-7315-409e-8576-626ce050a018		Luz R, Cordeiro R, Fonseca A, Raposeiro P M, Gonçalves V (2020). Cyanobacteria from freshwater lakes in the Azores Archipelago, Portugal. Version 1.3. Universidade dos Açores. Sampling event dataset https://doi.org/10.15468/gt8gpm accessed via GBIF.org on 2020-02-02.	2004-01-14	Europe	Lagoa do Canário	Azores	São Miguel	Portugal	PT	Ponta Delgada	Lagoa do Canário	37.835385	-25.760190	WGS84	5221be90-d9ca-43d0-9356-3d21b325e379	Anabaena solitaria Klebahn	Dolichospermum solitarium (Klebahn) Wacklin, L.Hoffmann & Komárek	Bacteria	Cyanobacteria	Cyanophyceae	species
befe9f29-7a98-4426-bf9a-15b786a3661a	Text		MaterialCitation	1391840b-ad56-4c1d-9e0a-c96ce9a32e2d		Luz R, Cordeiro R, Fonseca A, Raposeiro P M, Gonçalves V (2020). Cyanobacteria from freshwater lakes in the Azores Archipelago, Portugal. Version 1.3. Universidade dos Açores. Sampling event dataset https://doi.org/10.15468/gt8gpm accessed via GBIF.org on 2020-02-02.	2004-01-14	Europe	Lagoa do Canário	Azores	São Miguel	Portugal	PT	Ponta Delgada	Lagoa do Canário	37.835385	-25.760190	WGS84	befe9f29-7a98-4426-bf9a-15b786a3661a	Anabaena Bory ex Bornet & Flahault	Anabaena Bory ex Bornet & Flahault	Bacteria	Cyanobacteria	Cyanophyceae	genus
51718504-dcca-46d8-b898-7fb5882cda7a	Text		MaterialCitation	93ef80f0-d821-4bf6-ad67-2adc6b41794c		Luz R, Cordeiro R, Fonseca A, Raposeiro P M, Gonçalves V (2020). Cyanobacteria from freshwater lakes in the Azores Archipelago, Portugal. Version 1.3. Universidade dos Açores. Sampling event dataset https://doi.org/10.15468/gt8gpm accessed via GBIF.org on 2020-02-02.	2004-01-14	Europe	Lagoa do Canário	Azores	São Miguel	Portugal	PT	Ponta Delgada	Lagoa do Canário	37.835385	-25.760190	WGS84	51718504-dcca-46d8-b898-7fb5882cda7a	Eucapsis alpina F.E.Clements & H.L.Schantz	Eucapsis alpina F.E.Clements & H.L.Schantz	Bacteria	Cyanobacteria	Cyanophyceae	species
5221be90-d9ca-43d0-9356-3d21b325e379	Text		MaterialCitation	d3eb240a-6100-424f-bef2-2ee90987faab		Luz R, Cordeiro R, Fonseca A, Raposeiro P M, Gonçalves V (2020). Cyanobacteria from freshwater lakes in the Azores Archipelago, Portugal. Version 1.3. Universidade dos Açores. Sampling event dataset https://doi.org/10.15468/gt8gpm accessed via GBIF.org on 2020-02-02.	2005-09-19	Europe	Lagoa do Canário	Azores	São Miguel	Portugal	PT	Ponta Delgada	Lagoa do Canário	37.835385	-25.760190	WGS84	5221be90-d9ca-43d0-9356-3d21b325e379	Anabaena solitaria Klebahn	Dolichospermum solitarium (Klebahn) Wacklin, L.Hoffmann & Komárek	Bacteria	Cyanobacteria	Cyanophyceae	species
befe9f29-7a98-4426-bf9a-15b786a3661a	Text		MaterialCitation	5a767017-c3dd-4352-9271-85569144cd09		Luz R, Cordeiro R, Fonseca A, Raposeiro P M, Gonçalves V (2020). Cyanobacteria from freshwater lakes in the Azores Archipelago, Portugal. Version 1.3. Universidade dos Açores. Sampling event dataset https://doi.org/10.15468/gt8gpm accessed via GBIF.org on 2020-02-02.	2005-09-19	Europe	Lagoa do Canário	Azores	São Miguel	Portugal	PT	Ponta Delgada	Lagoa do Canário	37.835385	-25.760190	WGS84	befe9f29-7a98-4426-bf9a-15b786a3661a	Anabaena Bory ex Bornet & Flahault	Anabaena Bory ex Bornet & Flahault	Bacteria	Cyanobacteria	Cyanophyceae	genus
51718504-dcca-46d8-b898-7fb5882cda7a	Text		MaterialCitation	bb7b7f5e-87d2-4dcf-91d0-d9cc895cb78b		Luz R, Cordeiro R, Fonseca A, Raposeiro P M, Gonçalves V (2020). Cyanobacteria from freshwater lakes in the Azores Archipelago, Portugal. Version 1.3. Universidade dos Açores. Sampling event dataset https://doi.org/10.15468/gt8gpm accessed via GBIF.org on 2020-02-02.	2005-09-19	Europe	Lagoa do Canário	Azores	São Miguel	Portugal	PT	Ponta Delgada	Lagoa do Canário	37.835385	-25.760190	WGS84	51718504-dcca-46d8-b898-7fb5882cda7a	Eucapsis alpina F.E.Clements & H.L.Schantz	Eucapsis alpina F.E.Clements & H.L.Schantz	Bacteria	Cyanobacteria	Cyanophyceae	species
5221be90-d9ca-43d0-9356-3d21b325e379	Text		MaterialCitation	65cf11b9-614f-4e5e-bf44-bf97c5068667		Luz R, Cordeiro R, Fonseca A, Raposeiro P M, Gonçalves V (2020). Cyanobacteria from freshwater lakes in the Azores Archipelago, Portugal. Version 1.3. Universidade dos Açores. Sampling event dataset https://doi.org/10.15468/gt8gpm accessed via GBIF.org on 2020-02-02.	2006-03-15	Europe	Lagoa do Canário	Azores	São Miguel	Portugal	PT	Ponta Delgada	Lagoa do Canário	37.835385	-25.760190	WGS84	5221be90-d9ca-43d0-9356-3d21b325e379	Anabaena solitaria Klebahn	Dolichospermum solitarium (Klebahn) Wacklin, L.Hoffmann & Komárek	Bacteria	Cyanobacteria	Cyanophyceae	species
befe9f29-7a98-4426-bf9a-15b786a3661a	Text		MaterialCitation	cb78e42d-4d43-4cda-8602-f0763da08c83		Luz R, Cordeiro R, Fonseca A, Raposeiro P M, Gonçalves V (2020). Cyanobacteria from freshwater lakes in the Azores Archipelago, Portugal. Version 1.3. Universidade dos Açores. Sampling event dataset https://doi.org/10.15468/gt8gpm accessed via GBIF.org on 2020-02-02.	2006-03-15	Europe	Lagoa do Canário	Azores	São Miguel	Portugal	PT	Ponta Delgada	Lagoa do Canário	37.835385	-25.760190	WGS84	befe9f29-7a98-4426-bf9a-15b786a3661a	Anabaena Bory ex Bornet & Flahault	Anabaena Bory ex Bornet & Flahault	Bacteria	Cyanobacteria	Cyanophyceae	genus
51718504-dcca-46d8-b898-7fb5882cda7a	Text		MaterialCitation	86c36123-95fd-4001-b3d7-6e919ab8c783		Luz R, Cordeiro R, Fonseca A, Raposeiro P M, Gonçalves V (2020). Cyanobacteria from freshwater lakes in the Azores Archipelago, Portugal. Version 1.3. Universidade dos Açores. Sampling event dataset https://doi.org/10.15468/gt8gpm accessed via GBIF.org on 2020-02-02.	2006-03-15	Europe	Lagoa do Canário	Azores	São Miguel	Portugal	PT	Ponta Delgada	Lagoa do Canário	37.835385	-25.760190	WGS84	51718504-dcca-46d8-b898-7fb5882cda7a	Eucapsis alpina F.E.Clements & H.L.Schantz	Eucapsis alpina F.E.Clements & H.L.Schantz	Bacteria	Cyanobacteria	Cyanophyceae	species
6b810345-f88e-477d-9d8e-aee5a8d0a301	Text		MaterialCitation	d1adbd7b-d5aa-4ac4-a14c-ffeb28e48e37		Luz R, Cordeiro R, Fonseca A, Raposeiro P M, Gonçalves V (2020). Cyanobacteria from freshwater lakes in the Azores Archipelago, Portugal. Version 1.3. Universidade dos Açores. Sampling event dataset https://doi.org/10.15468/gt8gpm accessed via GBIF.org on 2020-02-02.	2006-03-15	Europe	Lagoa do Canário	Azores	São Miguel	Portugal	PT	Ponta Delgada	Lagoa do Canário	37.835385	-25.760190	WGS84	6b810345-f88e-477d-9d8e-aee5a8d0a301	Oscillatoria Vaucher ex Gomont	Oscillatoria Vaucher ex Gomont	Bacteria	Cyanobacteria	Cyanophyceae	genus
befe9f29-7a98-4426-bf9a-15b786a3661a	Text		MaterialCitation	afd0f0dc-217c-4433-8289-1eb450d94b06		Luz R, Cordeiro R, Fonseca A, Raposeiro P M, Gonçalves V (2020). Cyanobacteria from freshwater lakes in the Azores Archipelago, Portugal. Version 1.3. Universidade dos Açores. Sampling event dataset https://doi.org/10.15468/gt8gpm accessed via GBIF.org on 2020-02-02.	2006-02-20	Europe	Lagoa do Capitão	Azores	Pico	Portugal	PT	São Roque	Lagoa do Capitão	38.487291	-28.318638	WGS84	befe9f29-7a98-4426-bf9a-15b786a3661a	Anabaena Bory ex Bornet & Flahault	Anabaena Bory ex Bornet & Flahault	Bacteria	Cyanobacteria	Cyanophyceae	genus
d9676326-ea49-41e5-856c-08cdb3b35e89	Text		MaterialCitation	1e1e1802-0925-4489-b4d7-386bef8afd2d		Luz R, Cordeiro R, Fonseca A, Raposeiro P M, Gonçalves V (2020). Cyanobacteria from freshwater lakes in the Azores Archipelago, Portugal. Version 1.3. Universidade dos Açores. Sampling event dataset https://doi.org/10.15468/gt8gpm accessed via GBIF.org on 2020-02-02.	2006-02-20	Europe	Lagoa do Capitão	Azores	Pico	Portugal	PT	São Roque	Lagoa do Capitão	38.487291	-28.318638	WGS84	d9676326-ea49-41e5-856c-08cdb3b35e89	Pseudanabaena limnetica (Lemmermann) Komárek	Pseudanabaena limnetica (Lemmermann) Komárek	Bacteria	Cyanobacteria	Cyanophyceae	species
befe9f29-7a98-4426-bf9a-15b786a3661a	Text		MaterialCitation	0f3291bc-2d5c-4e20-a5cf-24a4d2ec6bc6		Luz R, Cordeiro R, Fonseca A, Raposeiro P M, Gonçalves V (2020). Cyanobacteria from freshwater lakes in the Azores Archipelago, Portugal. Version 1.3. Universidade dos Açores. Sampling event dataset https://doi.org/10.15468/gt8gpm accessed via GBIF.org on 2020-02-02.	2006-05-05	Europe	Lagoa do Capitão	Azores	Pico	Portugal	PT	São Roque	Lagoa do Capitão	38.487291	-28.318638	WGS84	befe9f29-7a98-4426-bf9a-15b786a3661a	Anabaena Bory ex Bornet & Flahault	Anabaena Bory ex Bornet & Flahault	Bacteria	Cyanobacteria	Cyanophyceae	genus
d1bc0bf9-4e55-4f67-bb58-bc98e442e718	Text		MaterialCitation	79f57c89-d3f5-4f0f-ab14-136786b34335		Luz R, Cordeiro R, Fonseca A, Raposeiro P M, Gonçalves V (2020). Cyanobacteria from freshwater lakes in the Azores Archipelago, Portugal. Version 1.3. Universidade dos Açores. Sampling event dataset https://doi.org/10.15468/gt8gpm accessed via GBIF.org on 2020-02-02.	2006-05-05	Europe	Lagoa do Capitão	Azores	Pico	Portugal	PT	São Roque	Lagoa do Capitão	38.487291	-28.318638	WGS84	d1bc0bf9-4e55-4f67-bb58-bc98e442e718	Oscillatoria tenuis C.Agardh ex Gomont	Oscillatoria tenuis C.Agardh ex Gomont	Bacteria	Cyanobacteria	Cyanophyceae	species
d9676326-ea49-41e5-856c-08cdb3b35e89	Text		MaterialCitation	6097e1af-e89e-4c8b-8475-e0130b82f790		Luz R, Cordeiro R, Fonseca A, Raposeiro P M, Gonçalves V (2020). Cyanobacteria from freshwater lakes in the Azores Archipelago, Portugal. Version 1.3. Universidade dos Açores. Sampling event dataset https://doi.org/10.15468/gt8gpm accessed via GBIF.org on 2020-02-02.	2006-05-05	Europe	Lagoa do Capitão	Azores	Pico	Portugal	PT	São Roque	Lagoa do Capitão	38.487291	-28.318638	WGS84	d9676326-ea49-41e5-856c-08cdb3b35e89	Pseudanabaena limnetica (Lemmermann) Komárek	Pseudanabaena limnetica (Lemmermann) Komárek	Bacteria	Cyanobacteria	Cyanophyceae	species
befe9f29-7a98-4426-bf9a-15b786a3661a	Text		MaterialCitation	ea413cf3-5fad-4c5e-8b2b-faef3b524027		Luz R, Cordeiro R, Fonseca A, Raposeiro P M, Gonçalves V (2020). Cyanobacteria from freshwater lakes in the Azores Archipelago, Portugal. Version 1.3. Universidade dos Açores. Sampling event dataset https://doi.org/10.15468/gt8gpm accessed via GBIF.org on 2020-02-02.	2006-08-16	Europe	Lagoa do Capitão	Azores	Pico	Portugal	PT	São Roque	Lagoa do Capitão	38.487291	-28.318638	WGS84	befe9f29-7a98-4426-bf9a-15b786a3661a	Anabaena Bory ex Bornet & Flahault	Anabaena Bory ex Bornet & Flahault	Bacteria	Cyanobacteria	Cyanophyceae	genus
d9676326-ea49-41e5-856c-08cdb3b35e89	Text		MaterialCitation	63bac858-8c61-4838-b3da-6201781bfdb7		Luz R, Cordeiro R, Fonseca A, Raposeiro P M, Gonçalves V (2020). Cyanobacteria from freshwater lakes in the Azores Archipelago, Portugal. Version 1.3. Universidade dos Açores. Sampling event dataset https://doi.org/10.15468/gt8gpm accessed via GBIF.org on 2020-02-02.	2006-08-16	Europe	Lagoa do Capitão	Azores	Pico	Portugal	PT	São Roque	Lagoa do Capitão	38.487291	-28.318638	WGS84	d9676326-ea49-41e5-856c-08cdb3b35e89	Pseudanabaena limnetica (Lemmermann) Komárek	Pseudanabaena limnetica (Lemmermann) Komárek	Bacteria	Cyanobacteria	Cyanophyceae	species
befe9f29-7a98-4426-bf9a-15b786a3661a	Text		MaterialCitation	62ba94dc-46f9-4f09-ae83-1e384110c45d		Luz R, Cordeiro R, Fonseca A, Raposeiro P M, Gonçalves V (2020). Cyanobacteria from freshwater lakes in the Azores Archipelago, Portugal. Version 1.3. Universidade dos Açores. Sampling event dataset https://doi.org/10.15468/gt8gpm accessed via GBIF.org on 2020-02-02.	2006-11-23	Europe	Lagoa do Capitão	Azores	Pico	Portugal	PT	São Roque	Lagoa do Capitão	38.487291	-28.318638	WGS84	befe9f29-7a98-4426-bf9a-15b786a3661a	Anabaena Bory ex Bornet & Flahault	Anabaena Bory ex Bornet & Flahault	Bacteria	Cyanobacteria	Cyanophyceae	genus
d9676326-ea49-41e5-856c-08cdb3b35e89	Text		MaterialCitation	5bdeab46-c48c-42af-8dee-bae33665bf1a		Luz R, Cordeiro R, Fonseca A, Raposeiro P M, Gonçalves V (2020). Cyanobacteria from freshwater lakes in the Azores Archipelago, Portugal. Version 1.3. Universidade dos Açores. Sampling event dataset https://doi.org/10.15468/gt8gpm accessed via GBIF.org on 2020-02-02.	2006-11-23	Europe	Lagoa do Capitão	Azores	Pico	Portugal	PT	São Roque	Lagoa do Capitão	38.487291	-28.318638	WGS84	d9676326-ea49-41e5-856c-08cdb3b35e89	Pseudanabaena limnetica (Lemmermann) Komárek	Pseudanabaena limnetica (Lemmermann) Komárek	Bacteria	Cyanobacteria	Cyanophyceae	species
befe9f29-7a98-4426-bf9a-15b786a3661a	Text		MaterialCitation	96a227d5-b7e1-4c02-b407-f5cd21cca19b		Luz R, Cordeiro R, Fonseca A, Raposeiro P M, Gonçalves V (2020). Cyanobacteria from freshwater lakes in the Azores Archipelago, Portugal. Version 1.3. Universidade dos Açores. Sampling event dataset https://doi.org/10.15468/gt8gpm accessed via GBIF.org on 2020-02-02.	2006-02-05	Europe	Lagoa do Caiado	Azores	Pico	Portugal	PT	São Roque	Lagoa do Caiado	38.456259	-28.250960	WGS84	befe9f29-7a98-4426-bf9a-15b786a3661a	Anabaena Bory ex Bornet & Flahault	Anabaena Bory ex Bornet & Flahault	Bacteria	Cyanobacteria	Cyanophyceae	genus
6b810345-f88e-477d-9d8e-aee5a8d0a301	Text		MaterialCitation	a6fb3387-3aaf-4061-98c4-bdc6d29923b1		Luz R, Cordeiro R, Fonseca A, Raposeiro P M, Gonçalves V (2020). Cyanobacteria from freshwater lakes in the Azores Archipelago, Portugal. Version 1.3. Universidade dos Açores. Sampling event dataset https://doi.org/10.15468/gt8gpm accessed via GBIF.org on 2020-02-02.	2006-02-05	Europe	Lagoa do Caiado	Azores	Pico	Portugal	PT	São Roque	Lagoa do Caiado	38.456259	-28.250960	WGS84	6b810345-f88e-477d-9d8e-aee5a8d0a301	Oscillatoria Vaucher ex Gomont	Oscillatoria Vaucher ex Gomont	Bacteria	Cyanobacteria	Cyanophyceae	genus
befe9f29-7a98-4426-bf9a-15b786a3661a	Text		MaterialCitation	1f39d8f2-4b1d-4b5c-9b49-19e31a126b93		Luz R, Cordeiro R, Fonseca A, Raposeiro P M, Gonçalves V (2020). Cyanobacteria from freshwater lakes in the Azores Archipelago, Portugal. Version 1.3. Universidade dos Açores. Sampling event dataset https://doi.org/10.15468/gt8gpm accessed via GBIF.org on 2020-02-02.	2006-06-03	Europe	Lagoa do Caiado	Azores	Pico	Portugal	PT	São Roque	Lagoa do Caiado	38.456259	-28.250960	WGS84	befe9f29-7a98-4426-bf9a-15b786a3661a	Anabaena Bory ex Bornet & Flahault	Anabaena Bory ex Bornet & Flahault	Bacteria	Cyanobacteria	Cyanophyceae	genus
6b810345-f88e-477d-9d8e-aee5a8d0a301	Text		MaterialCitation	f67f4bd2-de26-473b-985b-9db7c8d4b043		Luz R, Cordeiro R, Fonseca A, Raposeiro P M, Gonçalves V (2020). Cyanobacteria from freshwater lakes in the Azores Archipelago, Portugal. Version 1.3. Universidade dos Açores. Sampling event dataset https://doi.org/10.15468/gt8gpm accessed via GBIF.org on 2020-02-02.	2006-06-03	Europe	Lagoa do Caiado	Azores	Pico	Portugal	PT	São Roque	Lagoa do Caiado	38.456259	-28.250960	WGS84	6b810345-f88e-477d-9d8e-aee5a8d0a301	Oscillatoria Vaucher ex Gomont	Oscillatoria Vaucher ex Gomont	Bacteria	Cyanobacteria	Cyanophyceae	genus
befe9f29-7a98-4426-bf9a-15b786a3661a	Text		MaterialCitation	32a1dd27-4bb7-4978-ab1b-872038bbe9e5		Luz R, Cordeiro R, Fonseca A, Raposeiro P M, Gonçalves V (2020). Cyanobacteria from freshwater lakes in the Azores Archipelago, Portugal. Version 1.3. Universidade dos Açores. Sampling event dataset https://doi.org/10.15468/gt8gpm accessed via GBIF.org on 2020-02-02.	2006-11-23	Europe	Lagoa do Caiado	Azores	Pico	Portugal	PT	São Roque	Lagoa do Caiado	38.456259	-28.250960	WGS84	befe9f29-7a98-4426-bf9a-15b786a3661a	Anabaena Bory ex Bornet & Flahault	Anabaena Bory ex Bornet & Flahault	Bacteria	Cyanobacteria	Cyanophyceae	genus
d9676326-ea49-41e5-856c-08cdb3b35e89	Text		MaterialCitation	9ccb9fc4-b4fc-41e7-82d0-b7051c5db7d0		Luz R, Cordeiro R, Fonseca A, Raposeiro P M, Gonçalves V (2020). Cyanobacteria from freshwater lakes in the Azores Archipelago, Portugal. Version 1.3. Universidade dos Açores. Sampling event dataset https://doi.org/10.15468/gt8gpm accessed via GBIF.org on 2020-02-02.	2006-11-23	Europe	Lagoa do Caiado	Azores	Pico	Portugal	PT	São Roque	Lagoa do Caiado	38.456259	-28.250960	WGS84	d9676326-ea49-41e5-856c-08cdb3b35e89	Pseudanabaena limnetica (Lemmermann) Komárek	Pseudanabaena limnetica (Lemmermann) Komárek	Bacteria	Cyanobacteria	Cyanophyceae	species
5221be90-d9ca-43d0-9356-3d21b325e379	Text		MaterialCitation	6b199274-3420-4e21-9c0f-4a044b93aeeb		Luz R, Cordeiro R, Fonseca A, Raposeiro P M, Gonçalves V (2020). Cyanobacteria from freshwater lakes in the Azores Archipelago, Portugal. Version 1.3. Universidade dos Açores. Sampling event dataset https://doi.org/10.15468/gt8gpm accessed via GBIF.org on 2020-02-02.	2006-02-20	Europe	Lagoa do Peixinho	Azores	Pico	Portugal	PT	São Roque	Lagoa do Peixinho	38.434581	-28.173845	WGS84	5221be90-d9ca-43d0-9356-3d21b325e379	Anabaena solitaria Klebahn	Dolichospermum solitarium (Klebahn) Wacklin, L.Hoffmann & Komárek	Bacteria	Cyanobacteria	Cyanophyceae	species
d9676326-ea49-41e5-856c-08cdb3b35e89	Text		MaterialCitation	b2c0276a-ea59-4929-a5dd-fbaaef90b650		Luz R, Cordeiro R, Fonseca A, Raposeiro P M, Gonçalves V (2020). Cyanobacteria from freshwater lakes in the Azores Archipelago, Portugal. Version 1.3. Universidade dos Açores. Sampling event dataset https://doi.org/10.15468/gt8gpm accessed via GBIF.org on 2020-02-02.	2006-02-20	Europe	Lagoa do Peixinho	Azores	Pico	Portugal	PT	São Roque	Lagoa do Peixinho	38.434581	-28.173845	WGS84	d9676326-ea49-41e5-856c-08cdb3b35e89	Pseudanabaena limnetica (Lemmermann) Komárek	Pseudanabaena limnetica (Lemmermann) Komárek	Bacteria	Cyanobacteria	Cyanophyceae	species
5221be90-d9ca-43d0-9356-3d21b325e379	Text		MaterialCitation	fb971da0-a44b-4024-af30-d2ec21b3c8df		Luz R, Cordeiro R, Fonseca A, Raposeiro P M, Gonçalves V (2020). Cyanobacteria from freshwater lakes in the Azores Archipelago, Portugal. Version 1.3. Universidade dos Açores. Sampling event dataset https://doi.org/10.15468/gt8gpm accessed via GBIF.org on 2020-02-02.	2006-08-16	Europe	Lagoa do Peixinho	Azores	Pico	Portugal	PT	São Roque	Lagoa do Peixinho	38.434581	-28.173845	WGS84	5221be90-d9ca-43d0-9356-3d21b325e379	Anabaena solitaria Klebahn	Dolichospermum solitarium (Klebahn) Wacklin, L.Hoffmann & Komárek	Bacteria	Cyanobacteria	Cyanophyceae	species
d9676326-ea49-41e5-856c-08cdb3b35e89	Text		MaterialCitation	e1e2d4ff-a9dc-409a-be44-aa0fed1e2fb1		Luz R, Cordeiro R, Fonseca A, Raposeiro P M, Gonçalves V (2020). Cyanobacteria from freshwater lakes in the Azores Archipelago, Portugal. Version 1.3. Universidade dos Açores. Sampling event dataset https://doi.org/10.15468/gt8gpm accessed via GBIF.org on 2020-02-02.	2006-08-16	Europe	Lagoa do Peixinho	Azores	Pico	Portugal	PT	São Roque	Lagoa do Peixinho	38.434581	-28.173845	WGS84	d9676326-ea49-41e5-856c-08cdb3b35e89	Pseudanabaena limnetica (Lemmermann) Komárek	Pseudanabaena limnetica (Lemmermann) Komárek	Bacteria	Cyanobacteria	Cyanophyceae	species
befe9f29-7a98-4426-bf9a-15b786a3661a	Text		MaterialCitation	2f2d357e-b051-409a-8597-9d5a7c90509d		Luz R, Cordeiro R, Fonseca A, Raposeiro P M, Gonçalves V (2020). Cyanobacteria from freshwater lakes in the Azores Archipelago, Portugal. Version 1.3. Universidade dos Açores. Sampling event dataset https://doi.org/10.15468/gt8gpm accessed via GBIF.org on 2020-02-02.	2006-02-20	Europe	Lagoa Rosada	Azores	Pico	Portugal	PT	Lajes	Lagoa Rosada	38.432586	-28.185877	WGS84	befe9f29-7a98-4426-bf9a-15b786a3661a	Anabaena Bory ex Bornet & Flahault	Anabaena Bory ex Bornet & Flahault	Bacteria	Cyanobacteria	Cyanophyceae	genus
befe9f29-7a98-4426-bf9a-15b786a3661a	Text		MaterialCitation	de29fec7-50e8-4e57-a07c-956bc9325e11		Luz R, Cordeiro R, Fonseca A, Raposeiro P M, Gonçalves V (2020). Cyanobacteria from freshwater lakes in the Azores Archipelago, Portugal. Version 1.3. Universidade dos Açores. Sampling event dataset https://doi.org/10.15468/gt8gpm accessed via GBIF.org on 2020-02-02.	2006-08-16	Europe	Lagoa Rosada	Azores	Pico	Portugal	PT	Lajes	Lagoa Rosada	38.432586	-28.185877	WGS84	befe9f29-7a98-4426-bf9a-15b786a3661a	Anabaena Bory ex Bornet & Flahault	Anabaena Bory ex Bornet & Flahault	Bacteria	Cyanobacteria	Cyanophyceae	genus
d1bc0bf9-4e55-4f67-bb58-bc98e442e718	Text		MaterialCitation	c59ab440-0fab-4fb1-a6b4-d003dfecbd9b		Luz R, Cordeiro R, Fonseca A, Raposeiro P M, Gonçalves V (2020). Cyanobacteria from freshwater lakes in the Azores Archipelago, Portugal. Version 1.3. Universidade dos Açores. Sampling event dataset https://doi.org/10.15468/gt8gpm accessed via GBIF.org on 2020-02-02.	2006-08-16	Europe	Lagoa Rosada	Azores	Pico	Portugal	PT	Lajes	Lagoa Rosada	38.432586	-28.185877	WGS84	d1bc0bf9-4e55-4f67-bb58-bc98e442e718	Oscillatoria tenuis C.Agardh ex Gomont	Oscillatoria tenuis C.Agardh ex Gomont	Bacteria	Cyanobacteria	Cyanophyceae	species
d1bc0bf9-4e55-4f67-bb58-bc98e442e718	Text		MaterialCitation	ea83eca7-59d4-4ddb-a22f-02a4cc6804b0		Luz R, Cordeiro R, Fonseca A, Raposeiro P M, Gonçalves V (2020). Cyanobacteria from freshwater lakes in the Azores Archipelago, Portugal. Version 1.3. Universidade dos Açores. Sampling event dataset https://doi.org/10.15468/gt8gpm accessed via GBIF.org on 2020-02-02.	2006-02-20	Europe	Lagoa do Paúl	Azores	Pico	Portugal	PT	Lajes	Lagoa do Paúl	38.427639	-28.232136	WGS84	d1bc0bf9-4e55-4f67-bb58-bc98e442e718	Oscillatoria tenuis C.Agardh ex Gomont	Oscillatoria tenuis C.Agardh ex Gomont	Bacteria	Cyanobacteria	Cyanophyceae	species
befe9f29-7a98-4426-bf9a-15b786a3661a	Text		MaterialCitation	6bfb90cf-e7b1-43ec-adcb-41c119fd34b7		Luz R, Cordeiro R, Fonseca A, Raposeiro P M, Gonçalves V (2020). Cyanobacteria from freshwater lakes in the Azores Archipelago, Portugal. Version 1.3. Universidade dos Açores. Sampling event dataset https://doi.org/10.15468/gt8gpm accessed via GBIF.org on 2020-02-02.	2006-02-10	Europe	Lagoa Funda	Azores	Flores	Portugal	PT	Lajes	Lagoa Funda	39.406100	-31.217644	WGS84	befe9f29-7a98-4426-bf9a-15b786a3661a	Anabaena Bory ex Bornet & Flahault	Anabaena Bory ex Bornet & Flahault	Bacteria	Cyanobacteria	Cyanophyceae	genus
befe9f29-7a98-4426-bf9a-15b786a3661a	Text		MaterialCitation	50e5f541-3cda-4d2a-bc16-36f44399f6b3		Luz R, Cordeiro R, Fonseca A, Raposeiro P M, Gonçalves V (2020). Cyanobacteria from freshwater lakes in the Azores Archipelago, Portugal. Version 1.3. Universidade dos Açores. Sampling event dataset https://doi.org/10.15468/gt8gpm accessed via GBIF.org on 2020-02-02.	2006-04-18	Europe	Lagoa Funda	Azores	Flores	Portugal	PT	Lajes	Lagoa Funda	39.406100	-31.217644	WGS84	befe9f29-7a98-4426-bf9a-15b786a3661a	Anabaena Bory ex Bornet & Flahault	Anabaena Bory ex Bornet & Flahault	Bacteria	Cyanobacteria	Cyanophyceae	genus
6b810345-f88e-477d-9d8e-aee5a8d0a301	Text		MaterialCitation	8eddfc13-eed8-45af-b9a0-464b5aa36225		Luz R, Cordeiro R, Fonseca A, Raposeiro P M, Gonçalves V (2020). Cyanobacteria from freshwater lakes in the Azores Archipelago, Portugal. Version 1.3. Universidade dos Açores. Sampling event dataset https://doi.org/10.15468/gt8gpm accessed via GBIF.org on 2020-02-02.	2006-04-18	Europe	Lagoa Funda	Azores	Flores	Portugal	PT	Lajes	Lagoa Funda	39.406100	-31.217644	WGS84	6b810345-f88e-477d-9d8e-aee5a8d0a301	Oscillatoria Vaucher ex Gomont	Oscillatoria Vaucher ex Gomont	Bacteria	Cyanobacteria	Cyanophyceae	genus
d9676326-ea49-41e5-856c-08cdb3b35e89	Text		MaterialCitation	0aa4941e-ab4f-4ed7-9fdd-0a4fb56c176f		Luz R, Cordeiro R, Fonseca A, Raposeiro P M, Gonçalves V (2020). Cyanobacteria from freshwater lakes in the Azores Archipelago, Portugal. Version 1.3. Universidade dos Açores. Sampling event dataset https://doi.org/10.15468/gt8gpm accessed via GBIF.org on 2020-02-02.	2006-04-18	Europe	Lagoa Funda	Azores	Flores	Portugal	PT	Lajes	Lagoa Funda	39.406100	-31.217644	WGS84	d9676326-ea49-41e5-856c-08cdb3b35e89	Pseudanabaena limnetica (Lemmermann) Komárek	Pseudanabaena limnetica (Lemmermann) Komárek	Bacteria	Cyanobacteria	Cyanophyceae	species
befe9f29-7a98-4426-bf9a-15b786a3661a	Text		MaterialCitation	5ac962a7-e44c-4378-bb10-03724d002513		Luz R, Cordeiro R, Fonseca A, Raposeiro P M, Gonçalves V (2020). Cyanobacteria from freshwater lakes in the Azores Archipelago, Portugal. Version 1.3. Universidade dos Açores. Sampling event dataset https://doi.org/10.15468/gt8gpm accessed via GBIF.org on 2020-02-02.	2006-07-26	Europe	Lagoa Funda	Azores	Flores	Portugal	PT	Lajes	Lagoa Funda	39.406100	-31.217644	WGS84	befe9f29-7a98-4426-bf9a-15b786a3661a	Anabaena Bory ex Bornet & Flahault	Anabaena Bory ex Bornet & Flahault	Bacteria	Cyanobacteria	Cyanophyceae	genus
befe9f29-7a98-4426-bf9a-15b786a3661a	Text		MaterialCitation	fec94722-7454-4de8-a137-4be78fcfbc78		Luz R, Cordeiro R, Fonseca A, Raposeiro P M, Gonçalves V (2020). Cyanobacteria from freshwater lakes in the Azores Archipelago, Portugal. Version 1.3. Universidade dos Açores. Sampling event dataset https://doi.org/10.15468/gt8gpm accessed via GBIF.org on 2020-02-02.	2006-11-07	Europe	Lagoa Funda	Azores	Flores	Portugal	PT	Lajes	Lagoa Funda	39.406100	-31.217644	WGS84	befe9f29-7a98-4426-bf9a-15b786a3661a	Anabaena Bory ex Bornet & Flahault	Anabaena Bory ex Bornet & Flahault	Bacteria	Cyanobacteria	Cyanophyceae	genus
d9676326-ea49-41e5-856c-08cdb3b35e89	Text		MaterialCitation	16e2fa46-fdd0-4f7c-a030-c57f0db0d449		Luz R, Cordeiro R, Fonseca A, Raposeiro P M, Gonçalves V (2020). Cyanobacteria from freshwater lakes in the Azores Archipelago, Portugal. Version 1.3. Universidade dos Açores. Sampling event dataset https://doi.org/10.15468/gt8gpm accessed via GBIF.org on 2020-02-02.	2006-11-07	Europe	Lagoa Funda	Azores	Flores	Portugal	PT	Lajes	Lagoa Funda	39.406100	-31.217644	WGS84	d9676326-ea49-41e5-856c-08cdb3b35e89	Pseudanabaena limnetica (Lemmermann) Komárek	Pseudanabaena limnetica (Lemmermann) Komárek	Bacteria	Cyanobacteria	Cyanophyceae	species
6b810345-f88e-477d-9d8e-aee5a8d0a301	Text		MaterialCitation	364e5df2-7afa-4673-9be2-67ecaa58a50a		Luz R, Cordeiro R, Fonseca A, Raposeiro P M, Gonçalves V (2020). Cyanobacteria from freshwater lakes in the Azores Archipelago, Portugal. Version 1.3. Universidade dos Açores. Sampling event dataset https://doi.org/10.15468/gt8gpm accessed via GBIF.org on 2020-02-02.	2006-07-27	Europe	Lagoa da Lomba	Azores	Flores	Portugal	PT	Lajes	Lagoa da Lomba	39.425184	-31.188568	WGS84	6b810345-f88e-477d-9d8e-aee5a8d0a301	Oscillatoria Vaucher ex Gomont	Oscillatoria Vaucher ex Gomont	Bacteria	Cyanobacteria	Cyanophyceae	genus
d9676326-ea49-41e5-856c-08cdb3b35e89	Text		MaterialCitation	ccfc2485-4445-4bdc-b2de-53e08be729c4		Luz R, Cordeiro R, Fonseca A, Raposeiro P M, Gonçalves V (2020). Cyanobacteria from freshwater lakes in the Azores Archipelago, Portugal. Version 1.3. Universidade dos Açores. Sampling event dataset https://doi.org/10.15468/gt8gpm accessed via GBIF.org on 2020-02-02.	2006-07-27	Europe	Lagoa da Lomba	Azores	Flores	Portugal	PT	Lajes	Lagoa da Lomba	39.425184	-31.188568	WGS84	d9676326-ea49-41e5-856c-08cdb3b35e89	Pseudanabaena limnetica (Lemmermann) Komárek	Pseudanabaena limnetica (Lemmermann) Komárek	Bacteria	Cyanobacteria	Cyanophyceae	species
d9676326-ea49-41e5-856c-08cdb3b35e89	Text		MaterialCitation	70d8062a-3554-4f01-b603-330b30bcaff6		Luz R, Cordeiro R, Fonseca A, Raposeiro P M, Gonçalves V (2020). Cyanobacteria from freshwater lakes in the Azores Archipelago, Portugal. Version 1.3. Universidade dos Açores. Sampling event dataset https://doi.org/10.15468/gt8gpm accessed via GBIF.org on 2020-02-02.	2006-02-08	Europe	Lagoa Comprida	Azores	Flores	Portugal	PT	Lajes	Lagoa Comprida	39.440574	-31.221948	WGS84	d9676326-ea49-41e5-856c-08cdb3b35e89	Pseudanabaena limnetica (Lemmermann) Komárek	Pseudanabaena limnetica (Lemmermann) Komárek	Bacteria	Cyanobacteria	Cyanophyceae	species
d9676326-ea49-41e5-856c-08cdb3b35e89	Text		MaterialCitation	6c7f3cc2-a648-491c-8f3f-b1b1246e0e89		Luz R, Cordeiro R, Fonseca A, Raposeiro P M, Gonçalves V (2020). Cyanobacteria from freshwater lakes in the Azores Archipelago, Portugal. Version 1.3. Universidade dos Açores. Sampling event dataset https://doi.org/10.15468/gt8gpm accessed via GBIF.org on 2020-02-02.	2006-07-27	Europe	Lagoa Comprida	Azores	Flores	Portugal	PT	Lajes	Lagoa Comprida	39.440574	-31.221948	WGS84	d9676326-ea49-41e5-856c-08cdb3b35e89	Pseudanabaena limnetica (Lemmermann) Komárek	Pseudanabaena limnetica (Lemmermann) Komárek	Bacteria	Cyanobacteria	Cyanophyceae	species
befe9f29-7a98-4426-bf9a-15b786a3661a	Text		MaterialCitation	626775e5-009e-403c-af25-72d5d3defe72		Luz R, Cordeiro R, Fonseca A, Raposeiro P M, Gonçalves V (2020). Cyanobacteria from freshwater lakes in the Azores Archipelago, Portugal. Version 1.3. Universidade dos Açores. Sampling event dataset https://doi.org/10.15468/gt8gpm accessed via GBIF.org on 2020-02-02.	2006-02-10	Europe	Lagoa Rasa	Azores	Flores	Portugal	PT	Lajes	Lagoa Rasa	39.409409	-31.224285	WGS84	befe9f29-7a98-4426-bf9a-15b786a3661a	Anabaena Bory ex Bornet & Flahault	Anabaena Bory ex Bornet & Flahault	Bacteria	Cyanobacteria	Cyanophyceae	genus
befe9f29-7a98-4426-bf9a-15b786a3661a	Text		MaterialCitation	947d1cbe-473e-4ba6-929c-025acd818d38		Luz R, Cordeiro R, Fonseca A, Raposeiro P M, Gonçalves V (2020). Cyanobacteria from freshwater lakes in the Azores Archipelago, Portugal. Version 1.3. Universidade dos Açores. Sampling event dataset https://doi.org/10.15468/gt8gpm accessed via GBIF.org on 2020-02-02.	2006-07-26	Europe	Lagoa Rasa	Azores	Flores	Portugal	PT	Lajes	Lagoa Rasa	39.409409	-31.224285	WGS84	befe9f29-7a98-4426-bf9a-15b786a3661a	Anabaena Bory ex Bornet & Flahault	Anabaena Bory ex Bornet & Flahault	Bacteria	Cyanobacteria	Cyanophyceae	genus
6b810345-f88e-477d-9d8e-aee5a8d0a301	Text		MaterialCitation	d92df2e0-50ba-4ea8-91c6-6623fb358782		Luz R, Cordeiro R, Fonseca A, Raposeiro P M, Gonçalves V (2020). Cyanobacteria from freshwater lakes in the Azores Archipelago, Portugal. Version 1.3. Universidade dos Açores. Sampling event dataset https://doi.org/10.15468/gt8gpm accessed via GBIF.org on 2020-02-02.	2006-07-26	Europe	Lagoa Rasa	Azores	Flores	Portugal	PT	Lajes	Lagoa Rasa	39.409409	-31.224285	WGS84	6b810345-f88e-477d-9d8e-aee5a8d0a301	Oscillatoria Vaucher ex Gomont	Oscillatoria Vaucher ex Gomont	Bacteria	Cyanobacteria	Cyanophyceae	genus
d9676326-ea49-41e5-856c-08cdb3b35e89	Text		MaterialCitation	735e3ed9-9058-40dd-96ef-278dff230030		Luz R, Cordeiro R, Fonseca A, Raposeiro P M, Gonçalves V (2020). Cyanobacteria from freshwater lakes in the Azores Archipelago, Portugal. Version 1.3. Universidade dos Açores. Sampling event dataset https://doi.org/10.15468/gt8gpm accessed via GBIF.org on 2020-02-02.	2006-07-26	Europe	Lagoa Rasa	Azores	Flores	Portugal	PT	Lajes	Lagoa Rasa	39.409409	-31.224285	WGS84	d9676326-ea49-41e5-856c-08cdb3b35e89	Pseudanabaena limnetica (Lemmermann) Komárek	Pseudanabaena limnetica (Lemmermann) Komárek	Bacteria	Cyanobacteria	Cyanophyceae	species
ef8d916a-7ea3-4b2f-add6-d1a8ae8df77b	Text		MaterialCitation	c41a3784-b81d-4eba-aebd-9947a5fd0919		Luz R, Cordeiro R, Fonseca A, Raposeiro P M, Gonçalves V (2020). Cyanobacteria from freshwater lakes in the Azores Archipelago, Portugal. Version 1.3. Universidade dos Açores. Sampling event dataset https://doi.org/10.15468/gt8gpm accessed via GBIF.org on 2020-02-02.	2006-11-08	Europe	Lagoa Negra	Azores	Flores	Portugal	PT	Lajes	Lagoa Negra	39.442213	-31.226020	WGS84	ef8d916a-7ea3-4b2f-add6-d1a8ae8df77b	Anabaenopsis circularis (G.S.West) Woloszynska & V.Miller in V.Miller	Anabaenopsis circularis (G.S.West) Woloszynska & V.Miller in V.Miller	Bacteria	Cyanobacteria	Cyanophyceae	species
5221be90-d9ca-43d0-9356-3d21b325e379	Text		MaterialCitation	94778212-7a53-4e51-9d5d-76af7d55a3f1		Luz R, Cordeiro R, Fonseca A, Raposeiro P M, Gonçalves V (2020). Cyanobacteria from freshwater lakes in the Azores Archipelago, Portugal. Version 1.3. Universidade dos Açores. Sampling event dataset https://doi.org/10.15468/gt8gpm accessed via GBIF.org on 2020-02-02.	2006-02-08	Europe	Lagoa Branca	Azores	Flores	Portugal	PT	Lajes	Lagoa Branca	39.449001	-31.226243	WGS84	5221be90-d9ca-43d0-9356-3d21b325e379	Anabaena solitaria Klebahn	Dolichospermum solitarium (Klebahn) Wacklin, L.Hoffmann & Komárek	Bacteria	Cyanobacteria	Cyanophyceae	species
51718504-dcca-46d8-b898-7fb5882cda7a	Text		MaterialCitation	9faf35bb-755c-42d7-9ce1-7d6b65d77633		Luz R, Cordeiro R, Fonseca A, Raposeiro P M, Gonçalves V (2020). Cyanobacteria from freshwater lakes in the Azores Archipelago, Portugal. Version 1.3. Universidade dos Açores. Sampling event dataset https://doi.org/10.15468/gt8gpm accessed via GBIF.org on 2020-02-02.	2006-02-08	Europe	Lagoa Branca	Azores	Flores	Portugal	PT	Lajes	Lagoa Branca	39.449001	-31.226243	WGS84	51718504-dcca-46d8-b898-7fb5882cda7a	Eucapsis alpina F.E.Clements & H.L.Schantz	Eucapsis alpina F.E.Clements & H.L.Schantz	Bacteria	Cyanobacteria	Cyanophyceae	species
5221be90-d9ca-43d0-9356-3d21b325e379	Text		MaterialCitation	3b3c4828-b42b-40b0-97fd-6273d05d13eb		Luz R, Cordeiro R, Fonseca A, Raposeiro P M, Gonçalves V (2020). Cyanobacteria from freshwater lakes in the Azores Archipelago, Portugal. Version 1.3. Universidade dos Açores. Sampling event dataset https://doi.org/10.15468/gt8gpm accessed via GBIF.org on 2020-02-02.	2006-11-08	Europe	Lagoa Branca	Azores	Flores	Portugal	PT	Lajes	Lagoa Branca	39.449001	-31.226243	WGS84	5221be90-d9ca-43d0-9356-3d21b325e379	Anabaena solitaria Klebahn	Dolichospermum solitarium (Klebahn) Wacklin, L.Hoffmann & Komárek	Bacteria	Cyanobacteria	Cyanophyceae	species
e3a58193-c215-4275-8cc6-60bd2d202c24	Text		MaterialCitation	b02a2b46-ce76-452a-b40d-3f5d6a9d1955		Luz R, Cordeiro R, Fonseca A, Raposeiro P M, Gonçalves V (2020). Cyanobacteria from freshwater lakes in the Azores Archipelago, Portugal. Version 1.3. Universidade dos Açores. Sampling event dataset https://doi.org/10.15468/gt8gpm accessed via GBIF.org on 2020-02-02.	2006-11-08	Europe	Lagoa Branca	Azores	Flores	Portugal	PT	Lajes	Lagoa Branca	39.449001	-31.226243	WGS84	e3a58193-c215-4275-8cc6-60bd2d202c24	Calothrix C.Agardh ex Bornet & Flahault	Calothrix C.Agardh ex Bornet & Flahault	Bacteria	Cyanobacteria	Cyanophyceae	genus
c54db9e1-17e1-4b33-af6a-68ac992fba8e	Text		MaterialCitation	5ebe26bf-ddc6-4ea9-b82d-3c344ac903fc		Luz R, Cordeiro R, Fonseca A, Raposeiro P M, Gonçalves V (2020). Cyanobacteria from freshwater lakes in the Azores Archipelago, Portugal. Version 1.3. Universidade dos Açores. Sampling event dataset https://doi.org/10.15468/gt8gpm accessed via GBIF.org on 2020-02-02.	2006-11-08	Europe	Lagoa Branca	Azores	Flores	Portugal	PT	Lajes	Lagoa Branca	39.449001	-31.226243	WGS84	c54db9e1-17e1-4b33-af6a-68ac992fba8e	Pseudanabaena Lauterborn	Pseudanabaena Lauterborn	Bacteria	Cyanobacteria	Cyanophyceae	genus
befe9f29-7a98-4426-bf9a-15b786a3661a	Text		MaterialCitation	08cc2c78-0c6d-49c7-abcd-3e0e40fb31d6		Luz R, Cordeiro R, Fonseca A, Raposeiro P M, Gonçalves V (2020). Cyanobacteria from freshwater lakes in the Azores Archipelago, Portugal. Version 1.3. Universidade dos Açores. Sampling event dataset https://doi.org/10.15468/gt8gpm accessed via GBIF.org on 2020-02-02.	2006-02-09	Europe	Lagoa do Caldeirão	Azores	Corvo	Portugal	PT	Vila do Corvo	Lagoa do Caldeirão	39.711416	-31.113690	WGS84	befe9f29-7a98-4426-bf9a-15b786a3661a	Anabaena Bory ex Bornet & Flahault	Anabaena Bory ex Bornet & Flahault	Bacteria	Cyanobacteria	Cyanophyceae	genus
d9676326-ea49-41e5-856c-08cdb3b35e89	Text		MaterialCitation	6e5c71e5-5e3d-4e6a-b4c1-fd276da1aeab		Luz R, Cordeiro R, Fonseca A, Raposeiro P M, Gonçalves V (2020). Cyanobacteria from freshwater lakes in the Azores Archipelago, Portugal. Version 1.3. Universidade dos Açores. Sampling event dataset https://doi.org/10.15468/gt8gpm accessed via GBIF.org on 2020-02-02.	2006-07-27	Europe	Lagoa do Caldeirão	Azores	Corvo	Portugal	PT	Vila do Corvo	Lagoa do Caldeirão	39.711416	-31.113690	WGS84	d9676326-ea49-41e5-856c-08cdb3b35e89	Pseudanabaena limnetica (Lemmermann) Komárek	Pseudanabaena limnetica (Lemmermann) Komárek	Bacteria	Cyanobacteria	Cyanophyceae	species
befe9f29-7a98-4426-bf9a-15b786a3661a	Text		MaterialCitation	17da4794-7dee-4894-a202-ea38d40d3aa0		Luz R, Cordeiro R, Fonseca A, Raposeiro P M, Gonçalves V (2020). Cyanobacteria from freshwater lakes in the Azores Archipelago, Portugal. Version 1.3. Universidade dos Açores. Sampling event dataset https://doi.org/10.15468/gt8gpm accessed via GBIF.org on 2020-02-02.	2008-05-23	Europe	Lagoa do Canário	Azores	São Miguel	Portugal	PT	Ponta Delgada	Lagoa do Canário	37.835385	-25.760190	WGS84	befe9f29-7a98-4426-bf9a-15b786a3661a	Anabaena Bory ex Bornet & Flahault	Anabaena Bory ex Bornet & Flahault	Bacteria	Cyanobacteria	Cyanophyceae	genus
1d09641f-047a-4334-bb98-f63a30eb0cfa	Text		MaterialCitation	041879c8-7893-4859-850c-9b8ab528a3df		Luz R, Cordeiro R, Fonseca A, Raposeiro P M, Gonçalves V (2020). Cyanobacteria from freshwater lakes in the Azores Archipelago, Portugal. Version 1.3. Universidade dos Açores. Sampling event dataset https://doi.org/10.15468/gt8gpm accessed via GBIF.org on 2020-02-02.	2008-05-23	Europe	Lagoa do Canário	Azores	São Miguel	Portugal	PT	Ponta Delgada	Lagoa do Canário	37.835385	-25.760190	WGS84	1d09641f-047a-4334-bb98-f63a30eb0cfa	Chroococcus turgidus (Kützing) Nägeli	Chroococcus turgidus (Kützing) Nägeli	Bacteria	Cyanobacteria	Cyanophyceae	species
6b810345-f88e-477d-9d8e-aee5a8d0a301	Text		MaterialCitation	79425bcd-7259-4fff-9d0d-97b234d6d066		Luz R, Cordeiro R, Fonseca A, Raposeiro P M, Gonçalves V (2020). Cyanobacteria from freshwater lakes in the Azores Archipelago, Portugal. Version 1.3. Universidade dos Açores. Sampling event dataset https://doi.org/10.15468/gt8gpm accessed via GBIF.org on 2020-02-02.	2008-05-23	Europe	Lagoa do Canário	Azores	São Miguel	Portugal	PT	Ponta Delgada	Lagoa do Canário	37.835385	-25.760190	WGS84	6b810345-f88e-477d-9d8e-aee5a8d0a301	Oscillatoria Vaucher ex Gomont	Oscillatoria Vaucher ex Gomont	Bacteria	Cyanobacteria	Cyanophyceae	genus
befe9f29-7a98-4426-bf9a-15b786a3661a	Text		MaterialCitation	e0f17ec6-2281-4b5d-9374-11e9cadbd750		Luz R, Cordeiro R, Fonseca A, Raposeiro P M, Gonçalves V (2020). Cyanobacteria from freshwater lakes in the Azores Archipelago, Portugal. Version 1.3. Universidade dos Açores. Sampling event dataset https://doi.org/10.15468/gt8gpm accessed via GBIF.org on 2020-02-02.	2008-09-01	Europe	Lagoa do Canário	Azores	São Miguel	Portugal	PT	Ponta Delgada	Lagoa do Canário	37.835385	-25.760190	WGS84	befe9f29-7a98-4426-bf9a-15b786a3661a	Anabaena Bory ex Bornet & Flahault	Anabaena Bory ex Bornet & Flahault	Bacteria	Cyanobacteria	Cyanophyceae	genus
1d09641f-047a-4334-bb98-f63a30eb0cfa	Text		MaterialCitation	4a58657c-c5d2-4607-ba25-8e7f8bb89f0d		Luz R, Cordeiro R, Fonseca A, Raposeiro P M, Gonçalves V (2020). Cyanobacteria from freshwater lakes in the Azores Archipelago, Portugal. Version 1.3. Universidade dos Açores. Sampling event dataset https://doi.org/10.15468/gt8gpm accessed via GBIF.org on 2020-02-02.	2008-09-01	Europe	Lagoa do Canário	Azores	São Miguel	Portugal	PT	Ponta Delgada	Lagoa do Canário	37.835385	-25.760190	WGS84	1d09641f-047a-4334-bb98-f63a30eb0cfa	Chroococcus turgidus (Kützing) Nägeli	Chroococcus turgidus (Kützing) Nägeli	Bacteria	Cyanobacteria	Cyanophyceae	species
6b810345-f88e-477d-9d8e-aee5a8d0a301	Text		MaterialCitation	c505ea0b-df46-42d0-abb6-16f24b3ab656		Luz R, Cordeiro R, Fonseca A, Raposeiro P M, Gonçalves V (2020). Cyanobacteria from freshwater lakes in the Azores Archipelago, Portugal. Version 1.3. Universidade dos Açores. Sampling event dataset https://doi.org/10.15468/gt8gpm accessed via GBIF.org on 2020-02-02.	2008-09-01	Europe	Lagoa do Canário	Azores	São Miguel	Portugal	PT	Ponta Delgada	Lagoa do Canário	37.835385	-25.760190	WGS84	6b810345-f88e-477d-9d8e-aee5a8d0a301	Oscillatoria Vaucher ex Gomont	Oscillatoria Vaucher ex Gomont	Bacteria	Cyanobacteria	Cyanophyceae	genus
d9676326-ea49-41e5-856c-08cdb3b35e89	Text		MaterialCitation	bfe62fad-a356-4f50-b80b-b3d5523567f8		Luz R, Cordeiro R, Fonseca A, Raposeiro P M, Gonçalves V (2020). Cyanobacteria from freshwater lakes in the Azores Archipelago, Portugal. Version 1.3. Universidade dos Açores. Sampling event dataset https://doi.org/10.15468/gt8gpm accessed via GBIF.org on 2020-02-02.	2008-09-01	Europe	Lagoa do Canário	Azores	São Miguel	Portugal	PT	Ponta Delgada	Lagoa do Canário	37.835385	-25.760190	WGS84	d9676326-ea49-41e5-856c-08cdb3b35e89	Pseudanabaena limnetica (Lemmermann) Komárek	Pseudanabaena limnetica (Lemmermann) Komárek	Bacteria	Cyanobacteria	Cyanophyceae	species
3d2765be-1f8e-4a98-839e-a624d28a8751	Text		MaterialCitation	1e2e3560-7076-4319-af70-eaf9f729a04e		Luz R, Cordeiro R, Fonseca A, Raposeiro P M, Gonçalves V (2020). Cyanobacteria from freshwater lakes in the Azores Archipelago, Portugal. Version 1.3. Universidade dos Açores. Sampling event dataset https://doi.org/10.15468/gt8gpm accessed via GBIF.org on 2020-02-02.	2008-11-14	Europe	Lagoa do Canário	Azores	São Miguel	Portugal	PT	Ponta Delgada	Lagoa do Canário	37.835385	-25.760190	WGS84	3d2765be-1f8e-4a98-839e-a624d28a8751	Anabaena inaequalis Bornet & Flahault	Anabaena inaequalis Bornet & Flahault	Bacteria	Cyanobacteria	Cyanophyceae	species
befe9f29-7a98-4426-bf9a-15b786a3661a	Text		MaterialCitation	4c834661-33ef-4c9b-9bfe-025a198b02dc		Luz R, Cordeiro R, Fonseca A, Raposeiro P M, Gonçalves V (2020). Cyanobacteria from freshwater lakes in the Azores Archipelago, Portugal. Version 1.3. Universidade dos Açores. Sampling event dataset https://doi.org/10.15468/gt8gpm accessed via GBIF.org on 2020-02-02.	2008-11-14	Europe	Lagoa do Canário	Azores	São Miguel	Portugal	PT	Ponta Delgada	Lagoa do Canário	37.835385	-25.760190	WGS84	befe9f29-7a98-4426-bf9a-15b786a3661a	Anabaena Bory ex Bornet & Flahault	Anabaena Bory ex Bornet & Flahault	Bacteria	Cyanobacteria	Cyanophyceae	genus
4b2992c2-355e-4b87-9b44-d01c95cf37b0	Text		MaterialCitation	4d231b37-be51-4c9a-a4ab-08dc019e09a2		Luz R, Cordeiro R, Fonseca A, Raposeiro P M, Gonçalves V (2020). Cyanobacteria from freshwater lakes in the Azores Archipelago, Portugal. Version 1.3. Universidade dos Açores. Sampling event dataset https://doi.org/10.15468/gt8gpm accessed via GBIF.org on 2020-02-02.	2008-11-14	Europe	Lagoa do Canário	Azores	São Miguel	Portugal	PT	Ponta Delgada	Lagoa do Canário	37.835385	-25.760190	WGS84	4b2992c2-355e-4b87-9b44-d01c95cf37b0	Eucapsis minuta F.E.Fritsch	Eucapsis minuta F.E.Fritsch	Bacteria	Cyanobacteria	Cyanophyceae	species
78112318-3123-4e78-a1ff-3815c95a27d6	Text		MaterialCitation	50c3a384-bb98-44ee-8e3f-ca5c0adaeca9		Luz R, Cordeiro R, Fonseca A, Raposeiro P M, Gonçalves V (2020). Cyanobacteria from freshwater lakes in the Azores Archipelago, Portugal. Version 1.3. Universidade dos Açores. Sampling event dataset https://doi.org/10.15468/gt8gpm accessed via GBIF.org on 2020-02-02.	2008-06-05	Europe	Lagoa do Congro	Azores	São Miguel	Portugal	PT	Vila Franca do Campo	Lagoa do Congro	37.756197	-25.408208	WGS84	78112318-3123-4e78-a1ff-3815c95a27d6	Aphanizomenon flos-aquae Ralfs ex Bornet & Flahault	Aphanizomenon flos-aquae Ralfs ex Bornet & Flahault	Bacteria	Cyanobacteria	Cyanophyceae	species
8adc722c-6f2b-4052-9c43-7d0c1df0a0a5	Text		MaterialCitation	499eeba1-b496-4e78-8564-9765efcb2503		Luz R, Cordeiro R, Fonseca A, Raposeiro P M, Gonçalves V (2020). Cyanobacteria from freshwater lakes in the Azores Archipelago, Portugal. Version 1.3. Universidade dos Açores. Sampling event dataset https://doi.org/10.15468/gt8gpm accessed via GBIF.org on 2020-02-02.	2008-06-05	Europe	Lagoa do Congro	Azores	São Miguel	Portugal	PT	Vila Franca do Campo	Lagoa do Congro	37.756197	-25.408208	WGS84	8adc722c-6f2b-4052-9c43-7d0c1df0a0a5	Microcystis flos-aquae (Wittrock) Kirchner	Microcystis flos-aquae (Wittrock) Kirchner	Bacteria	Cyanobacteria	Cyanophyceae	species
78112318-3123-4e78-a1ff-3815c95a27d6	Text		MaterialCitation	2c822108-58d6-49df-b6d8-4b6cd3ea5f12		Luz R, Cordeiro R, Fonseca A, Raposeiro P M, Gonçalves V (2020). Cyanobacteria from freshwater lakes in the Azores Archipelago, Portugal. Version 1.3. Universidade dos Açores. Sampling event dataset https://doi.org/10.15468/gt8gpm accessed via GBIF.org on 2020-02-02.	2008-09-02	Europe	Lagoa do Congro	Azores	São Miguel	Portugal	PT	Vila Franca do Campo	Lagoa do Congro	37.756197	-25.408208	WGS84	78112318-3123-4e78-a1ff-3815c95a27d6	Aphanizomenon flos-aquae Ralfs ex Bornet & Flahault	Aphanizomenon flos-aquae Ralfs ex Bornet & Flahault	Bacteria	Cyanobacteria	Cyanophyceae	species
8adc722c-6f2b-4052-9c43-7d0c1df0a0a5	Text		MaterialCitation	bbb3ac7f-b4e2-4def-8b55-75d2fdd8e815		Luz R, Cordeiro R, Fonseca A, Raposeiro P M, Gonçalves V (2020). Cyanobacteria from freshwater lakes in the Azores Archipelago, Portugal. Version 1.3. Universidade dos Açores. Sampling event dataset https://doi.org/10.15468/gt8gpm accessed via GBIF.org on 2020-02-02.	2008-09-02	Europe	Lagoa do Congro	Azores	São Miguel	Portugal	PT	Vila Franca do Campo	Lagoa do Congro	37.756197	-25.408208	WGS84	8adc722c-6f2b-4052-9c43-7d0c1df0a0a5	Microcystis flos-aquae (Wittrock) Kirchner	Microcystis flos-aquae (Wittrock) Kirchner	Bacteria	Cyanobacteria	Cyanophyceae	species
78112318-3123-4e78-a1ff-3815c95a27d6	Text		MaterialCitation	3ad69cb5-99b4-4799-831d-76a08b355d60		Luz R, Cordeiro R, Fonseca A, Raposeiro P M, Gonçalves V (2020). Cyanobacteria from freshwater lakes in the Azores Archipelago, Portugal. Version 1.3. Universidade dos Açores. Sampling event dataset https://doi.org/10.15468/gt8gpm accessed via GBIF.org on 2020-02-02.	2008-11-19	Europe	Lagoa do Congro	Azores	São Miguel	Portugal	PT	Vila Franca do Campo	Lagoa do Congro	37.756197	-25.408208	WGS84	78112318-3123-4e78-a1ff-3815c95a27d6	Aphanizomenon flos-aquae Ralfs ex Bornet & Flahault	Aphanizomenon flos-aquae Ralfs ex Bornet & Flahault	Bacteria	Cyanobacteria	Cyanophyceae	species
8adc722c-6f2b-4052-9c43-7d0c1df0a0a5	Text		MaterialCitation	37247b12-13b1-41f4-84e2-69ff07fbef31		Luz R, Cordeiro R, Fonseca A, Raposeiro P M, Gonçalves V (2020). Cyanobacteria from freshwater lakes in the Azores Archipelago, Portugal. Version 1.3. Universidade dos Açores. Sampling event dataset https://doi.org/10.15468/gt8gpm accessed via GBIF.org on 2020-02-02.	2008-11-19	Europe	Lagoa do Congro	Azores	São Miguel	Portugal	PT	Vila Franca do Campo	Lagoa do Congro	37.756197	-25.408208	WGS84	8adc722c-6f2b-4052-9c43-7d0c1df0a0a5	Microcystis flos-aquae (Wittrock) Kirchner	Microcystis flos-aquae (Wittrock) Kirchner	Bacteria	Cyanobacteria	Cyanophyceae	species
befe9f29-7a98-4426-bf9a-15b786a3661a	Text		MaterialCitation	e1de17cf-c266-49b1-9502-18677133ffb7		Luz R, Cordeiro R, Fonseca A, Raposeiro P M, Gonçalves V (2020). Cyanobacteria from freshwater lakes in the Azores Archipelago, Portugal. Version 1.3. Universidade dos Açores. Sampling event dataset https://doi.org/10.15468/gt8gpm accessed via GBIF.org on 2020-02-02.	2008-04-01	Europe	Lagoa das Empadadas Norte	Azores	São Miguel	Portugal	PT	Ponta Delgada	Lagoa das Empadadas Norte	37.825699	-25.748580	WGS84	befe9f29-7a98-4426-bf9a-15b786a3661a	Anabaena Bory ex Bornet & Flahault	Anabaena Bory ex Bornet & Flahault	Bacteria	Cyanobacteria	Cyanophyceae	genus
befe9f29-7a98-4426-bf9a-15b786a3661a	Text		MaterialCitation	9e2b1da4-63f1-4d38-9e92-5fde050635ac		Luz R, Cordeiro R, Fonseca A, Raposeiro P M, Gonçalves V (2020). Cyanobacteria from freshwater lakes in the Azores Archipelago, Portugal. Version 1.3. Universidade dos Açores. Sampling event dataset https://doi.org/10.15468/gt8gpm accessed via GBIF.org on 2020-02-02.	2008-05-23	Europe	Lagoa das Empadadas Norte	Azores	São Miguel	Portugal	PT	Ponta Delgada	Lagoa das Empadadas Norte	37.825699	-25.748580	WGS84	befe9f29-7a98-4426-bf9a-15b786a3661a	Anabaena Bory ex Bornet & Flahault	Anabaena Bory ex Bornet & Flahault	Bacteria	Cyanobacteria	Cyanophyceae	genus
befe9f29-7a98-4426-bf9a-15b786a3661a	Text		MaterialCitation	1971c40d-82a2-429b-a6bd-674190ff3545		Luz R, Cordeiro R, Fonseca A, Raposeiro P M, Gonçalves V (2020). Cyanobacteria from freshwater lakes in the Azores Archipelago, Portugal. Version 1.3. Universidade dos Açores. Sampling event dataset https://doi.org/10.15468/gt8gpm accessed via GBIF.org on 2020-02-02.	2008-09-01	Europe	Lagoa das Empadadas Norte	Azores	São Miguel	Portugal	PT	Ponta Delgada	Lagoa das Empadadas Norte	37.825699	-25.748580	WGS84	befe9f29-7a98-4426-bf9a-15b786a3661a	Anabaena Bory ex Bornet & Flahault	Anabaena Bory ex Bornet & Flahault	Bacteria	Cyanobacteria	Cyanophyceae	genus
befe9f29-7a98-4426-bf9a-15b786a3661a	Text		MaterialCitation	5bc3ffdf-907a-40f8-aca6-fdef44373a86		Luz R, Cordeiro R, Fonseca A, Raposeiro P M, Gonçalves V (2020). Cyanobacteria from freshwater lakes in the Azores Archipelago, Portugal. Version 1.3. Universidade dos Açores. Sampling event dataset https://doi.org/10.15468/gt8gpm accessed via GBIF.org on 2020-02-02.	2008-11-14	Europe	Lagoa das Empadadas Norte	Azores	São Miguel	Portugal	PT	Ponta Delgada	Lagoa das Empadadas Norte	37.825699	-25.748580	WGS84	befe9f29-7a98-4426-bf9a-15b786a3661a	Anabaena Bory ex Bornet & Flahault	Anabaena Bory ex Bornet & Flahault	Bacteria	Cyanobacteria	Cyanophyceae	genus
befe9f29-7a98-4426-bf9a-15b786a3661a	Text		MaterialCitation	9e6f9eca-5402-4d21-a0a4-634d0febb131		Luz R, Cordeiro R, Fonseca A, Raposeiro P M, Gonçalves V (2020). Cyanobacteria from freshwater lakes in the Azores Archipelago, Portugal. Version 1.3. Universidade dos Açores. Sampling event dataset https://doi.org/10.15468/gt8gpm accessed via GBIF.org on 2020-02-02.	2008-04-01	Europe	Lagoa das Empadadas Sul	Azores	São Miguel	Portugal	PT	Ponta Delgada	Lagoa das Empadadas Sul	37.824108	-25.747210	WGS84	befe9f29-7a98-4426-bf9a-15b786a3661a	Anabaena Bory ex Bornet & Flahault	Anabaena Bory ex Bornet & Flahault	Bacteria	Cyanobacteria	Cyanophyceae	genus
3d2765be-1f8e-4a98-839e-a624d28a8751	Text		MaterialCitation	05ad1946-e1e8-429a-b3b1-6120ea5ec518		Luz R, Cordeiro R, Fonseca A, Raposeiro P M, Gonçalves V (2020). Cyanobacteria from freshwater lakes in the Azores Archipelago, Portugal. Version 1.3. Universidade dos Açores. Sampling event dataset https://doi.org/10.15468/gt8gpm accessed via GBIF.org on 2020-02-02.	2008-05-23	Europe	Lagoa das Empadadas Sul	Azores	São Miguel	Portugal	PT	Ponta Delgada	Lagoa das Empadadas Sul	37.824108	-25.747210	WGS84	3d2765be-1f8e-4a98-839e-a624d28a8751	Anabaena inaequalis Bornet & Flahault	Anabaena inaequalis Bornet & Flahault	Bacteria	Cyanobacteria	Cyanophyceae	species
befe9f29-7a98-4426-bf9a-15b786a3661a	Text		MaterialCitation	477807f2-57db-48b2-bc78-269f371d37a4		Luz R, Cordeiro R, Fonseca A, Raposeiro P M, Gonçalves V (2020). Cyanobacteria from freshwater lakes in the Azores Archipelago, Portugal. Version 1.3. Universidade dos Açores. Sampling event dataset https://doi.org/10.15468/gt8gpm accessed via GBIF.org on 2020-02-02.	2008-05-23	Europe	Lagoa das Empadadas Sul	Azores	São Miguel	Portugal	PT	Ponta Delgada	Lagoa das Empadadas Sul	37.824108	-25.747210	WGS84	befe9f29-7a98-4426-bf9a-15b786a3661a	Anabaena Bory ex Bornet & Flahault	Anabaena Bory ex Bornet & Flahault	Bacteria	Cyanobacteria	Cyanophyceae	genus
3d2765be-1f8e-4a98-839e-a624d28a8751	Text		MaterialCitation	6d6bdb32-e56f-4b70-a629-3903f8abce81		Luz R, Cordeiro R, Fonseca A, Raposeiro P M, Gonçalves V (2020). Cyanobacteria from freshwater lakes in the Azores Archipelago, Portugal. Version 1.3. Universidade dos Açores. Sampling event dataset https://doi.org/10.15468/gt8gpm accessed via GBIF.org on 2020-02-02.	2008-09-01	Europe	Lagoa das Empadadas Sul	Azores	São Miguel	Portugal	PT	Ponta Delgada	Lagoa das Empadadas Sul	37.824108	-25.747210	WGS84	3d2765be-1f8e-4a98-839e-a624d28a8751	Anabaena inaequalis Bornet & Flahault	Anabaena inaequalis Bornet & Flahault	Bacteria	Cyanobacteria	Cyanophyceae	species
befe9f29-7a98-4426-bf9a-15b786a3661a	Text		MaterialCitation	fb6b9ca7-1494-4403-bb1a-73f8c4aeff1b		Luz R, Cordeiro R, Fonseca A, Raposeiro P M, Gonçalves V (2020). Cyanobacteria from freshwater lakes in the Azores Archipelago, Portugal. Version 1.3. Universidade dos Açores. Sampling event dataset https://doi.org/10.15468/gt8gpm accessed via GBIF.org on 2020-02-02.	2008-09-01	Europe	Lagoa das Empadadas Sul	Azores	São Miguel	Portugal	PT	Ponta Delgada	Lagoa das Empadadas Sul	37.824108	-25.747210	WGS84	befe9f29-7a98-4426-bf9a-15b786a3661a	Anabaena Bory ex Bornet & Flahault	Anabaena Bory ex Bornet & Flahault	Bacteria	Cyanobacteria	Cyanophyceae	genus
befe9f29-7a98-4426-bf9a-15b786a3661a	Text		MaterialCitation	4c890a07-c6e5-475b-8e88-c278894ac10a		Luz R, Cordeiro R, Fonseca A, Raposeiro P M, Gonçalves V (2020). Cyanobacteria from freshwater lakes in the Azores Archipelago, Portugal. Version 1.3. Universidade dos Açores. Sampling event dataset https://doi.org/10.15468/gt8gpm accessed via GBIF.org on 2020-02-02.	2008-11-14	Europe	Lagoa das Empadadas Sul	Azores	São Miguel	Portugal	PT	Ponta Delgada	Lagoa das Empadadas Sul	37.824108	-25.747210	WGS84	befe9f29-7a98-4426-bf9a-15b786a3661a	Anabaena Bory ex Bornet & Flahault	Anabaena Bory ex Bornet & Flahault	Bacteria	Cyanobacteria	Cyanophyceae	genus
fdfd2253-355c-4613-8821-d7e6a3af8db5	Text		MaterialCitation	ebb8d6d7-a4d9-4f4c-88b9-a223c7bbf745		Luz R, Cordeiro R, Fonseca A, Raposeiro P M, Gonçalves V (2020). Cyanobacteria from freshwater lakes in the Azores Archipelago, Portugal. Version 1.3. Universidade dos Açores. Sampling event dataset https://doi.org/10.15468/gt8gpm accessed via GBIF.org on 2020-02-02.	2008-05-19	Europe	Lagoa do Fogo	Azores	São Miguel	Portugal	PT	Vila Franca do Campo - Ribeira Grande	Lagoa do Fogo	37.764811	-25.474119	WGS84	fdfd2253-355c-4613-8821-d7e6a3af8db5	Planktolyngbya Anagnostidis & Komárek	Planktolyngbya Anagnostidis & Komárek	Bacteria	Cyanobacteria	Cyanophyceae	genus
fdfd2253-355c-4613-8821-d7e6a3af8db5	Text		MaterialCitation	d266399c-0108-4c41-8be7-526a15167c6e		Luz R, Cordeiro R, Fonseca A, Raposeiro P M, Gonçalves V (2020). Cyanobacteria from freshwater lakes in the Azores Archipelago, Portugal. Version 1.3. Universidade dos Açores. Sampling event dataset https://doi.org/10.15468/gt8gpm accessed via GBIF.org on 2020-02-02.	2008-08-25	Europe	Lagoa do Fogo	Azores	São Miguel	Portugal	PT	Vila Franca do Campo - Ribeira Grande	Lagoa do Fogo	37.764811	-25.474119	WGS84	fdfd2253-355c-4613-8821-d7e6a3af8db5	Planktolyngbya Anagnostidis & Komárek	Planktolyngbya Anagnostidis & Komárek	Bacteria	Cyanobacteria	Cyanophyceae	genus
fdfd2253-355c-4613-8821-d7e6a3af8db5	Text		MaterialCitation	d418940f-0e3e-4f33-b7da-f2431785c965		Luz R, Cordeiro R, Fonseca A, Raposeiro P M, Gonçalves V (2020). Cyanobacteria from freshwater lakes in the Azores Archipelago, Portugal. Version 1.3. Universidade dos Açores. Sampling event dataset https://doi.org/10.15468/gt8gpm accessed via GBIF.org on 2020-02-02.	2008-11-26	Europe	Lagoa do Fogo	Azores	São Miguel	Portugal	PT	Vila Franca do Campo - Ribeira Grande	Lagoa do Fogo	37.764811	-25.474119	WGS84	fdfd2253-355c-4613-8821-d7e6a3af8db5	Planktolyngbya Anagnostidis & Komárek	Planktolyngbya Anagnostidis & Komárek	Bacteria	Cyanobacteria	Cyanophyceae	genus
3d2765be-1f8e-4a98-839e-a624d28a8751	Text		MaterialCitation	f7fdbecf-8513-4f14-9cd2-4c54018efe15		Luz R, Cordeiro R, Fonseca A, Raposeiro P M, Gonçalves V (2020). Cyanobacteria from freshwater lakes in the Azores Archipelago, Portugal. Version 1.3. Universidade dos Açores. Sampling event dataset https://doi.org/10.15468/gt8gpm accessed via GBIF.org on 2020-02-02.	2008-04-04	Europe	Lagoa das Furnas	Azores	São Miguel	Portugal	PT	Povoação	Lagoa das Furnas	37.758591	-25.336222	WGS84	3d2765be-1f8e-4a98-839e-a624d28a8751	Anabaena inaequalis Bornet & Flahault	Anabaena inaequalis Bornet & Flahault	Bacteria	Cyanobacteria	Cyanophyceae	species
7aa7c36a-a439-4906-b507-57fb466b1b2f	Text		MaterialCitation	054e2c6b-150a-4cd8-8845-6436928ec791		Luz R, Cordeiro R, Fonseca A, Raposeiro P M, Gonçalves V (2020). Cyanobacteria from freshwater lakes in the Azores Archipelago, Portugal. Version 1.3. Universidade dos Açores. Sampling event dataset https://doi.org/10.15468/gt8gpm accessed via GBIF.org on 2020-02-02.	2008-04-04	Europe	Lagoa das Furnas	Azores	São Miguel	Portugal	PT	Povoação	Lagoa das Furnas	37.758591	-25.336222	WGS84	7aa7c36a-a439-4906-b507-57fb466b1b2f	Microcystis aeruginosa (Kützing) Kützing	Microcystis aeruginosa (Kützing) Kützing	Bacteria	Cyanobacteria	Cyanophyceae	species
8adc722c-6f2b-4052-9c43-7d0c1df0a0a5	Text		MaterialCitation	dd553fed-b89c-4c70-a054-28a78d153571		Luz R, Cordeiro R, Fonseca A, Raposeiro P M, Gonçalves V (2020). Cyanobacteria from freshwater lakes in the Azores Archipelago, Portugal. Version 1.3. Universidade dos Açores. Sampling event dataset https://doi.org/10.15468/gt8gpm accessed via GBIF.org on 2020-02-02.	2008-04-04	Europe	Lagoa das Furnas	Azores	São Miguel	Portugal	PT	Povoação	Lagoa das Furnas	37.758591	-25.336222	WGS84	8adc722c-6f2b-4052-9c43-7d0c1df0a0a5	Microcystis flos-aquae (Wittrock) Kirchner	Microcystis flos-aquae (Wittrock) Kirchner	Bacteria	Cyanobacteria	Cyanophyceae	species
2b6b990a-5c72-45d2-ab85-7f2f6a64e475	Text		MaterialCitation	6d4c7655-1876-4a56-9a7f-b925e5412e3c		Luz R, Cordeiro R, Fonseca A, Raposeiro P M, Gonçalves V (2020). Cyanobacteria from freshwater lakes in the Azores Archipelago, Portugal. Version 1.3. Universidade dos Açores. Sampling event dataset https://doi.org/10.15468/gt8gpm accessed via GBIF.org on 2020-02-02.	2008-04-04	Europe	Lagoa das Furnas	Azores	São Miguel	Portugal	PT	Povoação	Lagoa das Furnas	37.758591	-25.336222	WGS84	2b6b990a-5c72-45d2-ab85-7f2f6a64e475	Woronichinia naegeliana (Unger) Elenkin	Woronichinia naegeliana (Unger) Elenkin	Bacteria	Cyanobacteria	Cyanophyceae	species
3d2765be-1f8e-4a98-839e-a624d28a8751	Text		MaterialCitation	78251832-d592-448c-b54b-946f9b18cf72		Luz R, Cordeiro R, Fonseca A, Raposeiro P M, Gonçalves V (2020). Cyanobacteria from freshwater lakes in the Azores Archipelago, Portugal. Version 1.3. Universidade dos Açores. Sampling event dataset https://doi.org/10.15468/gt8gpm accessed via GBIF.org on 2020-02-02.	2008-05-20	Europe	Lagoa das Furnas	Azores	São Miguel	Portugal	PT	Povoação	Lagoa das Furnas	37.758591	-25.336222	WGS84	3d2765be-1f8e-4a98-839e-a624d28a8751	Anabaena inaequalis Bornet & Flahault	Anabaena inaequalis Bornet & Flahault	Bacteria	Cyanobacteria	Cyanophyceae	species
7aa7c36a-a439-4906-b507-57fb466b1b2f	Text		MaterialCitation	74d3a269-d880-4535-a896-3ebf0952df6b		Luz R, Cordeiro R, Fonseca A, Raposeiro P M, Gonçalves V (2020). Cyanobacteria from freshwater lakes in the Azores Archipelago, Portugal. Version 1.3. Universidade dos Açores. Sampling event dataset https://doi.org/10.15468/gt8gpm accessed via GBIF.org on 2020-02-02.	2008-05-20	Europe	Lagoa das Furnas	Azores	São Miguel	Portugal	PT	Povoação	Lagoa das Furnas	37.758591	-25.336222	WGS84	7aa7c36a-a439-4906-b507-57fb466b1b2f	Microcystis aeruginosa (Kützing) Kützing	Microcystis aeruginosa (Kützing) Kützing	Bacteria	Cyanobacteria	Cyanophyceae	species
8adc722c-6f2b-4052-9c43-7d0c1df0a0a5	Text		MaterialCitation	82841565-b436-49c2-88ad-7fc792bb9142		Luz R, Cordeiro R, Fonseca A, Raposeiro P M, Gonçalves V (2020). Cyanobacteria from freshwater lakes in the Azores Archipelago, Portugal. Version 1.3. Universidade dos Açores. Sampling event dataset https://doi.org/10.15468/gt8gpm accessed via GBIF.org on 2020-02-02.	2008-05-20	Europe	Lagoa das Furnas	Azores	São Miguel	Portugal	PT	Povoação	Lagoa das Furnas	37.758591	-25.336222	WGS84	8adc722c-6f2b-4052-9c43-7d0c1df0a0a5	Microcystis flos-aquae (Wittrock) Kirchner	Microcystis flos-aquae (Wittrock) Kirchner	Bacteria	Cyanobacteria	Cyanophyceae	species
2b6b990a-5c72-45d2-ab85-7f2f6a64e475	Text		MaterialCitation	df7c095b-9672-488f-ae42-c2d5118a398d		Luz R, Cordeiro R, Fonseca A, Raposeiro P M, Gonçalves V (2020). Cyanobacteria from freshwater lakes in the Azores Archipelago, Portugal. Version 1.3. Universidade dos Açores. Sampling event dataset https://doi.org/10.15468/gt8gpm accessed via GBIF.org on 2020-02-02.	2008-05-20	Europe	Lagoa das Furnas	Azores	São Miguel	Portugal	PT	Povoação	Lagoa das Furnas	37.758591	-25.336222	WGS84	2b6b990a-5c72-45d2-ab85-7f2f6a64e475	Woronichinia naegeliana (Unger) Elenkin	Woronichinia naegeliana (Unger) Elenkin	Bacteria	Cyanobacteria	Cyanophyceae	species
3d2765be-1f8e-4a98-839e-a624d28a8751	Text		MaterialCitation	24733307-c3ee-4246-95da-237bc128ffbc		Luz R, Cordeiro R, Fonseca A, Raposeiro P M, Gonçalves V (2020). Cyanobacteria from freshwater lakes in the Azores Archipelago, Portugal. Version 1.3. Universidade dos Açores. Sampling event dataset https://doi.org/10.15468/gt8gpm accessed via GBIF.org on 2020-02-02.	2008-08-28	Europe	Lagoa das Furnas	Azores	São Miguel	Portugal	PT	Povoação	Lagoa das Furnas	37.758591	-25.336222	WGS84	3d2765be-1f8e-4a98-839e-a624d28a8751	Anabaena inaequalis Bornet & Flahault	Anabaena inaequalis Bornet & Flahault	Bacteria	Cyanobacteria	Cyanophyceae	species
7aa7c36a-a439-4906-b507-57fb466b1b2f	Text		MaterialCitation	4136a92f-20b0-41b1-b51b-91d8cf755529		Luz R, Cordeiro R, Fonseca A, Raposeiro P M, Gonçalves V (2020). Cyanobacteria from freshwater lakes in the Azores Archipelago, Portugal. Version 1.3. Universidade dos Açores. Sampling event dataset https://doi.org/10.15468/gt8gpm accessed via GBIF.org on 2020-02-02.	2008-08-28	Europe	Lagoa das Furnas	Azores	São Miguel	Portugal	PT	Povoação	Lagoa das Furnas	37.758591	-25.336222	WGS84	7aa7c36a-a439-4906-b507-57fb466b1b2f	Microcystis aeruginosa (Kützing) Kützing	Microcystis aeruginosa (Kützing) Kützing	Bacteria	Cyanobacteria	Cyanophyceae	species
8adc722c-6f2b-4052-9c43-7d0c1df0a0a5	Text		MaterialCitation	f3b799b9-4515-4866-8d54-f4b6dbca1a15		Luz R, Cordeiro R, Fonseca A, Raposeiro P M, Gonçalves V (2020). Cyanobacteria from freshwater lakes in the Azores Archipelago, Portugal. Version 1.3. Universidade dos Açores. Sampling event dataset https://doi.org/10.15468/gt8gpm accessed via GBIF.org on 2020-02-02.	2008-08-28	Europe	Lagoa das Furnas	Azores	São Miguel	Portugal	PT	Povoação	Lagoa das Furnas	37.758591	-25.336222	WGS84	8adc722c-6f2b-4052-9c43-7d0c1df0a0a5	Microcystis flos-aquae (Wittrock) Kirchner	Microcystis flos-aquae (Wittrock) Kirchner	Bacteria	Cyanobacteria	Cyanophyceae	species
2b6b990a-5c72-45d2-ab85-7f2f6a64e475	Text		MaterialCitation	29a558ee-8a25-4248-bb24-151d58b00ab5		Luz R, Cordeiro R, Fonseca A, Raposeiro P M, Gonçalves V (2020). Cyanobacteria from freshwater lakes in the Azores Archipelago, Portugal. Version 1.3. Universidade dos Açores. Sampling event dataset https://doi.org/10.15468/gt8gpm accessed via GBIF.org on 2020-02-02.	2008-08-28	Europe	Lagoa das Furnas	Azores	São Miguel	Portugal	PT	Povoação	Lagoa das Furnas	37.758591	-25.336222	WGS84	2b6b990a-5c72-45d2-ab85-7f2f6a64e475	Woronichinia naegeliana (Unger) Elenkin	Woronichinia naegeliana (Unger) Elenkin	Bacteria	Cyanobacteria	Cyanophyceae	species
3d2765be-1f8e-4a98-839e-a624d28a8751	Text		MaterialCitation	f7f27050-9e89-4948-bd99-78fc3ece0e05		Luz R, Cordeiro R, Fonseca A, Raposeiro P M, Gonçalves V (2020). Cyanobacteria from freshwater lakes in the Azores Archipelago, Portugal. Version 1.3. Universidade dos Açores. Sampling event dataset https://doi.org/10.15468/gt8gpm accessed via GBIF.org on 2020-02-02.	2008-11-18	Europe	Lagoa das Furnas	Azores	São Miguel	Portugal	PT	Povoação	Lagoa das Furnas	37.758591	-25.336222	WGS84	3d2765be-1f8e-4a98-839e-a624d28a8751	Anabaena inaequalis Bornet & Flahault	Anabaena inaequalis Bornet & Flahault	Bacteria	Cyanobacteria	Cyanophyceae	species
7aa7c36a-a439-4906-b507-57fb466b1b2f	Text		MaterialCitation	feb1b9f5-0b96-47da-b7b8-d187cc6731b6		Luz R, Cordeiro R, Fonseca A, Raposeiro P M, Gonçalves V (2020). Cyanobacteria from freshwater lakes in the Azores Archipelago, Portugal. Version 1.3. Universidade dos Açores. Sampling event dataset https://doi.org/10.15468/gt8gpm accessed via GBIF.org on 2020-02-02.	2008-11-18	Europe	Lagoa das Furnas	Azores	São Miguel	Portugal	PT	Povoação	Lagoa das Furnas	37.758591	-25.336222	WGS84	7aa7c36a-a439-4906-b507-57fb466b1b2f	Microcystis aeruginosa (Kützing) Kützing	Microcystis aeruginosa (Kützing) Kützing	Bacteria	Cyanobacteria	Cyanophyceae	species
8adc722c-6f2b-4052-9c43-7d0c1df0a0a5	Text		MaterialCitation	e767ad9f-e86c-4616-8197-ed54503a6d10		Luz R, Cordeiro R, Fonseca A, Raposeiro P M, Gonçalves V (2020). Cyanobacteria from freshwater lakes in the Azores Archipelago, Portugal. Version 1.3. Universidade dos Açores. Sampling event dataset https://doi.org/10.15468/gt8gpm accessed via GBIF.org on 2020-02-02.	2008-11-18	Europe	Lagoa das Furnas	Azores	São Miguel	Portugal	PT	Povoação	Lagoa das Furnas	37.758591	-25.336222	WGS84	8adc722c-6f2b-4052-9c43-7d0c1df0a0a5	Microcystis flos-aquae (Wittrock) Kirchner	Microcystis flos-aquae (Wittrock) Kirchner	Bacteria	Cyanobacteria	Cyanophyceae	species
2b6b990a-5c72-45d2-ab85-7f2f6a64e475	Text		MaterialCitation	661c58d3-d99f-453f-a370-3a0296ce831f		Luz R, Cordeiro R, Fonseca A, Raposeiro P M, Gonçalves V (2020). Cyanobacteria from freshwater lakes in the Azores Archipelago, Portugal. Version 1.3. Universidade dos Açores. Sampling event dataset https://doi.org/10.15468/gt8gpm accessed via GBIF.org on 2020-02-02.	2008-11-18	Europe	Lagoa das Furnas	Azores	São Miguel	Portugal	PT	Povoação	Lagoa das Furnas	37.758591	-25.336222	WGS84	2b6b990a-5c72-45d2-ab85-7f2f6a64e475	Woronichinia naegeliana (Unger) Elenkin	Woronichinia naegeliana (Unger) Elenkin	Bacteria	Cyanobacteria	Cyanophyceae	species
78112318-3123-4e78-a1ff-3815c95a27d6	Text		MaterialCitation	ac8b1f38-bac5-4c46-9a4a-17d8176f7192		Luz R, Cordeiro R, Fonseca A, Raposeiro P M, Gonçalves V (2020). Cyanobacteria from freshwater lakes in the Azores Archipelago, Portugal. Version 1.3. Universidade dos Açores. Sampling event dataset https://doi.org/10.15468/gt8gpm accessed via GBIF.org on 2020-02-02.	2008-11-14	Europe	Lagoa Rasa das Sete Cidades	Azores	São Miguel	Portugal	PT	Ponta Delgada	Lagoa Rasa das Sete Cidades	37.842730	-25.780012	WGS84	78112318-3123-4e78-a1ff-3815c95a27d6	Aphanizomenon flos-aquae Ralfs ex Bornet & Flahault	Aphanizomenon flos-aquae Ralfs ex Bornet & Flahault	Bacteria	Cyanobacteria	Cyanophyceae	species
d9676326-ea49-41e5-856c-08cdb3b35e89	Text		MaterialCitation	024312aa-adcd-4470-9756-45cd532773b6		Luz R, Cordeiro R, Fonseca A, Raposeiro P M, Gonçalves V (2020). Cyanobacteria from freshwater lakes in the Azores Archipelago, Portugal. Version 1.3. Universidade dos Açores. Sampling event dataset https://doi.org/10.15468/gt8gpm accessed via GBIF.org on 2020-02-02.	2008-11-14	Europe	Lagoa Rasa da Serra Devassa	Azores	São Miguel	Portugal	PT	Ponta Delgada	Lagoa Rasa da Serra Devassa	37.824524	-25.751656	WGS84	d9676326-ea49-41e5-856c-08cdb3b35e89	Pseudanabaena limnetica (Lemmermann) Komárek	Pseudanabaena limnetica (Lemmermann) Komárek	Bacteria	Cyanobacteria	Cyanophyceae	species
befe9f29-7a98-4426-bf9a-15b786a3661a	Text		MaterialCitation	8a22611b-dd55-4fc2-8557-f0c78d46ede7		Luz R, Cordeiro R, Fonseca A, Raposeiro P M, Gonçalves V (2020). Cyanobacteria from freshwater lakes in the Azores Archipelago, Portugal. Version 1.3. Universidade dos Açores. Sampling event dataset https://doi.org/10.15468/gt8gpm accessed via GBIF.org on 2020-02-02.	2008-04-01	Europe	Lagoa de São Brás	Azores	São Miguel	Portugal	PT	Ribeira Grande	Lagoa de São Brás	37.793048	-25.410155	WGS84	befe9f29-7a98-4426-bf9a-15b786a3661a	Anabaena Bory ex Bornet & Flahault	Anabaena Bory ex Bornet & Flahault	Bacteria	Cyanobacteria	Cyanophyceae	genus
d9676326-ea49-41e5-856c-08cdb3b35e89	Text		MaterialCitation	7e495b31-2f2a-4710-bc27-9e66e558b5be		Luz R, Cordeiro R, Fonseca A, Raposeiro P M, Gonçalves V (2020). Cyanobacteria from freshwater lakes in the Azores Archipelago, Portugal. Version 1.3. Universidade dos Açores. Sampling event dataset https://doi.org/10.15468/gt8gpm accessed via GBIF.org on 2020-02-02.	2008-04-01	Europe	Lagoa de São Brás	Azores	São Miguel	Portugal	PT	Ribeira Grande	Lagoa de São Brás	37.793048	-25.410155	WGS84	d9676326-ea49-41e5-856c-08cdb3b35e89	Pseudanabaena limnetica (Lemmermann) Komárek	Pseudanabaena limnetica (Lemmermann) Komárek	Bacteria	Cyanobacteria	Cyanophyceae	species
d9676326-ea49-41e5-856c-08cdb3b35e89	Text		MaterialCitation	1f10a255-d1bd-4840-9ba6-2e14197072ff		Luz R, Cordeiro R, Fonseca A, Raposeiro P M, Gonçalves V (2020). Cyanobacteria from freshwater lakes in the Azores Archipelago, Portugal. Version 1.3. Universidade dos Açores. Sampling event dataset https://doi.org/10.15468/gt8gpm accessed via GBIF.org on 2020-02-02.	2008-06-05	Europe	Lagoa de São Brás	Azores	São Miguel	Portugal	PT	Ribeira Grande	Lagoa de São Brás	37.793048	-25.410155	WGS84	d9676326-ea49-41e5-856c-08cdb3b35e89	Pseudanabaena limnetica (Lemmermann) Komárek	Pseudanabaena limnetica (Lemmermann) Komárek	Bacteria	Cyanobacteria	Cyanophyceae	species
d9676326-ea49-41e5-856c-08cdb3b35e89	Text		MaterialCitation	99a94e3b-6523-4275-8f56-e1ec2b3f8e9f		Luz R, Cordeiro R, Fonseca A, Raposeiro P M, Gonçalves V (2020). Cyanobacteria from freshwater lakes in the Azores Archipelago, Portugal. Version 1.3. Universidade dos Açores. Sampling event dataset https://doi.org/10.15468/gt8gpm accessed via GBIF.org on 2020-02-02.	2008-09-02	Europe	Lagoa de São Brás	Azores	São Miguel	Portugal	PT	Ribeira Grande	Lagoa de São Brás	37.793048	-25.410155	WGS84	d9676326-ea49-41e5-856c-08cdb3b35e89	Pseudanabaena limnetica (Lemmermann) Komárek	Pseudanabaena limnetica (Lemmermann) Komárek	Bacteria	Cyanobacteria	Cyanophyceae	species
d9676326-ea49-41e5-856c-08cdb3b35e89	Text		MaterialCitation	1bc06127-f5ea-4c48-ad8e-5acf6fba552f		Luz R, Cordeiro R, Fonseca A, Raposeiro P M, Gonçalves V (2020). Cyanobacteria from freshwater lakes in the Azores Archipelago, Portugal. Version 1.3. Universidade dos Açores. Sampling event dataset https://doi.org/10.15468/gt8gpm accessed via GBIF.org on 2020-02-02.	2008-11-19	Europe	Lagoa de São Brás	Azores	São Miguel	Portugal	PT	Ribeira Grande	Lagoa de São Brás	37.793048	-25.410155	WGS84	d9676326-ea49-41e5-856c-08cdb3b35e89	Pseudanabaena limnetica (Lemmermann) Komárek	Pseudanabaena limnetica (Lemmermann) Komárek	Bacteria	Cyanobacteria	Cyanophyceae	species
3d2765be-1f8e-4a98-839e-a624d28a8751	Text		MaterialCitation	d01bf593-b2af-4638-a285-92549646b554		Luz R, Cordeiro R, Fonseca A, Raposeiro P M, Gonçalves V (2020). Cyanobacteria from freshwater lakes in the Azores Archipelago, Portugal. Version 1.3. Universidade dos Açores. Sampling event dataset https://doi.org/10.15468/gt8gpm accessed via GBIF.org on 2020-02-02.	2008-06-04	Europe	Lagoa de Santiago	Azores	São Miguel	Portugal	PT	Ponta Delgada	Lagoa de Santiago	37.848321	-25.774283	WGS84	3d2765be-1f8e-4a98-839e-a624d28a8751	Anabaena inaequalis Bornet & Flahault	Anabaena inaequalis Bornet & Flahault	Bacteria	Cyanobacteria	Cyanophyceae	species
78112318-3123-4e78-a1ff-3815c95a27d6	Text		MaterialCitation	d1c6d132-03f1-40c4-91f9-19bc0cce855d		Luz R, Cordeiro R, Fonseca A, Raposeiro P M, Gonçalves V (2020). Cyanobacteria from freshwater lakes in the Azores Archipelago, Portugal. Version 1.3. Universidade dos Açores. Sampling event dataset https://doi.org/10.15468/gt8gpm accessed via GBIF.org on 2020-02-02.	2008-06-04	Europe	Lagoa de Santiago	Azores	São Miguel	Portugal	PT	Ponta Delgada	Lagoa de Santiago	37.848321	-25.774283	WGS84	78112318-3123-4e78-a1ff-3815c95a27d6	Aphanizomenon flos-aquae Ralfs ex Bornet & Flahault	Aphanizomenon flos-aquae Ralfs ex Bornet & Flahault	Bacteria	Cyanobacteria	Cyanophyceae	species
3d2765be-1f8e-4a98-839e-a624d28a8751	Text		MaterialCitation	47b12890-0060-47c9-a18d-8c291cce7b3c		Luz R, Cordeiro R, Fonseca A, Raposeiro P M, Gonçalves V (2020). Cyanobacteria from freshwater lakes in the Azores Archipelago, Portugal. Version 1.3. Universidade dos Açores. Sampling event dataset https://doi.org/10.15468/gt8gpm accessed via GBIF.org on 2020-02-02.	2008-11-14	Europe	Lagoa de Santiago	Azores	São Miguel	Portugal	PT	Ponta Delgada	Lagoa de Santiago	37.848321	-25.774283	WGS84	3d2765be-1f8e-4a98-839e-a624d28a8751	Anabaena inaequalis Bornet & Flahault	Anabaena inaequalis Bornet & Flahault	Bacteria	Cyanobacteria	Cyanophyceae	species
78112318-3123-4e78-a1ff-3815c95a27d6	Text		MaterialCitation	c3f1e675-e4ff-4ba1-be69-57393afe1117		Luz R, Cordeiro R, Fonseca A, Raposeiro P M, Gonçalves V (2020). Cyanobacteria from freshwater lakes in the Azores Archipelago, Portugal. Version 1.3. Universidade dos Açores. Sampling event dataset https://doi.org/10.15468/gt8gpm accessed via GBIF.org on 2020-02-02.	2008-11-14	Europe	Lagoa de Santiago	Azores	São Miguel	Portugal	PT	Ponta Delgada	Lagoa de Santiago	37.848321	-25.774283	WGS84	78112318-3123-4e78-a1ff-3815c95a27d6	Aphanizomenon flos-aquae Ralfs ex Bornet & Flahault	Aphanizomenon flos-aquae Ralfs ex Bornet & Flahault	Bacteria	Cyanobacteria	Cyanophyceae	species
8adc722c-6f2b-4052-9c43-7d0c1df0a0a5	Text		MaterialCitation	10bc92fc-0633-4066-b170-c02590196c82		Luz R, Cordeiro R, Fonseca A, Raposeiro P M, Gonçalves V (2020). Cyanobacteria from freshwater lakes in the Azores Archipelago, Portugal. Version 1.3. Universidade dos Açores. Sampling event dataset https://doi.org/10.15468/gt8gpm accessed via GBIF.org on 2020-02-02.	2008-11-14	Europe	Lagoa de Santiago	Azores	São Miguel	Portugal	PT	Ponta Delgada	Lagoa de Santiago	37.848321	-25.774283	WGS84	8adc722c-6f2b-4052-9c43-7d0c1df0a0a5	Microcystis flos-aquae (Wittrock) Kirchner	Microcystis flos-aquae (Wittrock) Kirchner	Bacteria	Cyanobacteria	Cyanophyceae	species
3d2765be-1f8e-4a98-839e-a624d28a8751	Text		MaterialCitation	4cc08e31-81b9-40b5-9044-2ce4a0498905		Luz R, Cordeiro R, Fonseca A, Raposeiro P M, Gonçalves V (2020). Cyanobacteria from freshwater lakes in the Azores Archipelago, Portugal. Version 1.3. Universidade dos Açores. Sampling event dataset https://doi.org/10.15468/gt8gpm accessed via GBIF.org on 2020-02-02.	2008-04-03	Europe	Lagoa Azul	Azores	São Miguel	Portugal	PT	Ponta Delgada	Lagoa Azul	37.874318	-25.775603	WGS84	3d2765be-1f8e-4a98-839e-a624d28a8751	Anabaena inaequalis Bornet & Flahault	Anabaena inaequalis Bornet & Flahault	Bacteria	Cyanobacteria	Cyanophyceae	species
78112318-3123-4e78-a1ff-3815c95a27d6	Text		MaterialCitation	b6e24199-0e7e-4dc9-bcc3-8ec6dc102368		Luz R, Cordeiro R, Fonseca A, Raposeiro P M, Gonçalves V (2020). Cyanobacteria from freshwater lakes in the Azores Archipelago, Portugal. Version 1.3. Universidade dos Açores. Sampling event dataset https://doi.org/10.15468/gt8gpm accessed via GBIF.org on 2020-02-02.	2008-04-03	Europe	Lagoa Azul	Azores	São Miguel	Portugal	PT	Ponta Delgada	Lagoa Azul	37.874318	-25.775603	WGS84	78112318-3123-4e78-a1ff-3815c95a27d6	Aphanizomenon flos-aquae Ralfs ex Bornet & Flahault	Aphanizomenon flos-aquae Ralfs ex Bornet & Flahault	Bacteria	Cyanobacteria	Cyanophyceae	species
4086d124-5ac3-4c4b-bdff-2acd57737046	Text		MaterialCitation	cb842d0d-90ec-4186-9d82-26281bb0c33e		Luz R, Cordeiro R, Fonseca A, Raposeiro P M, Gonçalves V (2020). Cyanobacteria from freshwater lakes in the Azores Archipelago, Portugal. Version 1.3. Universidade dos Açores. Sampling event dataset https://doi.org/10.15468/gt8gpm accessed via GBIF.org on 2020-02-02.	2008-04-03	Europe	Lagoa Azul	Azores	São Miguel	Portugal	PT	Ponta Delgada	Lagoa Azul	37.874318	-25.775603	WGS84	4086d124-5ac3-4c4b-bdff-2acd57737046	Anathece minutissima (West) Komárek, Kastovsky & Jezberová	Anathece minutissima (West) Komárek, Kastovsky & Jezberová	Bacteria	Cyanobacteria	Cyanophyceae	species
7aa7c36a-a439-4906-b507-57fb466b1b2f	Text		MaterialCitation	c6180166-5513-4396-b96e-562347a3c13e		Luz R, Cordeiro R, Fonseca A, Raposeiro P M, Gonçalves V (2020). Cyanobacteria from freshwater lakes in the Azores Archipelago, Portugal. Version 1.3. Universidade dos Açores. Sampling event dataset https://doi.org/10.15468/gt8gpm accessed via GBIF.org on 2020-02-02.	2008-04-03	Europe	Lagoa Azul	Azores	São Miguel	Portugal	PT	Ponta Delgada	Lagoa Azul	37.874318	-25.775603	WGS84	7aa7c36a-a439-4906-b507-57fb466b1b2f	Microcystis aeruginosa (Kützing) Kützing	Microcystis aeruginosa (Kützing) Kützing	Bacteria	Cyanobacteria	Cyanophyceae	species
d9676326-ea49-41e5-856c-08cdb3b35e89	Text		MaterialCitation	63aabf5e-a1e0-4722-819c-69c066fbcc36		Luz R, Cordeiro R, Fonseca A, Raposeiro P M, Gonçalves V (2020). Cyanobacteria from freshwater lakes in the Azores Archipelago, Portugal. Version 1.3. Universidade dos Açores. Sampling event dataset https://doi.org/10.15468/gt8gpm accessed via GBIF.org on 2020-02-02.	2008-04-03	Europe	Lagoa Azul	Azores	São Miguel	Portugal	PT	Ponta Delgada	Lagoa Azul	37.874318	-25.775603	WGS84	d9676326-ea49-41e5-856c-08cdb3b35e89	Pseudanabaena limnetica (Lemmermann) Komárek	Pseudanabaena limnetica (Lemmermann) Komárek	Bacteria	Cyanobacteria	Cyanophyceae	species
78112318-3123-4e78-a1ff-3815c95a27d6	Text		MaterialCitation	5246a0a5-7fe0-4fcb-8565-1f93f1cdd9db		Luz R, Cordeiro R, Fonseca A, Raposeiro P M, Gonçalves V (2020). Cyanobacteria from freshwater lakes in the Azores Archipelago, Portugal. Version 1.3. Universidade dos Açores. Sampling event dataset https://doi.org/10.15468/gt8gpm accessed via GBIF.org on 2020-02-02.	2008-05-27	Europe	Lagoa Azul	Azores	São Miguel	Portugal	PT	Ponta Delgada	Lagoa Azul	37.874318	-25.775603	WGS84	78112318-3123-4e78-a1ff-3815c95a27d6	Aphanizomenon flos-aquae Ralfs ex Bornet & Flahault	Aphanizomenon flos-aquae Ralfs ex Bornet & Flahault	Bacteria	Cyanobacteria	Cyanophyceae	species
7aa7c36a-a439-4906-b507-57fb466b1b2f	Text		MaterialCitation	f332d3ec-3056-4454-9c38-fcc06d3ce3bd		Luz R, Cordeiro R, Fonseca A, Raposeiro P M, Gonçalves V (2020). Cyanobacteria from freshwater lakes in the Azores Archipelago, Portugal. Version 1.3. Universidade dos Açores. Sampling event dataset https://doi.org/10.15468/gt8gpm accessed via GBIF.org on 2020-02-02.	2008-05-27	Europe	Lagoa Azul	Azores	São Miguel	Portugal	PT	Ponta Delgada	Lagoa Azul	37.874318	-25.775603	WGS84	7aa7c36a-a439-4906-b507-57fb466b1b2f	Microcystis aeruginosa (Kützing) Kützing	Microcystis aeruginosa (Kützing) Kützing	Bacteria	Cyanobacteria	Cyanophyceae	species
8adc722c-6f2b-4052-9c43-7d0c1df0a0a5	Text		MaterialCitation	d3ca27a8-48be-4355-a6ea-51cc59a90b1d		Luz R, Cordeiro R, Fonseca A, Raposeiro P M, Gonçalves V (2020). Cyanobacteria from freshwater lakes in the Azores Archipelago, Portugal. Version 1.3. Universidade dos Açores. Sampling event dataset https://doi.org/10.15468/gt8gpm accessed via GBIF.org on 2020-02-02.	2008-05-27	Europe	Lagoa Azul	Azores	São Miguel	Portugal	PT	Ponta Delgada	Lagoa Azul	37.874318	-25.775603	WGS84	8adc722c-6f2b-4052-9c43-7d0c1df0a0a5	Microcystis flos-aquae (Wittrock) Kirchner	Microcystis flos-aquae (Wittrock) Kirchner	Bacteria	Cyanobacteria	Cyanophyceae	species
d9676326-ea49-41e5-856c-08cdb3b35e89	Text		MaterialCitation	2370c7ab-51be-4367-acc0-2e4c320d3872		Luz R, Cordeiro R, Fonseca A, Raposeiro P M, Gonçalves V (2020). Cyanobacteria from freshwater lakes in the Azores Archipelago, Portugal. Version 1.3. Universidade dos Açores. Sampling event dataset https://doi.org/10.15468/gt8gpm accessed via GBIF.org on 2020-02-02.	2008-05-27	Europe	Lagoa Azul	Azores	São Miguel	Portugal	PT	Ponta Delgada	Lagoa Azul	37.874318	-25.775603	WGS84	d9676326-ea49-41e5-856c-08cdb3b35e89	Pseudanabaena limnetica (Lemmermann) Komárek	Pseudanabaena limnetica (Lemmermann) Komárek	Bacteria	Cyanobacteria	Cyanophyceae	species
2b6b990a-5c72-45d2-ab85-7f2f6a64e475	Text		MaterialCitation	d3789373-1eb3-451b-9338-c763db8846ea		Luz R, Cordeiro R, Fonseca A, Raposeiro P M, Gonçalves V (2020). Cyanobacteria from freshwater lakes in the Azores Archipelago, Portugal. Version 1.3. Universidade dos Açores. Sampling event dataset https://doi.org/10.15468/gt8gpm accessed via GBIF.org on 2020-02-02.	2008-05-27	Europe	Lagoa Azul	Azores	São Miguel	Portugal	PT	Ponta Delgada	Lagoa Azul	37.874318	-25.775603	WGS84	2b6b990a-5c72-45d2-ab85-7f2f6a64e475	Woronichinia naegeliana (Unger) Elenkin	Woronichinia naegeliana (Unger) Elenkin	Bacteria	Cyanobacteria	Cyanophyceae	species
3d2765be-1f8e-4a98-839e-a624d28a8751	Text		MaterialCitation	9397e512-c7e5-4ef2-a59a-764232194442		Luz R, Cordeiro R, Fonseca A, Raposeiro P M, Gonçalves V (2020). Cyanobacteria from freshwater lakes in the Azores Archipelago, Portugal. Version 1.3. Universidade dos Açores. Sampling event dataset https://doi.org/10.15468/gt8gpm accessed via GBIF.org on 2020-02-02.	2008-08-26	Europe	Lagoa Azul	Azores	São Miguel	Portugal	PT	Ponta Delgada	Lagoa Azul	37.874318	-25.775603	WGS84	3d2765be-1f8e-4a98-839e-a624d28a8751	Anabaena inaequalis Bornet & Flahault	Anabaena inaequalis Bornet & Flahault	Bacteria	Cyanobacteria	Cyanophyceae	species
78112318-3123-4e78-a1ff-3815c95a27d6	Text		MaterialCitation	fad76e6a-fbad-4413-9764-1024bafba5ce		Luz R, Cordeiro R, Fonseca A, Raposeiro P M, Gonçalves V (2020). Cyanobacteria from freshwater lakes in the Azores Archipelago, Portugal. Version 1.3. Universidade dos Açores. Sampling event dataset https://doi.org/10.15468/gt8gpm accessed via GBIF.org on 2020-02-02.	2008-08-26	Europe	Lagoa Azul	Azores	São Miguel	Portugal	PT	Ponta Delgada	Lagoa Azul	37.874318	-25.775603	WGS84	78112318-3123-4e78-a1ff-3815c95a27d6	Aphanizomenon flos-aquae Ralfs ex Bornet & Flahault	Aphanizomenon flos-aquae Ralfs ex Bornet & Flahault	Bacteria	Cyanobacteria	Cyanophyceae	species
7aa7c36a-a439-4906-b507-57fb466b1b2f	Text		MaterialCitation	914d0eb1-93ed-4d7e-b536-7f444538731d		Luz R, Cordeiro R, Fonseca A, Raposeiro P M, Gonçalves V (2020). Cyanobacteria from freshwater lakes in the Azores Archipelago, Portugal. Version 1.3. Universidade dos Açores. Sampling event dataset https://doi.org/10.15468/gt8gpm accessed via GBIF.org on 2020-02-02.	2008-08-26	Europe	Lagoa Azul	Azores	São Miguel	Portugal	PT	Ponta Delgada	Lagoa Azul	37.874318	-25.775603	WGS84	7aa7c36a-a439-4906-b507-57fb466b1b2f	Microcystis aeruginosa (Kützing) Kützing	Microcystis aeruginosa (Kützing) Kützing	Bacteria	Cyanobacteria	Cyanophyceae	species
8adc722c-6f2b-4052-9c43-7d0c1df0a0a5	Text		MaterialCitation	07bf89e2-29d4-4e40-904e-86d08bb298c3		Luz R, Cordeiro R, Fonseca A, Raposeiro P M, Gonçalves V (2020). Cyanobacteria from freshwater lakes in the Azores Archipelago, Portugal. Version 1.3. Universidade dos Açores. Sampling event dataset https://doi.org/10.15468/gt8gpm accessed via GBIF.org on 2020-02-02.	2008-08-26	Europe	Lagoa Azul	Azores	São Miguel	Portugal	PT	Ponta Delgada	Lagoa Azul	37.874318	-25.775603	WGS84	8adc722c-6f2b-4052-9c43-7d0c1df0a0a5	Microcystis flos-aquae (Wittrock) Kirchner	Microcystis flos-aquae (Wittrock) Kirchner	Bacteria	Cyanobacteria	Cyanophyceae	species
2b6b990a-5c72-45d2-ab85-7f2f6a64e475	Text		MaterialCitation	881aac62-969b-47e1-93f3-fd7365359b79		Luz R, Cordeiro R, Fonseca A, Raposeiro P M, Gonçalves V (2020). Cyanobacteria from freshwater lakes in the Azores Archipelago, Portugal. Version 1.3. Universidade dos Açores. Sampling event dataset https://doi.org/10.15468/gt8gpm accessed via GBIF.org on 2020-02-02.	2008-08-26	Europe	Lagoa Azul	Azores	São Miguel	Portugal	PT	Ponta Delgada	Lagoa Azul	37.874318	-25.775603	WGS84	2b6b990a-5c72-45d2-ab85-7f2f6a64e475	Woronichinia naegeliana (Unger) Elenkin	Woronichinia naegeliana (Unger) Elenkin	Bacteria	Cyanobacteria	Cyanophyceae	species
3d2765be-1f8e-4a98-839e-a624d28a8751	Text		MaterialCitation	65163a03-356d-4480-b68b-85d5f2abc573		Luz R, Cordeiro R, Fonseca A, Raposeiro P M, Gonçalves V (2020). Cyanobacteria from freshwater lakes in the Azores Archipelago, Portugal. Version 1.3. Universidade dos Açores. Sampling event dataset https://doi.org/10.15468/gt8gpm accessed via GBIF.org on 2020-02-02.	2008-11-14	Europe	Lagoa Azul	Azores	São Miguel	Portugal	PT	Ponta Delgada	Lagoa Azul	37.874318	-25.775603	WGS84	3d2765be-1f8e-4a98-839e-a624d28a8751	Anabaena inaequalis Bornet & Flahault	Anabaena inaequalis Bornet & Flahault	Bacteria	Cyanobacteria	Cyanophyceae	species
78112318-3123-4e78-a1ff-3815c95a27d6	Text		MaterialCitation	995d322a-642c-4813-90b7-faa02d522e9c		Luz R, Cordeiro R, Fonseca A, Raposeiro P M, Gonçalves V (2020). Cyanobacteria from freshwater lakes in the Azores Archipelago, Portugal. Version 1.3. Universidade dos Açores. Sampling event dataset https://doi.org/10.15468/gt8gpm accessed via GBIF.org on 2020-02-02.	2008-11-14	Europe	Lagoa Azul	Azores	São Miguel	Portugal	PT	Ponta Delgada	Lagoa Azul	37.874318	-25.775603	WGS84	78112318-3123-4e78-a1ff-3815c95a27d6	Aphanizomenon flos-aquae Ralfs ex Bornet & Flahault	Aphanizomenon flos-aquae Ralfs ex Bornet & Flahault	Bacteria	Cyanobacteria	Cyanophyceae	species
7aa7c36a-a439-4906-b507-57fb466b1b2f	Text		MaterialCitation	53ccc2c1-70d7-4446-a210-a7c5c2a0c350		Luz R, Cordeiro R, Fonseca A, Raposeiro P M, Gonçalves V (2020). Cyanobacteria from freshwater lakes in the Azores Archipelago, Portugal. Version 1.3. Universidade dos Açores. Sampling event dataset https://doi.org/10.15468/gt8gpm accessed via GBIF.org on 2020-02-02.	2008-11-14	Europe	Lagoa Azul	Azores	São Miguel	Portugal	PT	Ponta Delgada	Lagoa Azul	37.874318	-25.775603	WGS84	7aa7c36a-a439-4906-b507-57fb466b1b2f	Microcystis aeruginosa (Kützing) Kützing	Microcystis aeruginosa (Kützing) Kützing	Bacteria	Cyanobacteria	Cyanophyceae	species
8adc722c-6f2b-4052-9c43-7d0c1df0a0a5	Text		MaterialCitation	e19c6e0c-d999-4c06-9890-40e4a3e91eef		Luz R, Cordeiro R, Fonseca A, Raposeiro P M, Gonçalves V (2020). Cyanobacteria from freshwater lakes in the Azores Archipelago, Portugal. Version 1.3. Universidade dos Açores. Sampling event dataset https://doi.org/10.15468/gt8gpm accessed via GBIF.org on 2020-02-02.	2008-11-14	Europe	Lagoa Azul	Azores	São Miguel	Portugal	PT	Ponta Delgada	Lagoa Azul	37.874318	-25.775603	WGS84	8adc722c-6f2b-4052-9c43-7d0c1df0a0a5	Microcystis flos-aquae (Wittrock) Kirchner	Microcystis flos-aquae (Wittrock) Kirchner	Bacteria	Cyanobacteria	Cyanophyceae	species
2b6b990a-5c72-45d2-ab85-7f2f6a64e475	Text		MaterialCitation	b54044d4-ce8f-4686-8952-254f77614005		Luz R, Cordeiro R, Fonseca A, Raposeiro P M, Gonçalves V (2020). Cyanobacteria from freshwater lakes in the Azores Archipelago, Portugal. Version 1.3. Universidade dos Açores. Sampling event dataset https://doi.org/10.15468/gt8gpm accessed via GBIF.org on 2020-02-02.	2008-11-14	Europe	Lagoa Azul	Azores	São Miguel	Portugal	PT	Ponta Delgada	Lagoa Azul	37.874318	-25.775603	WGS84	2b6b990a-5c72-45d2-ab85-7f2f6a64e475	Woronichinia naegeliana (Unger) Elenkin	Woronichinia naegeliana (Unger) Elenkin	Bacteria	Cyanobacteria	Cyanophyceae	species
3d2765be-1f8e-4a98-839e-a624d28a8751	Text		MaterialCitation	0c3a4657-9a6b-4dce-a8ef-76f3da29c315		Luz R, Cordeiro R, Fonseca A, Raposeiro P M, Gonçalves V (2020). Cyanobacteria from freshwater lakes in the Azores Archipelago, Portugal. Version 1.3. Universidade dos Açores. Sampling event dataset https://doi.org/10.15468/gt8gpm accessed via GBIF.org on 2020-02-02.	2008-04-03	Europe	Lagoa Verde	Azores	São Miguel	Portugal	PT	Ponta Delgada	Lagoa Verde	37.842892	-25.788715	WGS84	3d2765be-1f8e-4a98-839e-a624d28a8751	Anabaena inaequalis Bornet & Flahault	Anabaena inaequalis Bornet & Flahault	Bacteria	Cyanobacteria	Cyanophyceae	species
3d2765be-1f8e-4a98-839e-a624d28a8751	Text		MaterialCitation	270c1d07-0d0a-4faf-8a7b-cc959396019f		Luz R, Cordeiro R, Fonseca A, Raposeiro P M, Gonçalves V (2020). Cyanobacteria from freshwater lakes in the Azores Archipelago, Portugal. Version 1.3. Universidade dos Açores. Sampling event dataset https://doi.org/10.15468/gt8gpm accessed via GBIF.org on 2020-02-02.	2008-05-27	Europe	Lagoa Verde	Azores	São Miguel	Portugal	PT	Ponta Delgada	Lagoa Verde	37.842892	-25.788715	WGS84	3d2765be-1f8e-4a98-839e-a624d28a8751	Anabaena inaequalis Bornet & Flahault	Anabaena inaequalis Bornet & Flahault	Bacteria	Cyanobacteria	Cyanophyceae	species
8adc722c-6f2b-4052-9c43-7d0c1df0a0a5	Text		MaterialCitation	6a30f864-bd0b-4fa1-ae99-031b40e73708		Luz R, Cordeiro R, Fonseca A, Raposeiro P M, Gonçalves V (2020). Cyanobacteria from freshwater lakes in the Azores Archipelago, Portugal. Version 1.3. Universidade dos Açores. Sampling event dataset https://doi.org/10.15468/gt8gpm accessed via GBIF.org on 2020-02-02.	2008-05-27	Europe	Lagoa Verde	Azores	São Miguel	Portugal	PT	Ponta Delgada	Lagoa Verde	37.842892	-25.788715	WGS84	8adc722c-6f2b-4052-9c43-7d0c1df0a0a5	Microcystis flos-aquae (Wittrock) Kirchner	Microcystis flos-aquae (Wittrock) Kirchner	Bacteria	Cyanobacteria	Cyanophyceae	species
3d2765be-1f8e-4a98-839e-a624d28a8751	Text		MaterialCitation	35c0c0cb-5412-47d7-a6f8-77e0464b92c9		Luz R, Cordeiro R, Fonseca A, Raposeiro P M, Gonçalves V (2020). Cyanobacteria from freshwater lakes in the Azores Archipelago, Portugal. Version 1.3. Universidade dos Açores. Sampling event dataset https://doi.org/10.15468/gt8gpm accessed via GBIF.org on 2020-02-02.	2008-08-26	Europe	Lagoa Verde	Azores	São Miguel	Portugal	PT	Ponta Delgada	Lagoa Verde	37.842892	-25.788715	WGS84	3d2765be-1f8e-4a98-839e-a624d28a8751	Anabaena inaequalis Bornet & Flahault	Anabaena inaequalis Bornet & Flahault	Bacteria	Cyanobacteria	Cyanophyceae	species
78112318-3123-4e78-a1ff-3815c95a27d6	Text		MaterialCitation	f474dc39-da57-4a73-b991-0cc74f7ffcc3		Luz R, Cordeiro R, Fonseca A, Raposeiro P M, Gonçalves V (2020). Cyanobacteria from freshwater lakes in the Azores Archipelago, Portugal. Version 1.3. Universidade dos Açores. Sampling event dataset https://doi.org/10.15468/gt8gpm accessed via GBIF.org on 2020-02-02.	2008-08-26	Europe	Lagoa Verde	Azores	São Miguel	Portugal	PT	Ponta Delgada	Lagoa Verde	37.842892	-25.788715	WGS84	78112318-3123-4e78-a1ff-3815c95a27d6	Aphanizomenon flos-aquae Ralfs ex Bornet & Flahault	Aphanizomenon flos-aquae Ralfs ex Bornet & Flahault	Bacteria	Cyanobacteria	Cyanophyceae	species
7aa7c36a-a439-4906-b507-57fb466b1b2f	Text		MaterialCitation	fbd4d33e-0080-43e0-880a-91402bab1439		Luz R, Cordeiro R, Fonseca A, Raposeiro P M, Gonçalves V (2020). Cyanobacteria from freshwater lakes in the Azores Archipelago, Portugal. Version 1.3. Universidade dos Açores. Sampling event dataset https://doi.org/10.15468/gt8gpm accessed via GBIF.org on 2020-02-02.	2008-08-26	Europe	Lagoa Verde	Azores	São Miguel	Portugal	PT	Ponta Delgada	Lagoa Verde	37.842892	-25.788715	WGS84	7aa7c36a-a439-4906-b507-57fb466b1b2f	Microcystis aeruginosa (Kützing) Kützing	Microcystis aeruginosa (Kützing) Kützing	Bacteria	Cyanobacteria	Cyanophyceae	species
8adc722c-6f2b-4052-9c43-7d0c1df0a0a5	Text		MaterialCitation	5ee831a9-8937-4dbb-97ba-6bb5065bc098		Luz R, Cordeiro R, Fonseca A, Raposeiro P M, Gonçalves V (2020). Cyanobacteria from freshwater lakes in the Azores Archipelago, Portugal. Version 1.3. Universidade dos Açores. Sampling event dataset https://doi.org/10.15468/gt8gpm accessed via GBIF.org on 2020-02-02.	2008-08-26	Europe	Lagoa Verde	Azores	São Miguel	Portugal	PT	Ponta Delgada	Lagoa Verde	37.842892	-25.788715	WGS84	8adc722c-6f2b-4052-9c43-7d0c1df0a0a5	Microcystis flos-aquae (Wittrock) Kirchner	Microcystis flos-aquae (Wittrock) Kirchner	Bacteria	Cyanobacteria	Cyanophyceae	species
d9676326-ea49-41e5-856c-08cdb3b35e89	Text		MaterialCitation	e1931805-7f05-4c4d-9eb6-82708d071d56		Luz R, Cordeiro R, Fonseca A, Raposeiro P M, Gonçalves V (2020). Cyanobacteria from freshwater lakes in the Azores Archipelago, Portugal. Version 1.3. Universidade dos Açores. Sampling event dataset https://doi.org/10.15468/gt8gpm accessed via GBIF.org on 2020-02-02.	2008-08-26	Europe	Lagoa Verde	Azores	São Miguel	Portugal	PT	Ponta Delgada	Lagoa Verde	37.842892	-25.788715	WGS84	d9676326-ea49-41e5-856c-08cdb3b35e89	Pseudanabaena limnetica (Lemmermann) Komárek	Pseudanabaena limnetica (Lemmermann) Komárek	Bacteria	Cyanobacteria	Cyanophyceae	species
3d2765be-1f8e-4a98-839e-a624d28a8751	Text		MaterialCitation	2a0fb3f7-df20-468e-abf1-8cbcfbaf9949		Luz R, Cordeiro R, Fonseca A, Raposeiro P M, Gonçalves V (2020). Cyanobacteria from freshwater lakes in the Azores Archipelago, Portugal. Version 1.3. Universidade dos Açores. Sampling event dataset https://doi.org/10.15468/gt8gpm accessed via GBIF.org on 2020-02-02.	2008-11-14	Europe	Lagoa Verde	Azores	São Miguel	Portugal	PT	Ponta Delgada	Lagoa Verde	37.842892	-25.788715	WGS84	3d2765be-1f8e-4a98-839e-a624d28a8751	Anabaena inaequalis Bornet & Flahault	Anabaena inaequalis Bornet & Flahault	Bacteria	Cyanobacteria	Cyanophyceae	species
78112318-3123-4e78-a1ff-3815c95a27d6	Text		MaterialCitation	722f0c40-b453-470c-9237-50a4bf7eed54		Luz R, Cordeiro R, Fonseca A, Raposeiro P M, Gonçalves V (2020). Cyanobacteria from freshwater lakes in the Azores Archipelago, Portugal. Version 1.3. Universidade dos Açores. Sampling event dataset https://doi.org/10.15468/gt8gpm accessed via GBIF.org on 2020-02-02.	2008-11-14	Europe	Lagoa Verde	Azores	São Miguel	Portugal	PT	Ponta Delgada	Lagoa Verde	37.842892	-25.788715	WGS84	78112318-3123-4e78-a1ff-3815c95a27d6	Aphanizomenon flos-aquae Ralfs ex Bornet & Flahault	Aphanizomenon flos-aquae Ralfs ex Bornet & Flahault	Bacteria	Cyanobacteria	Cyanophyceae	species
7aa7c36a-a439-4906-b507-57fb466b1b2f	Text		MaterialCitation	44f4f8b9-ad69-411d-ace0-76c63b519173		Luz R, Cordeiro R, Fonseca A, Raposeiro P M, Gonçalves V (2020). Cyanobacteria from freshwater lakes in the Azores Archipelago, Portugal. Version 1.3. Universidade dos Açores. Sampling event dataset https://doi.org/10.15468/gt8gpm accessed via GBIF.org on 2020-02-02.	2008-11-14	Europe	Lagoa Verde	Azores	São Miguel	Portugal	PT	Ponta Delgada	Lagoa Verde	37.842892	-25.788715	WGS84	7aa7c36a-a439-4906-b507-57fb466b1b2f	Microcystis aeruginosa (Kützing) Kützing	Microcystis aeruginosa (Kützing) Kützing	Bacteria	Cyanobacteria	Cyanophyceae	species
8adc722c-6f2b-4052-9c43-7d0c1df0a0a5	Text		MaterialCitation	4a19e761-48ce-493a-adf8-e5c971f0d888		Luz R, Cordeiro R, Fonseca A, Raposeiro P M, Gonçalves V (2020). Cyanobacteria from freshwater lakes in the Azores Archipelago, Portugal. Version 1.3. Universidade dos Açores. Sampling event dataset https://doi.org/10.15468/gt8gpm accessed via GBIF.org on 2020-02-02.	2008-11-14	Europe	Lagoa Verde	Azores	São Miguel	Portugal	PT	Ponta Delgada	Lagoa Verde	37.842892	-25.788715	WGS84	8adc722c-6f2b-4052-9c43-7d0c1df0a0a5	Microcystis flos-aquae (Wittrock) Kirchner	Microcystis flos-aquae (Wittrock) Kirchner	Bacteria	Cyanobacteria	Cyanophyceae	species
d9676326-ea49-41e5-856c-08cdb3b35e89	Text		MaterialCitation	fab9029e-a8ba-4bf4-b9e1-833f8fb1e459		Luz R, Cordeiro R, Fonseca A, Raposeiro P M, Gonçalves V (2020). Cyanobacteria from freshwater lakes in the Azores Archipelago, Portugal. Version 1.3. Universidade dos Açores. Sampling event dataset https://doi.org/10.15468/gt8gpm accessed via GBIF.org on 2020-02-02.	2008-11-14	Europe	Lagoa Verde	Azores	São Miguel	Portugal	PT	Ponta Delgada	Lagoa Verde	37.842892	-25.788715	WGS84	d9676326-ea49-41e5-856c-08cdb3b35e89	Pseudanabaena limnetica (Lemmermann) Komárek	Pseudanabaena limnetica (Lemmermann) Komárek	Bacteria	Cyanobacteria	Cyanophyceae	species
e7a2bcfc-7652-472b-bb52-8023f519600a	Text		MaterialCitation	9db8c9ff-14fb-4e5f-a9b7-55376711892b		Luz R, Cordeiro R, Fonseca A, Raposeiro P M, Gonçalves V (2020). Cyanobacteria from freshwater lakes in the Azores Archipelago, Portugal. Version 1.3. Universidade dos Açores. Sampling event dataset https://doi.org/10.15468/gt8gpm accessed via GBIF.org on 2020-02-02.	2008-03-07	Europe	Lagoa do Capitão	Azores	Pico	Portugal	PT	São Roque	Lagoa do Capitão	38.487291	-28.318638	WGS84	e7a2bcfc-7652-472b-bb52-8023f519600a	Anabaena delicatula Lemmermann	Dolichospermum delicatulum (Lemmermann) Wacklin, Hoffmann & Komárek	Bacteria	Cyanobacteria	Cyanophyceae	species
c54db9e1-17e1-4b33-af6a-68ac992fba8e	Text		MaterialCitation	b59ac95e-c3e5-4402-8456-7dea5b67eb74		Luz R, Cordeiro R, Fonseca A, Raposeiro P M, Gonçalves V (2020). Cyanobacteria from freshwater lakes in the Azores Archipelago, Portugal. Version 1.3. Universidade dos Açores. Sampling event dataset https://doi.org/10.15468/gt8gpm accessed via GBIF.org on 2020-02-02.	2008-03-07	Europe	Lagoa do Capitão	Azores	Pico	Portugal	PT	São Roque	Lagoa do Capitão	38.487291	-28.318638	WGS84	c54db9e1-17e1-4b33-af6a-68ac992fba8e	Pseudanabaena Lauterborn	Pseudanabaena Lauterborn	Bacteria	Cyanobacteria	Cyanophyceae	genus
e7a2bcfc-7652-472b-bb52-8023f519600a	Text		MaterialCitation	96384baf-6e96-4688-8090-341b3837414e		Luz R, Cordeiro R, Fonseca A, Raposeiro P M, Gonçalves V (2020). Cyanobacteria from freshwater lakes in the Azores Archipelago, Portugal. Version 1.3. Universidade dos Açores. Sampling event dataset https://doi.org/10.15468/gt8gpm accessed via GBIF.org on 2020-02-02.	2008-03-07	Europe	Lagoa do Capitão	Azores	Pico	Portugal	PT	São Roque	Lagoa do Capitão	38.487291	-28.318638	WGS84	e7a2bcfc-7652-472b-bb52-8023f519600a	Anabaena delicatula Lemmermann	Dolichospermum delicatulum (Lemmermann) Wacklin, Hoffmann & Komárek	Bacteria	Cyanobacteria	Cyanophyceae	species
6b810345-f88e-477d-9d8e-aee5a8d0a301	Text		MaterialCitation	c8ad5f49-6631-400d-9b12-cdc2a5dd829f		Luz R, Cordeiro R, Fonseca A, Raposeiro P M, Gonçalves V (2020). Cyanobacteria from freshwater lakes in the Azores Archipelago, Portugal. Version 1.3. Universidade dos Açores. Sampling event dataset https://doi.org/10.15468/gt8gpm accessed via GBIF.org on 2020-02-02.	2008-03-07	Europe	Lagoa do Capitão	Azores	Pico	Portugal	PT	São Roque	Lagoa do Capitão	38.487291	-28.318638	WGS84	6b810345-f88e-477d-9d8e-aee5a8d0a301	Oscillatoria Vaucher ex Gomont	Oscillatoria Vaucher ex Gomont	Bacteria	Cyanobacteria	Cyanophyceae	genus
c54db9e1-17e1-4b33-af6a-68ac992fba8e	Text		MaterialCitation	d974d3f2-566a-40d6-b504-aea4c028c3cb		Luz R, Cordeiro R, Fonseca A, Raposeiro P M, Gonçalves V (2020). Cyanobacteria from freshwater lakes in the Azores Archipelago, Portugal. Version 1.3. Universidade dos Açores. Sampling event dataset https://doi.org/10.15468/gt8gpm accessed via GBIF.org on 2020-02-02.	2008-03-07	Europe	Lagoa do Capitão	Azores	Pico	Portugal	PT	São Roque	Lagoa do Capitão	38.487291	-28.318638	WGS84	c54db9e1-17e1-4b33-af6a-68ac992fba8e	Pseudanabaena Lauterborn	Pseudanabaena Lauterborn	Bacteria	Cyanobacteria	Cyanophyceae	genus
befe9f29-7a98-4426-bf9a-15b786a3661a	Text		MaterialCitation	7ce5e6c7-5242-4c60-b804-8e1f558803bf		Luz R, Cordeiro R, Fonseca A, Raposeiro P M, Gonçalves V (2020). Cyanobacteria from freshwater lakes in the Azores Archipelago, Portugal. Version 1.3. Universidade dos Açores. Sampling event dataset https://doi.org/10.15468/gt8gpm accessed via GBIF.org on 2020-02-02.	2008-09-18	Europe	Lagoa do Capitão	Azores	Pico	Portugal	PT	São Roque	Lagoa do Capitão	38.487291	-28.318638	WGS84	befe9f29-7a98-4426-bf9a-15b786a3661a	Anabaena Bory ex Bornet & Flahault	Anabaena Bory ex Bornet & Flahault	Bacteria	Cyanobacteria	Cyanophyceae	genus
1d09641f-047a-4334-bb98-f63a30eb0cfa	Text		MaterialCitation	03e85615-95e7-4cb9-b57b-b6298148eef0		Luz R, Cordeiro R, Fonseca A, Raposeiro P M, Gonçalves V (2020). Cyanobacteria from freshwater lakes in the Azores Archipelago, Portugal. Version 1.3. Universidade dos Açores. Sampling event dataset https://doi.org/10.15468/gt8gpm accessed via GBIF.org on 2020-02-02.	2008-09-18	Europe	Lagoa do Capitão	Azores	Pico	Portugal	PT	São Roque	Lagoa do Capitão	38.487291	-28.318638	WGS84	1d09641f-047a-4334-bb98-f63a30eb0cfa	Chroococcus turgidus (Kützing) Nägeli	Chroococcus turgidus (Kützing) Nägeli	Bacteria	Cyanobacteria	Cyanophyceae	species
d9676326-ea49-41e5-856c-08cdb3b35e89	Text		MaterialCitation	28c780f6-df0e-49ec-b8f7-15f46752d343		Luz R, Cordeiro R, Fonseca A, Raposeiro P M, Gonçalves V (2020). Cyanobacteria from freshwater lakes in the Azores Archipelago, Portugal. Version 1.3. Universidade dos Açores. Sampling event dataset https://doi.org/10.15468/gt8gpm accessed via GBIF.org on 2020-02-02.	2008-09-18	Europe	Lagoa do Capitão	Azores	Pico	Portugal	PT	São Roque	Lagoa do Capitão	38.487291	-28.318638	WGS84	d9676326-ea49-41e5-856c-08cdb3b35e89	Pseudanabaena limnetica (Lemmermann) Komárek	Pseudanabaena limnetica (Lemmermann) Komárek	Bacteria	Cyanobacteria	Cyanophyceae	species
befe9f29-7a98-4426-bf9a-15b786a3661a	Text		MaterialCitation	2fc5b7eb-d571-435b-adf5-47cb5554e221		Luz R, Cordeiro R, Fonseca A, Raposeiro P M, Gonçalves V (2020). Cyanobacteria from freshwater lakes in the Azores Archipelago, Portugal. Version 1.3. Universidade dos Açores. Sampling event dataset https://doi.org/10.15468/gt8gpm accessed via GBIF.org on 2020-02-02.	2008-11-03	Europe	Lagoa do Capitão	Azores	Pico	Portugal	PT	São Roque	Lagoa do Capitão	38.487291	-28.318638	WGS84	befe9f29-7a98-4426-bf9a-15b786a3661a	Anabaena Bory ex Bornet & Flahault	Anabaena Bory ex Bornet & Flahault	Bacteria	Cyanobacteria	Cyanophyceae	genus
d9676326-ea49-41e5-856c-08cdb3b35e89	Text		MaterialCitation	fb44a4ce-d302-432a-8c77-4d15f83d904a		Luz R, Cordeiro R, Fonseca A, Raposeiro P M, Gonçalves V (2020). Cyanobacteria from freshwater lakes in the Azores Archipelago, Portugal. Version 1.3. Universidade dos Açores. Sampling event dataset https://doi.org/10.15468/gt8gpm accessed via GBIF.org on 2020-02-02.	2008-11-03	Europe	Lagoa do Capitão	Azores	Pico	Portugal	PT	São Roque	Lagoa do Capitão	38.487291	-28.318638	WGS84	d9676326-ea49-41e5-856c-08cdb3b35e89	Pseudanabaena limnetica (Lemmermann) Komárek	Pseudanabaena limnetica (Lemmermann) Komárek	Bacteria	Cyanobacteria	Cyanophyceae	species
befe9f29-7a98-4426-bf9a-15b786a3661a	Text		MaterialCitation	bf5f9cd9-6e95-4466-85db-10d764577b86		Luz R, Cordeiro R, Fonseca A, Raposeiro P M, Gonçalves V (2020). Cyanobacteria from freshwater lakes in the Azores Archipelago, Portugal. Version 1.3. Universidade dos Açores. Sampling event dataset https://doi.org/10.15468/gt8gpm accessed via GBIF.org on 2020-02-02.	2008-03-07	Europe	Lagoa do Caiado	Azores	Pico	Portugal	PT	São Roque	Lagoa do Caiado	38.456259	-28.250960	WGS84	befe9f29-7a98-4426-bf9a-15b786a3661a	Anabaena Bory ex Bornet & Flahault	Anabaena Bory ex Bornet & Flahault	Bacteria	Cyanobacteria	Cyanophyceae	genus
51718504-dcca-46d8-b898-7fb5882cda7a	Text		MaterialCitation	ca1e0c4e-a57a-4ff5-95c0-1087d161ca7b		Luz R, Cordeiro R, Fonseca A, Raposeiro P M, Gonçalves V (2020). Cyanobacteria from freshwater lakes in the Azores Archipelago, Portugal. Version 1.3. Universidade dos Açores. Sampling event dataset https://doi.org/10.15468/gt8gpm accessed via GBIF.org on 2020-02-02.	2008-03-07	Europe	Lagoa do Caiado	Azores	Pico	Portugal	PT	São Roque	Lagoa do Caiado	38.456259	-28.250960	WGS84	51718504-dcca-46d8-b898-7fb5882cda7a	Eucapsis alpina F.E.Clements & H.L.Schantz	Eucapsis alpina F.E.Clements & H.L.Schantz	Bacteria	Cyanobacteria	Cyanophyceae	species
befe9f29-7a98-4426-bf9a-15b786a3661a	Text		MaterialCitation	e51e7a05-deef-4bea-83a8-4a27d0bb42fa		Luz R, Cordeiro R, Fonseca A, Raposeiro P M, Gonçalves V (2020). Cyanobacteria from freshwater lakes in the Azores Archipelago, Portugal. Version 1.3. Universidade dos Açores. Sampling event dataset https://doi.org/10.15468/gt8gpm accessed via GBIF.org on 2020-02-02.	2008-05-29	Europe	Lagoa do Caiado	Azores	Pico	Portugal	PT	São Roque	Lagoa do Caiado	38.456259	-28.250960	WGS84	befe9f29-7a98-4426-bf9a-15b786a3661a	Anabaena Bory ex Bornet & Flahault	Anabaena Bory ex Bornet & Flahault	Bacteria	Cyanobacteria	Cyanophyceae	genus
c54db9e1-17e1-4b33-af6a-68ac992fba8e	Text		MaterialCitation	265d5d5e-d2af-421b-a516-b0788f0a848a		Luz R, Cordeiro R, Fonseca A, Raposeiro P M, Gonçalves V (2020). Cyanobacteria from freshwater lakes in the Azores Archipelago, Portugal. Version 1.3. Universidade dos Açores. Sampling event dataset https://doi.org/10.15468/gt8gpm accessed via GBIF.org on 2020-02-02.	2008-09-18	Europe	Lagoa do Caiado	Azores	Pico	Portugal	PT	São Roque	Lagoa do Caiado	38.456259	-28.250960	WGS84	c54db9e1-17e1-4b33-af6a-68ac992fba8e	Pseudanabaena Lauterborn	Pseudanabaena Lauterborn	Bacteria	Cyanobacteria	Cyanophyceae	genus
befe9f29-7a98-4426-bf9a-15b786a3661a	Text		MaterialCitation	a12a767c-7582-4f19-afdf-dccd0385eeb8		Luz R, Cordeiro R, Fonseca A, Raposeiro P M, Gonçalves V (2020). Cyanobacteria from freshwater lakes in the Azores Archipelago, Portugal. Version 1.3. Universidade dos Açores. Sampling event dataset https://doi.org/10.15468/gt8gpm accessed via GBIF.org on 2020-02-02.	2008-05-29	Europe	Lagoa do Peixinho	Azores	Pico	Portugal	PT	São Roque	Lagoa do Peixinho	38.434581	-28.173845	WGS84	befe9f29-7a98-4426-bf9a-15b786a3661a	Anabaena Bory ex Bornet & Flahault	Anabaena Bory ex Bornet & Flahault	Bacteria	Cyanobacteria	Cyanophyceae	genus
d9676326-ea49-41e5-856c-08cdb3b35e89	Text		MaterialCitation	948d8947-d0f9-478a-9c6b-20ba61b81dc8		Luz R, Cordeiro R, Fonseca A, Raposeiro P M, Gonçalves V (2020). Cyanobacteria from freshwater lakes in the Azores Archipelago, Portugal. Version 1.3. Universidade dos Açores. Sampling event dataset https://doi.org/10.15468/gt8gpm accessed via GBIF.org on 2020-02-02.	2008-05-29	Europe	Lagoa do Peixinho	Azores	Pico	Portugal	PT	São Roque	Lagoa do Peixinho	38.434581	-28.173845	WGS84	d9676326-ea49-41e5-856c-08cdb3b35e89	Pseudanabaena limnetica (Lemmermann) Komárek	Pseudanabaena limnetica (Lemmermann) Komárek	Bacteria	Cyanobacteria	Cyanophyceae	species
befe9f29-7a98-4426-bf9a-15b786a3661a	Text		MaterialCitation	cefe70d6-ff40-49e1-b3cb-e0d517bf3a58		Luz R, Cordeiro R, Fonseca A, Raposeiro P M, Gonçalves V (2020). Cyanobacteria from freshwater lakes in the Azores Archipelago, Portugal. Version 1.3. Universidade dos Açores. Sampling event dataset https://doi.org/10.15468/gt8gpm accessed via GBIF.org on 2020-02-02.	2008-11-04	Europe	Lagoa do Peixinho	Azores	Pico	Portugal	PT	São Roque	Lagoa do Peixinho	38.434581	-28.173845	WGS84	befe9f29-7a98-4426-bf9a-15b786a3661a	Anabaena Bory ex Bornet & Flahault	Anabaena Bory ex Bornet & Flahault	Bacteria	Cyanobacteria	Cyanophyceae	genus
d9676326-ea49-41e5-856c-08cdb3b35e89	Text		MaterialCitation	a7f1bb79-6935-4e28-b0f3-8cce82f5a9b4		Luz R, Cordeiro R, Fonseca A, Raposeiro P M, Gonçalves V (2020). Cyanobacteria from freshwater lakes in the Azores Archipelago, Portugal. Version 1.3. Universidade dos Açores. Sampling event dataset https://doi.org/10.15468/gt8gpm accessed via GBIF.org on 2020-02-02.	2008-11-04	Europe	Lagoa do Peixinho	Azores	Pico	Portugal	PT	São Roque	Lagoa do Peixinho	38.434581	-28.173845	WGS84	d9676326-ea49-41e5-856c-08cdb3b35e89	Pseudanabaena limnetica (Lemmermann) Komárek	Pseudanabaena limnetica (Lemmermann) Komárek	Bacteria	Cyanobacteria	Cyanophyceae	species
befe9f29-7a98-4426-bf9a-15b786a3661a	Text		MaterialCitation	598f34ae-0346-4d6f-b222-202743e6803f		Luz R, Cordeiro R, Fonseca A, Raposeiro P M, Gonçalves V (2020). Cyanobacteria from freshwater lakes in the Azores Archipelago, Portugal. Version 1.3. Universidade dos Açores. Sampling event dataset https://doi.org/10.15468/gt8gpm accessed via GBIF.org on 2020-02-02.	2008-05-29	Europe	Lagoa do Paúl	Azores	Pico	Portugal	PT	Lajes	Lagoa do Paúl	38.427639	-28.232136	WGS84	befe9f29-7a98-4426-bf9a-15b786a3661a	Anabaena Bory ex Bornet & Flahault	Anabaena Bory ex Bornet & Flahault	Bacteria	Cyanobacteria	Cyanophyceae	genus
befe9f29-7a98-4426-bf9a-15b786a3661a	Text		MaterialCitation	734d37d4-ac71-4e8d-bd93-56b20f697193		Luz R, Cordeiro R, Fonseca A, Raposeiro P M, Gonçalves V (2020). Cyanobacteria from freshwater lakes in the Azores Archipelago, Portugal. Version 1.3. Universidade dos Açores. Sampling event dataset https://doi.org/10.15468/gt8gpm accessed via GBIF.org on 2020-02-02.	2008-05-29	Europe	Lagoa Rosada	Azores	Pico	Portugal	PT	Lajes	Lagoa Rosada	38.432586	-28.185877	WGS84	befe9f29-7a98-4426-bf9a-15b786a3661a	Anabaena Bory ex Bornet & Flahault	Anabaena Bory ex Bornet & Flahault	Bacteria	Cyanobacteria	Cyanophyceae	genus
d9676326-ea49-41e5-856c-08cdb3b35e89	Text		MaterialCitation	7b38fb99-1917-4726-bb77-4cc533b50fda		Luz R, Cordeiro R, Fonseca A, Raposeiro P M, Gonçalves V (2020). Cyanobacteria from freshwater lakes in the Azores Archipelago, Portugal. Version 1.3. Universidade dos Açores. Sampling event dataset https://doi.org/10.15468/gt8gpm accessed via GBIF.org on 2020-02-02.	2008-05-29	Europe	Lagoa Rosada	Azores	Pico	Portugal	PT	Lajes	Lagoa Rosada	38.432586	-28.185877	WGS84	d9676326-ea49-41e5-856c-08cdb3b35e89	Pseudanabaena limnetica (Lemmermann) Komárek	Pseudanabaena limnetica (Lemmermann) Komárek	Bacteria	Cyanobacteria	Cyanophyceae	species
befe9f29-7a98-4426-bf9a-15b786a3661a	Text		MaterialCitation	36834c9c-1634-403a-a0e8-f52744204c85		Luz R, Cordeiro R, Fonseca A, Raposeiro P M, Gonçalves V (2020). Cyanobacteria from freshwater lakes in the Azores Archipelago, Portugal. Version 1.3. Universidade dos Açores. Sampling event dataset https://doi.org/10.15468/gt8gpm accessed via GBIF.org on 2020-02-02.	2008-11-04	Europe	Lagoa Rosada	Azores	Pico	Portugal	PT	Lajes	Lagoa Rosada	38.432586	-28.185877	WGS84	befe9f29-7a98-4426-bf9a-15b786a3661a	Anabaena Bory ex Bornet & Flahault	Anabaena Bory ex Bornet & Flahault	Bacteria	Cyanobacteria	Cyanophyceae	genus
d9676326-ea49-41e5-856c-08cdb3b35e89	Text		MaterialCitation	7703d9ae-30f0-453b-b693-fc10030fa747		Luz R, Cordeiro R, Fonseca A, Raposeiro P M, Gonçalves V (2020). Cyanobacteria from freshwater lakes in the Azores Archipelago, Portugal. Version 1.3. Universidade dos Açores. Sampling event dataset https://doi.org/10.15468/gt8gpm accessed via GBIF.org on 2020-02-02.	2008-11-04	Europe	Lagoa Rosada	Azores	Pico	Portugal	PT	Lajes	Lagoa Rosada	38.432586	-28.185877	WGS84	d9676326-ea49-41e5-856c-08cdb3b35e89	Pseudanabaena limnetica (Lemmermann) Komárek	Pseudanabaena limnetica (Lemmermann) Komárek	Bacteria	Cyanobacteria	Cyanophyceae	species
3d2765be-1f8e-4a98-839e-a624d28a8751	Text		MaterialCitation	04da81e5-a2f4-4445-b3ad-2f1b9e73d76f		Luz R, Cordeiro R, Fonseca A, Raposeiro P M, Gonçalves V (2020). Cyanobacteria from freshwater lakes in the Azores Archipelago, Portugal. Version 1.3. Universidade dos Açores. Sampling event dataset https://doi.org/10.15468/gt8gpm accessed via GBIF.org on 2020-02-02.	2008-05-15	Europe	Lagoa Branca	Azores	Flores	Portugal	PT	Lajes	Lagoa Branca	39.449001	-31.226243	WGS84	3d2765be-1f8e-4a98-839e-a624d28a8751	Anabaena inaequalis Bornet & Flahault	Anabaena inaequalis Bornet & Flahault	Bacteria	Cyanobacteria	Cyanophyceae	species
331347a0-8eb9-4813-890d-f9b49d7b0553	Text		MaterialCitation	99845931-a54b-4d6a-8011-5d22d0bd31d7		Luz R, Cordeiro R, Fonseca A, Raposeiro P M, Gonçalves V (2020). Cyanobacteria from freshwater lakes in the Azores Archipelago, Portugal. Version 1.3. Universidade dos Açores. Sampling event dataset https://doi.org/10.15468/gt8gpm accessed via GBIF.org on 2020-02-02.	2008-05-15	Europe	Lagoa Branca	Azores	Flores	Portugal	PT	Lajes	Lagoa Branca	39.449001	-31.226243	WGS84	331347a0-8eb9-4813-890d-f9b49d7b0553	Anabaena scheremetievi Elenkin	Dolichospermum scheremetieviae (Elenkin) Wacklin, L.Hoffmann & Komárek	Bacteria	Cyanobacteria	Cyanophyceae	species
51718504-dcca-46d8-b898-7fb5882cda7a	Text		MaterialCitation	033a6b7b-893c-498a-a35f-b806484296c6		Luz R, Cordeiro R, Fonseca A, Raposeiro P M, Gonçalves V (2020). Cyanobacteria from freshwater lakes in the Azores Archipelago, Portugal. Version 1.3. Universidade dos Açores. Sampling event dataset https://doi.org/10.15468/gt8gpm accessed via GBIF.org on 2020-02-02.	2008-05-15	Europe	Lagoa Branca	Azores	Flores	Portugal	PT	Lajes	Lagoa Branca	39.449001	-31.226243	WGS84	51718504-dcca-46d8-b898-7fb5882cda7a	Eucapsis alpina F.E.Clements & H.L.Schantz	Eucapsis alpina F.E.Clements & H.L.Schantz	Bacteria	Cyanobacteria	Cyanophyceae	species
d1bc0bf9-4e55-4f67-bb58-bc98e442e718	Text		MaterialCitation	19f56bb2-19bf-4f32-84a2-1e24f4da995c		Luz R, Cordeiro R, Fonseca A, Raposeiro P M, Gonçalves V (2020). Cyanobacteria from freshwater lakes in the Azores Archipelago, Portugal. Version 1.3. Universidade dos Açores. Sampling event dataset https://doi.org/10.15468/gt8gpm accessed via GBIF.org on 2020-02-02.	2008-05-15	Europe	Lagoa Branca	Azores	Flores	Portugal	PT	Lajes	Lagoa Branca	39.449001	-31.226243	WGS84	d1bc0bf9-4e55-4f67-bb58-bc98e442e718	Oscillatoria tenuis C.Agardh ex Gomont	Oscillatoria tenuis C.Agardh ex Gomont	Bacteria	Cyanobacteria	Cyanophyceae	species
3d2765be-1f8e-4a98-839e-a624d28a8751	Text		MaterialCitation	92f685c8-d61f-45f6-b7e2-abf6d1f85ee8		Luz R, Cordeiro R, Fonseca A, Raposeiro P M, Gonçalves V (2020). Cyanobacteria from freshwater lakes in the Azores Archipelago, Portugal. Version 1.3. Universidade dos Açores. Sampling event dataset https://doi.org/10.15468/gt8gpm accessed via GBIF.org on 2020-02-02.	2008-10-21	Europe	Lagoa Branca	Azores	Flores	Portugal	PT	Lajes	Lagoa Branca	39.449001	-31.226243	WGS84	3d2765be-1f8e-4a98-839e-a624d28a8751	Anabaena inaequalis Bornet & Flahault	Anabaena inaequalis Bornet & Flahault	Bacteria	Cyanobacteria	Cyanophyceae	species
331347a0-8eb9-4813-890d-f9b49d7b0553	Text		MaterialCitation	ebc696ab-3ee2-4162-a7f3-d18c3f1fbc1e		Luz R, Cordeiro R, Fonseca A, Raposeiro P M, Gonçalves V (2020). Cyanobacteria from freshwater lakes in the Azores Archipelago, Portugal. Version 1.3. Universidade dos Açores. Sampling event dataset https://doi.org/10.15468/gt8gpm accessed via GBIF.org on 2020-02-02.	2008-10-21	Europe	Lagoa Branca	Azores	Flores	Portugal	PT	Lajes	Lagoa Branca	39.449001	-31.226243	WGS84	331347a0-8eb9-4813-890d-f9b49d7b0553	Anabaena scheremetievi Elenkin	Dolichospermum scheremetieviae (Elenkin) Wacklin, L.Hoffmann & Komárek	Bacteria	Cyanobacteria	Cyanophyceae	species
51718504-dcca-46d8-b898-7fb5882cda7a	Text		MaterialCitation	a75d66b2-25a3-41ea-9bda-f0e3d73b7f72		Luz R, Cordeiro R, Fonseca A, Raposeiro P M, Gonçalves V (2020). Cyanobacteria from freshwater lakes in the Azores Archipelago, Portugal. Version 1.3. Universidade dos Açores. Sampling event dataset https://doi.org/10.15468/gt8gpm accessed via GBIF.org on 2020-02-02.	2008-10-21	Europe	Lagoa Branca	Azores	Flores	Portugal	PT	Lajes	Lagoa Branca	39.449001	-31.226243	WGS84	51718504-dcca-46d8-b898-7fb5882cda7a	Eucapsis alpina F.E.Clements & H.L.Schantz	Eucapsis alpina F.E.Clements & H.L.Schantz	Bacteria	Cyanobacteria	Cyanophyceae	species
d1bc0bf9-4e55-4f67-bb58-bc98e442e718	Text		MaterialCitation	79e7665d-e9d9-4d87-b7a4-c08df9d2e65b		Luz R, Cordeiro R, Fonseca A, Raposeiro P M, Gonçalves V (2020). Cyanobacteria from freshwater lakes in the Azores Archipelago, Portugal. Version 1.3. Universidade dos Açores. Sampling event dataset https://doi.org/10.15468/gt8gpm accessed via GBIF.org on 2020-02-02.	2008-10-21	Europe	Lagoa Branca	Azores	Flores	Portugal	PT	Lajes	Lagoa Branca	39.449001	-31.226243	WGS84	d1bc0bf9-4e55-4f67-bb58-bc98e442e718	Oscillatoria tenuis C.Agardh ex Gomont	Oscillatoria tenuis C.Agardh ex Gomont	Bacteria	Cyanobacteria	Cyanophyceae	species
c54db9e1-17e1-4b33-af6a-68ac992fba8e	Text		MaterialCitation	20025f9f-4aea-41f0-9853-5501fd675027		Luz R, Cordeiro R, Fonseca A, Raposeiro P M, Gonçalves V (2020). Cyanobacteria from freshwater lakes in the Azores Archipelago, Portugal. Version 1.3. Universidade dos Açores. Sampling event dataset https://doi.org/10.15468/gt8gpm accessed via GBIF.org on 2020-02-02.	2008-10-21	Europe	Lagoa Branca	Azores	Flores	Portugal	PT	Lajes	Lagoa Branca	39.449001	-31.226243	WGS84	c54db9e1-17e1-4b33-af6a-68ac992fba8e	Pseudanabaena Lauterborn	Pseudanabaena Lauterborn	Bacteria	Cyanobacteria	Cyanophyceae	genus
fdfd2253-355c-4613-8821-d7e6a3af8db5	Text		MaterialCitation	b763e4ca-4825-4e40-afdc-8f7789fb59d5		Luz R, Cordeiro R, Fonseca A, Raposeiro P M, Gonçalves V (2020). Cyanobacteria from freshwater lakes in the Azores Archipelago, Portugal. Version 1.3. Universidade dos Açores. Sampling event dataset https://doi.org/10.15468/gt8gpm accessed via GBIF.org on 2020-02-02.	2008-04-17	Europe	Lagoa Comprida	Azores	Flores	Portugal	PT	Lajes	Lagoa Comprida	39.440574	-31.221948	WGS84	fdfd2253-355c-4613-8821-d7e6a3af8db5	Planktolyngbya Anagnostidis & Komárek	Planktolyngbya Anagnostidis & Komárek	Bacteria	Cyanobacteria	Cyanophyceae	genus
fdfd2253-355c-4613-8821-d7e6a3af8db5	Text		MaterialCitation	7b5cfa1f-2688-479d-9035-cb11306558df		Luz R, Cordeiro R, Fonseca A, Raposeiro P M, Gonçalves V (2020). Cyanobacteria from freshwater lakes in the Azores Archipelago, Portugal. Version 1.3. Universidade dos Açores. Sampling event dataset https://doi.org/10.15468/gt8gpm accessed via GBIF.org on 2020-02-02.	2008-12-02	Europe	Lagoa Comprida	Azores	Flores	Portugal	PT	Lajes	Lagoa Comprida	39.440574	-31.221948	WGS84	fdfd2253-355c-4613-8821-d7e6a3af8db5	Planktolyngbya Anagnostidis & Komárek	Planktolyngbya Anagnostidis & Komárek	Bacteria	Cyanobacteria	Cyanophyceae	genus
78112318-3123-4e78-a1ff-3815c95a27d6	Text		MaterialCitation	c0d0b0c6-2a40-4fec-ba68-ef78fbafb50c		Luz R, Cordeiro R, Fonseca A, Raposeiro P M, Gonçalves V (2020). Cyanobacteria from freshwater lakes in the Azores Archipelago, Portugal. Version 1.3. Universidade dos Açores. Sampling event dataset https://doi.org/10.15468/gt8gpm accessed via GBIF.org on 2020-02-02.	2008-01-21	Europe	Lagoa Funda	Azores	Flores	Portugal	PT	Lajes	Lagoa Funda	39.406100	-31.217644	WGS84	78112318-3123-4e78-a1ff-3815c95a27d6	Aphanizomenon flos-aquae Ralfs ex Bornet & Flahault	Aphanizomenon flos-aquae Ralfs ex Bornet & Flahault	Bacteria	Cyanobacteria	Cyanophyceae	species
78112318-3123-4e78-a1ff-3815c95a27d6	Text		MaterialCitation	a0527bba-d13c-4d48-8269-8f65b6d8086a		Luz R, Cordeiro R, Fonseca A, Raposeiro P M, Gonçalves V (2020). Cyanobacteria from freshwater lakes in the Azores Archipelago, Portugal. Version 1.3. Universidade dos Açores. Sampling event dataset https://doi.org/10.15468/gt8gpm accessed via GBIF.org on 2020-02-02.	2008-04-16	Europe	Lagoa Funda	Azores	Flores	Portugal	PT	Lajes	Lagoa Funda	39.406100	-31.217644	WGS84	78112318-3123-4e78-a1ff-3815c95a27d6	Aphanizomenon flos-aquae Ralfs ex Bornet & Flahault	Aphanizomenon flos-aquae Ralfs ex Bornet & Flahault	Bacteria	Cyanobacteria	Cyanophyceae	species
78112318-3123-4e78-a1ff-3815c95a27d6	Text		MaterialCitation	366edbf6-5577-4187-9fbd-2e47ee70507d		Luz R, Cordeiro R, Fonseca A, Raposeiro P M, Gonçalves V (2020). Cyanobacteria from freshwater lakes in the Azores Archipelago, Portugal. Version 1.3. Universidade dos Açores. Sampling event dataset https://doi.org/10.15468/gt8gpm accessed via GBIF.org on 2020-02-02.	2008-07-28	Europe	Lagoa Funda	Azores	Flores	Portugal	PT	Lajes	Lagoa Funda	39.406100	-31.217644	WGS84	78112318-3123-4e78-a1ff-3815c95a27d6	Aphanizomenon flos-aquae Ralfs ex Bornet & Flahault	Aphanizomenon flos-aquae Ralfs ex Bornet & Flahault	Bacteria	Cyanobacteria	Cyanophyceae	species
6b810345-f88e-477d-9d8e-aee5a8d0a301	Text		MaterialCitation	064c6514-83ba-498d-aed5-c99bfe412e31		Luz R, Cordeiro R, Fonseca A, Raposeiro P M, Gonçalves V (2020). Cyanobacteria from freshwater lakes in the Azores Archipelago, Portugal. Version 1.3. Universidade dos Açores. Sampling event dataset https://doi.org/10.15468/gt8gpm accessed via GBIF.org on 2020-02-02.	2008-07-28	Europe	Lagoa Funda	Azores	Flores	Portugal	PT	Lajes	Lagoa Funda	39.406100	-31.217644	WGS84	6b810345-f88e-477d-9d8e-aee5a8d0a301	Oscillatoria Vaucher ex Gomont	Oscillatoria Vaucher ex Gomont	Bacteria	Cyanobacteria	Cyanophyceae	genus
c54db9e1-17e1-4b33-af6a-68ac992fba8e	Text		MaterialCitation	fcce4190-cf84-4d23-8937-c1ebb0e03b5c		Luz R, Cordeiro R, Fonseca A, Raposeiro P M, Gonçalves V (2020). Cyanobacteria from freshwater lakes in the Azores Archipelago, Portugal. Version 1.3. Universidade dos Açores. Sampling event dataset https://doi.org/10.15468/gt8gpm accessed via GBIF.org on 2020-02-02.	2008-07-28	Europe	Lagoa Funda	Azores	Flores	Portugal	PT	Lajes	Lagoa Funda	39.406100	-31.217644	WGS84	c54db9e1-17e1-4b33-af6a-68ac992fba8e	Pseudanabaena Lauterborn	Pseudanabaena Lauterborn	Bacteria	Cyanobacteria	Cyanophyceae	genus
78112318-3123-4e78-a1ff-3815c95a27d6	Text		MaterialCitation	1ea88582-96ed-46b3-8bd1-ac72927664e0		Luz R, Cordeiro R, Fonseca A, Raposeiro P M, Gonçalves V (2020). Cyanobacteria from freshwater lakes in the Azores Archipelago, Portugal. Version 1.3. Universidade dos Açores. Sampling event dataset https://doi.org/10.15468/gt8gpm accessed via GBIF.org on 2020-02-02.	2008-12-03	Europe	Lagoa Funda	Azores	Flores	Portugal	PT	Lajes	Lagoa Funda	39.406100	-31.217644	WGS84	78112318-3123-4e78-a1ff-3815c95a27d6	Aphanizomenon flos-aquae Ralfs ex Bornet & Flahault	Aphanizomenon flos-aquae Ralfs ex Bornet & Flahault	Bacteria	Cyanobacteria	Cyanophyceae	species
e7a2bcfc-7652-472b-bb52-8023f519600a	Text		MaterialCitation	d698c482-3581-4a7a-a2e5-549444f08ff6		Luz R, Cordeiro R, Fonseca A, Raposeiro P M, Gonçalves V (2020). Cyanobacteria from freshwater lakes in the Azores Archipelago, Portugal. Version 1.3. Universidade dos Açores. Sampling event dataset https://doi.org/10.15468/gt8gpm accessed via GBIF.org on 2020-02-02.	2008-04-16	Europe	Lagoa da Lomba	Azores	Flores	Portugal	PT	Lajes	Lagoa da Lomba	39.425184	-31.188568	WGS84	e7a2bcfc-7652-472b-bb52-8023f519600a	Anabaena delicatula Lemmermann	Dolichospermum delicatulum (Lemmermann) Wacklin, Hoffmann & Komárek	Bacteria	Cyanobacteria	Cyanophyceae	species
e3a58193-c215-4275-8cc6-60bd2d202c24	Text		MaterialCitation	cf8bbc10-68b6-470c-bb7e-d85de3660218		Luz R, Cordeiro R, Fonseca A, Raposeiro P M, Gonçalves V (2020). Cyanobacteria from freshwater lakes in the Azores Archipelago, Portugal. Version 1.3. Universidade dos Açores. Sampling event dataset https://doi.org/10.15468/gt8gpm accessed via GBIF.org on 2020-02-02.	2008-04-16	Europe	Lagoa da Lomba	Azores	Flores	Portugal	PT	Lajes	Lagoa da Lomba	39.425184	-31.188568	WGS84	e3a58193-c215-4275-8cc6-60bd2d202c24	Calothrix C.Agardh ex Bornet & Flahault	Calothrix C.Agardh ex Bornet & Flahault	Bacteria	Cyanobacteria	Cyanophyceae	genus
3d2765be-1f8e-4a98-839e-a624d28a8751	Text		MaterialCitation	ee61fc12-fb2c-4bff-9f14-748e8e1a58c6		Luz R, Cordeiro R, Fonseca A, Raposeiro P M, Gonçalves V (2020). Cyanobacteria from freshwater lakes in the Azores Archipelago, Portugal. Version 1.3. Universidade dos Açores. Sampling event dataset https://doi.org/10.15468/gt8gpm accessed via GBIF.org on 2020-02-02.	2008-10-21	Europe	Lagoa Negra	Azores	Flores	Portugal	PT	Lajes	Lagoa Negra	39.442213	-31.226020	WGS84	3d2765be-1f8e-4a98-839e-a624d28a8751	Anabaena inaequalis Bornet & Flahault	Anabaena inaequalis Bornet & Flahault	Bacteria	Cyanobacteria	Cyanophyceae	species
ef8d916a-7ea3-4b2f-add6-d1a8ae8df77b	Text		MaterialCitation	5a48dec3-34d1-4171-8eab-5cd98e2c64d6		Luz R, Cordeiro R, Fonseca A, Raposeiro P M, Gonçalves V (2020). Cyanobacteria from freshwater lakes in the Azores Archipelago, Portugal. Version 1.3. Universidade dos Açores. Sampling event dataset https://doi.org/10.15468/gt8gpm accessed via GBIF.org on 2020-02-02.	2008-10-21	Europe	Lagoa Negra	Azores	Flores	Portugal	PT	Lajes	Lagoa Negra	39.442213	-31.226020	WGS84	ef8d916a-7ea3-4b2f-add6-d1a8ae8df77b	Anabaenopsis circularis (G.S.West) Woloszynska & V.Miller in V.Miller	Anabaenopsis circularis (G.S.West) Woloszynska & V.Miller in V.Miller	Bacteria	Cyanobacteria	Cyanophyceae	species
e7a2bcfc-7652-472b-bb52-8023f519600a	Text		MaterialCitation	b9f50d75-502e-4c26-bd3f-8330bb3eccdf		Luz R, Cordeiro R, Fonseca A, Raposeiro P M, Gonçalves V (2020). Cyanobacteria from freshwater lakes in the Azores Archipelago, Portugal. Version 1.3. Universidade dos Açores. Sampling event dataset https://doi.org/10.15468/gt8gpm accessed via GBIF.org on 2020-02-02.	2008-10-22	Europe	Lagoa Rasa	Azores	Flores	Portugal	PT	Lajes	Lagoa Rasa	39.409409	-31.224285	WGS84	e7a2bcfc-7652-472b-bb52-8023f519600a	Anabaena delicatula Lemmermann	Dolichospermum delicatulum (Lemmermann) Wacklin, Hoffmann & Komárek	Bacteria	Cyanobacteria	Cyanophyceae	species
6b810345-f88e-477d-9d8e-aee5a8d0a301	Text		MaterialCitation	06864739-337e-4ffa-98af-f31238c2c27c		Luz R, Cordeiro R, Fonseca A, Raposeiro P M, Gonçalves V (2020). Cyanobacteria from freshwater lakes in the Azores Archipelago, Portugal. Version 1.3. Universidade dos Açores. Sampling event dataset https://doi.org/10.15468/gt8gpm accessed via GBIF.org on 2020-02-02.	2008-10-22	Europe	Lagoa Rasa	Azores	Flores	Portugal	PT	Lajes	Lagoa Rasa	39.409409	-31.224285	WGS84	6b810345-f88e-477d-9d8e-aee5a8d0a301	Oscillatoria Vaucher ex Gomont	Oscillatoria Vaucher ex Gomont	Bacteria	Cyanobacteria	Cyanophyceae	genus
befe9f29-7a98-4426-bf9a-15b786a3661a	Text		MaterialCitation	d3ebc531-67ce-48f9-93b0-1dba6185f733		Luz R, Cordeiro R, Fonseca A, Raposeiro P M, Gonçalves V (2020). Cyanobacteria from freshwater lakes in the Azores Archipelago, Portugal. Version 1.3. Universidade dos Açores. Sampling event dataset https://doi.org/10.15468/gt8gpm accessed via GBIF.org on 2020-02-02.	2008-05-14	Europe	Lagoa do Caldeirão	Azores	Corvo	Portugal	PT	Vila do Corvo	Lagoa do Caldeirão	39.711416	-31.113690	WGS84	befe9f29-7a98-4426-bf9a-15b786a3661a	Anabaena Bory ex Bornet & Flahault	Anabaena Bory ex Bornet & Flahault	Bacteria	Cyanobacteria	Cyanophyceae	genus
e7a2bcfc-7652-472b-bb52-8023f519600a	Text		MaterialCitation	519625bd-257a-418c-99ec-22a1ce625950		Luz R, Cordeiro R, Fonseca A, Raposeiro P M, Gonçalves V (2020). Cyanobacteria from freshwater lakes in the Azores Archipelago, Portugal. Version 1.3. Universidade dos Açores. Sampling event dataset https://doi.org/10.15468/gt8gpm accessed via GBIF.org on 2020-02-02.	2008-05-14	Europe	Lagoa do Caldeirão	Azores	Corvo	Portugal	PT	Vila do Corvo	Lagoa do Caldeirão	39.711416	-31.113690	WGS84	e7a2bcfc-7652-472b-bb52-8023f519600a	Anabaena delicatula Lemmermann	Dolichospermum delicatulum (Lemmermann) Wacklin, Hoffmann & Komárek	Bacteria	Cyanobacteria	Cyanophyceae	species
331347a0-8eb9-4813-890d-f9b49d7b0553	Text		MaterialCitation	02ab149b-2ea7-4b91-87b2-970d54644096		Luz R, Cordeiro R, Fonseca A, Raposeiro P M, Gonçalves V (2020). Cyanobacteria from freshwater lakes in the Azores Archipelago, Portugal. Version 1.3. Universidade dos Açores. Sampling event dataset https://doi.org/10.15468/gt8gpm accessed via GBIF.org on 2020-02-02.	2008-05-14	Europe	Lagoa do Caldeirão	Azores	Corvo	Portugal	PT	Vila do Corvo	Lagoa do Caldeirão	39.711416	-31.113690	WGS84	331347a0-8eb9-4813-890d-f9b49d7b0553	Anabaena scheremetievi Elenkin	Dolichospermum scheremetieviae (Elenkin) Wacklin, L.Hoffmann & Komárek	Bacteria	Cyanobacteria	Cyanophyceae	species
2f47906a-c0fe-4cc4-896c-e4fcaaad4c67	Text		MaterialCitation	e54b472b-25f9-417c-88b5-cbebddce6869		Luz R, Cordeiro R, Fonseca A, Raposeiro P M, Gonçalves V (2020). Cyanobacteria from freshwater lakes in the Azores Archipelago, Portugal. Version 1.3. Universidade dos Açores. Sampling event dataset https://doi.org/10.15468/gt8gpm accessed via GBIF.org on 2020-02-02.	2008-05-14	Europe	Lagoa do Caldeirão	Azores	Corvo	Portugal	PT	Vila do Corvo	Lagoa do Caldeirão	39.711416	-31.113690	WGS84	2f47906a-c0fe-4cc4-896c-e4fcaaad4c67	Phormidium Kützing ex Gomont	Phormidium Kützing ex Gomont	Bacteria	Cyanobacteria	Cyanophyceae	genus
c54db9e1-17e1-4b33-af6a-68ac992fba8e	Text		MaterialCitation	19dd6aff-e223-4816-b197-3656715d462e		Luz R, Cordeiro R, Fonseca A, Raposeiro P M, Gonçalves V (2020). Cyanobacteria from freshwater lakes in the Azores Archipelago, Portugal. Version 1.3. Universidade dos Açores. Sampling event dataset https://doi.org/10.15468/gt8gpm accessed via GBIF.org on 2020-02-02.	2008-05-14	Europe	Lagoa do Caldeirão	Azores	Corvo	Portugal	PT	Vila do Corvo	Lagoa do Caldeirão	39.711416	-31.113690	WGS84	c54db9e1-17e1-4b33-af6a-68ac992fba8e	Pseudanabaena Lauterborn	Pseudanabaena Lauterborn	Bacteria	Cyanobacteria	Cyanophyceae	genus
3d2765be-1f8e-4a98-839e-a624d28a8751	Text		MaterialCitation	36232988-0ce8-4a41-8c28-803b63333ce3		Luz R, Cordeiro R, Fonseca A, Raposeiro P M, Gonçalves V (2020). Cyanobacteria from freshwater lakes in the Azores Archipelago, Portugal. Version 1.3. Universidade dos Açores. Sampling event dataset https://doi.org/10.15468/gt8gpm accessed via GBIF.org on 2020-02-02.	2009-02-09	Europe	Lagoa do Canário	Azores	São Miguel	Portugal	PT	Ponta Delgada	Lagoa do Canário	37.835385	-25.760190	WGS84	3d2765be-1f8e-4a98-839e-a624d28a8751	Anabaena inaequalis Bornet & Flahault	Anabaena inaequalis Bornet & Flahault	Bacteria	Cyanobacteria	Cyanophyceae	species
704b31e0-b3c9-4883-90db-27e53ec2e1b5	Text		MaterialCitation	208e67c6-485f-4bda-a968-14e3ec1d7efb		Luz R, Cordeiro R, Fonseca A, Raposeiro P M, Gonçalves V (2020). Cyanobacteria from freshwater lakes in the Azores Archipelago, Portugal. Version 1.3. Universidade dos Açores. Sampling event dataset https://doi.org/10.15468/gt8gpm accessed via GBIF.org on 2020-02-02.	2009-02-09	Europe	Lagoa do Canário	Azores	São Miguel	Portugal	PT	Ponta Delgada	Lagoa do Canário	37.835385	-25.760190	WGS84	704b31e0-b3c9-4883-90db-27e53ec2e1b5	Chroococcus minutus (Kützing) Nägeli	Chroococcus minutus (Kützing) Nägeli	Bacteria	Cyanobacteria	Cyanophyceae	species
d9676326-ea49-41e5-856c-08cdb3b35e89	Text		MaterialCitation	e813ae41-3bcd-43df-baa8-d946d59015c7		Luz R, Cordeiro R, Fonseca A, Raposeiro P M, Gonçalves V (2020). Cyanobacteria from freshwater lakes in the Azores Archipelago, Portugal. Version 1.3. Universidade dos Açores. Sampling event dataset https://doi.org/10.15468/gt8gpm accessed via GBIF.org on 2020-02-02.	2009-02-09	Europe	Lagoa do Canário	Azores	São Miguel	Portugal	PT	Ponta Delgada	Lagoa do Canário	37.835385	-25.760190	WGS84	d9676326-ea49-41e5-856c-08cdb3b35e89	Pseudanabaena limnetica (Lemmermann) Komárek	Pseudanabaena limnetica (Lemmermann) Komárek	Bacteria	Cyanobacteria	Cyanophyceae	species
befe9f29-7a98-4426-bf9a-15b786a3661a	Text		MaterialCitation	d7735305-245d-4dc6-80ca-df857a20fd11		Luz R, Cordeiro R, Fonseca A, Raposeiro P M, Gonçalves V (2020). Cyanobacteria from freshwater lakes in the Azores Archipelago, Portugal. Version 1.3. Universidade dos Açores. Sampling event dataset https://doi.org/10.15468/gt8gpm accessed via GBIF.org on 2020-02-02.	2009-02-06	Europe	Lagoa do Congro	Azores	São Miguel	Portugal	PT	Vila Franca do Campo	Lagoa do Congro	37.756197	-25.408208	WGS84	befe9f29-7a98-4426-bf9a-15b786a3661a	Anabaena Bory ex Bornet & Flahault	Anabaena Bory ex Bornet & Flahault	Bacteria	Cyanobacteria	Cyanophyceae	genus
8adc722c-6f2b-4052-9c43-7d0c1df0a0a5	Text		MaterialCitation	b3f8c344-61b2-463a-b40f-7be043af28c4		Luz R, Cordeiro R, Fonseca A, Raposeiro P M, Gonçalves V (2020). Cyanobacteria from freshwater lakes in the Azores Archipelago, Portugal. Version 1.3. Universidade dos Açores. Sampling event dataset https://doi.org/10.15468/gt8gpm accessed via GBIF.org on 2020-02-02.	2009-02-06	Europe	Lagoa do Congro	Azores	São Miguel	Portugal	PT	Vila Franca do Campo	Lagoa do Congro	37.756197	-25.408208	WGS84	8adc722c-6f2b-4052-9c43-7d0c1df0a0a5	Microcystis flos-aquae (Wittrock) Kirchner	Microcystis flos-aquae (Wittrock) Kirchner	Bacteria	Cyanobacteria	Cyanophyceae	species
2f47906a-c0fe-4cc4-896c-e4fcaaad4c67	Text		MaterialCitation	a4eb8f13-e292-4c26-be1c-5a0660c97845		Luz R, Cordeiro R, Fonseca A, Raposeiro P M, Gonçalves V (2020). Cyanobacteria from freshwater lakes in the Azores Archipelago, Portugal. Version 1.3. Universidade dos Açores. Sampling event dataset https://doi.org/10.15468/gt8gpm accessed via GBIF.org on 2020-02-02.	2009-02-06	Europe	Lagoa do Congro	Azores	São Miguel	Portugal	PT	Vila Franca do Campo	Lagoa do Congro	37.756197	-25.408208	WGS84	2f47906a-c0fe-4cc4-896c-e4fcaaad4c67	Phormidium Kützing ex Gomont	Phormidium Kützing ex Gomont	Bacteria	Cyanobacteria	Cyanophyceae	genus
befe9f29-7a98-4426-bf9a-15b786a3661a	Text		MaterialCitation	17805f52-0a04-44af-9eac-03051894fd75		Luz R, Cordeiro R, Fonseca A, Raposeiro P M, Gonçalves V (2020). Cyanobacteria from freshwater lakes in the Azores Archipelago, Portugal. Version 1.3. Universidade dos Açores. Sampling event dataset https://doi.org/10.15468/gt8gpm accessed via GBIF.org on 2020-02-02.	2009-02-09	Europe	Lagoa das Empadadas Norte	Azores	São Miguel	Portugal	PT	Ponta Delgada	Lagoa das Empadadas Norte	37.825699	-25.748580	WGS84	befe9f29-7a98-4426-bf9a-15b786a3661a	Anabaena Bory ex Bornet & Flahault	Anabaena Bory ex Bornet & Flahault	Bacteria	Cyanobacteria	Cyanophyceae	genus
f8ea6e34-4771-425c-8024-3bf9fa688f85	Text		MaterialCitation	a62a07fb-e679-4d26-9b1b-3adba29cefed		Luz R, Cordeiro R, Fonseca A, Raposeiro P M, Gonçalves V (2020). Cyanobacteria from freshwater lakes in the Azores Archipelago, Portugal. Version 1.3. Universidade dos Açores. Sampling event dataset https://doi.org/10.15468/gt8gpm accessed via GBIF.org on 2020-02-02.	2009-02-09	Europe	Lagoa das Empadadas Norte	Azores	São Miguel	Portugal	PT	Ponta Delgada	Lagoa das Empadadas Norte	37.825699	-25.748580	WGS84	f8ea6e34-4771-425c-8024-3bf9fa688f85	Aphanizomenon gracile Lemmermann	Aphanizomenon gracile Lemmermann	Bacteria	Cyanobacteria	Cyanophyceae	species
d9676326-ea49-41e5-856c-08cdb3b35e89	Text		MaterialCitation	d047ba5f-aa94-4a29-bcac-513f74576d01		Luz R, Cordeiro R, Fonseca A, Raposeiro P M, Gonçalves V (2020). Cyanobacteria from freshwater lakes in the Azores Archipelago, Portugal. Version 1.3. Universidade dos Açores. Sampling event dataset https://doi.org/10.15468/gt8gpm accessed via GBIF.org on 2020-02-02.	2009-02-09	Europe	Lagoa das Empadadas Norte	Azores	São Miguel	Portugal	PT	Ponta Delgada	Lagoa das Empadadas Norte	37.825699	-25.748580	WGS84	d9676326-ea49-41e5-856c-08cdb3b35e89	Pseudanabaena limnetica (Lemmermann) Komárek	Pseudanabaena limnetica (Lemmermann) Komárek	Bacteria	Cyanobacteria	Cyanophyceae	species
befe9f29-7a98-4426-bf9a-15b786a3661a	Text		MaterialCitation	162f1dfd-2a07-453b-8efb-6bca47b1b141		Luz R, Cordeiro R, Fonseca A, Raposeiro P M, Gonçalves V (2020). Cyanobacteria from freshwater lakes in the Azores Archipelago, Portugal. Version 1.3. Universidade dos Açores. Sampling event dataset https://doi.org/10.15468/gt8gpm accessed via GBIF.org on 2020-02-02.	2009-02-09	Europe	Lagoa das Empadadas Sul	Azores	São Miguel	Portugal	PT	Ponta Delgada	Lagoa das Empadadas Sul	37.824108	-25.747210	WGS84	befe9f29-7a98-4426-bf9a-15b786a3661a	Anabaena Bory ex Bornet & Flahault	Anabaena Bory ex Bornet & Flahault	Bacteria	Cyanobacteria	Cyanophyceae	genus
df98f519-b61c-4e96-9aaf-84010643dbe0	Text		MaterialCitation	04f9fd59-10f6-44ae-9b3d-f8a149e7c1d2		Luz R, Cordeiro R, Fonseca A, Raposeiro P M, Gonçalves V (2020). Cyanobacteria from freshwater lakes in the Azores Archipelago, Portugal. Version 1.3. Universidade dos Açores. Sampling event dataset https://doi.org/10.15468/gt8gpm accessed via GBIF.org on 2020-02-02.	2009-02-03	Europe	Lagoa das Furnas	Azores	São Miguel	Portugal	PT	Povoação	Lagoa das Furnas	37.758591	-25.336222	WGS84	df98f519-b61c-4e96-9aaf-84010643dbe0	Anabaena affinis Lemmermann	Dolichospermum affine (Lemmermann) Wacklin, L.Hoffmann & Komárek	Bacteria	Cyanobacteria	Cyanophyceae	species
704b31e0-b3c9-4883-90db-27e53ec2e1b5	Text		MaterialCitation	41f9767f-6ffb-4be1-ad78-f53b29035133		Luz R, Cordeiro R, Fonseca A, Raposeiro P M, Gonçalves V (2020). Cyanobacteria from freshwater lakes in the Azores Archipelago, Portugal. Version 1.3. Universidade dos Açores. Sampling event dataset https://doi.org/10.15468/gt8gpm accessed via GBIF.org on 2020-02-02.	2009-02-02	Europe	Lagoa do Fogo	Azores	São Miguel	Portugal	PT	Vila Franca do Campo - Ribeira Grande	Lagoa do Fogo	37.764811	-25.474119	WGS84	704b31e0-b3c9-4883-90db-27e53ec2e1b5	Chroococcus minutus (Kützing) Nägeli	Chroococcus minutus (Kützing) Nägeli	Bacteria	Cyanobacteria	Cyanophyceae	species
fdfd2253-355c-4613-8821-d7e6a3af8db5	Text		MaterialCitation	c496c94a-89e0-4c4e-96c0-bee5440af4fd		Luz R, Cordeiro R, Fonseca A, Raposeiro P M, Gonçalves V (2020). Cyanobacteria from freshwater lakes in the Azores Archipelago, Portugal. Version 1.3. Universidade dos Açores. Sampling event dataset https://doi.org/10.15468/gt8gpm accessed via GBIF.org on 2020-02-02.	2009-02-02	Europe	Lagoa do Fogo	Azores	São Miguel	Portugal	PT	Vila Franca do Campo - Ribeira Grande	Lagoa do Fogo	37.764811	-25.474119	WGS84	fdfd2253-355c-4613-8821-d7e6a3af8db5	Planktolyngbya Anagnostidis & Komárek	Planktolyngbya Anagnostidis & Komárek	Bacteria	Cyanobacteria	Cyanophyceae	genus
d9676326-ea49-41e5-856c-08cdb3b35e89	Text		MaterialCitation	3ff05913-14e3-4824-ab41-caa7af399fde		Luz R, Cordeiro R, Fonseca A, Raposeiro P M, Gonçalves V (2020). Cyanobacteria from freshwater lakes in the Azores Archipelago, Portugal. Version 1.3. Universidade dos Açores. Sampling event dataset https://doi.org/10.15468/gt8gpm accessed via GBIF.org on 2020-02-02.	2009-02-02	Europe	Lagoa do Fogo	Azores	São Miguel	Portugal	PT	Vila Franca do Campo - Ribeira Grande	Lagoa do Fogo	37.764811	-25.474119	WGS84	d9676326-ea49-41e5-856c-08cdb3b35e89	Pseudanabaena limnetica (Lemmermann) Komárek	Pseudanabaena limnetica (Lemmermann) Komárek	Bacteria	Cyanobacteria	Cyanophyceae	species
704b31e0-b3c9-4883-90db-27e53ec2e1b5	Text		MaterialCitation	93884569-85d2-46b5-8c92-6c982cbf7705		Luz R, Cordeiro R, Fonseca A, Raposeiro P M, Gonçalves V (2020). Cyanobacteria from freshwater lakes in the Azores Archipelago, Portugal. Version 1.3. Universidade dos Açores. Sampling event dataset https://doi.org/10.15468/gt8gpm accessed via GBIF.org on 2020-02-02.	2009-02-09	Europe	Lagoa Rasa das Sete Cidades	Azores	São Miguel	Portugal	PT	Ponta Delgada	Lagoa Rasa das Sete Cidades	37.842730	-25.780012	WGS84	704b31e0-b3c9-4883-90db-27e53ec2e1b5	Chroococcus minutus (Kützing) Nägeli	Chroococcus minutus (Kützing) Nägeli	Bacteria	Cyanobacteria	Cyanophyceae	species
befe9f29-7a98-4426-bf9a-15b786a3661a	Text		MaterialCitation	114ca615-e8d0-49ed-a322-cb6c08f29219		Luz R, Cordeiro R, Fonseca A, Raposeiro P M, Gonçalves V (2020). Cyanobacteria from freshwater lakes in the Azores Archipelago, Portugal. Version 1.3. Universidade dos Açores. Sampling event dataset https://doi.org/10.15468/gt8gpm accessed via GBIF.org on 2020-02-02.	2009-02-09	Europe	Lagoa Rasa da Serra Devassa	Azores	São Miguel	Portugal	PT	Ponta Delgada	Lagoa Rasa da Serra Devassa	37.824524	-25.751656	WGS84	befe9f29-7a98-4426-bf9a-15b786a3661a	Anabaena Bory ex Bornet & Flahault	Anabaena Bory ex Bornet & Flahault	Bacteria	Cyanobacteria	Cyanophyceae	genus
f8ea6e34-4771-425c-8024-3bf9fa688f85	Text		MaterialCitation	1601381b-43f3-4b89-8c54-3c07ad430a2a		Luz R, Cordeiro R, Fonseca A, Raposeiro P M, Gonçalves V (2020). Cyanobacteria from freshwater lakes in the Azores Archipelago, Portugal. Version 1.3. Universidade dos Açores. Sampling event dataset https://doi.org/10.15468/gt8gpm accessed via GBIF.org on 2020-02-02.	2009-02-09	Europe	Lagoa Rasa da Serra Devassa	Azores	São Miguel	Portugal	PT	Ponta Delgada	Lagoa Rasa da Serra Devassa	37.824524	-25.751656	WGS84	f8ea6e34-4771-425c-8024-3bf9fa688f85	Aphanizomenon gracile Lemmermann	Aphanizomenon gracile Lemmermann	Bacteria	Cyanobacteria	Cyanophyceae	species
2f47906a-c0fe-4cc4-896c-e4fcaaad4c67	Text		MaterialCitation	6adb1bc0-d6b8-4032-a2d1-3d22e25b186d		Luz R, Cordeiro R, Fonseca A, Raposeiro P M, Gonçalves V (2020). Cyanobacteria from freshwater lakes in the Azores Archipelago, Portugal. Version 1.3. Universidade dos Açores. Sampling event dataset https://doi.org/10.15468/gt8gpm accessed via GBIF.org on 2020-02-02.	2009-02-06	Europe	Lagoa de São Brás	Azores	São Miguel	Portugal	PT	Ribeira Grande	Lagoa de São Brás	37.793048	-25.410155	WGS84	2f47906a-c0fe-4cc4-896c-e4fcaaad4c67	Phormidium Kützing ex Gomont	Phormidium Kützing ex Gomont	Bacteria	Cyanobacteria	Cyanophyceae	genus
3d2765be-1f8e-4a98-839e-a624d28a8751	Text		MaterialCitation	71642b25-3498-467f-87a6-5540791fcca5		Luz R, Cordeiro R, Fonseca A, Raposeiro P M, Gonçalves V (2020). Cyanobacteria from freshwater lakes in the Azores Archipelago, Portugal. Version 1.3. Universidade dos Açores. Sampling event dataset https://doi.org/10.15468/gt8gpm accessed via GBIF.org on 2020-02-02.	2009-02-05	Europe	Lagoa de Santiago	Azores	São Miguel	Portugal	PT	Ponta Delgada	Lagoa de Santiago	37.848321	-25.774283	WGS84	3d2765be-1f8e-4a98-839e-a624d28a8751	Anabaena inaequalis Bornet & Flahault	Anabaena inaequalis Bornet & Flahault	Bacteria	Cyanobacteria	Cyanophyceae	species
befe9f29-7a98-4426-bf9a-15b786a3661a	Text		MaterialCitation	665ab686-1348-4740-81f9-3298733d2bbb		Luz R, Cordeiro R, Fonseca A, Raposeiro P M, Gonçalves V (2020). Cyanobacteria from freshwater lakes in the Azores Archipelago, Portugal. Version 1.3. Universidade dos Açores. Sampling event dataset https://doi.org/10.15468/gt8gpm accessed via GBIF.org on 2020-02-02.	2009-02-05	Europe	Lagoa de Santiago	Azores	São Miguel	Portugal	PT	Ponta Delgada	Lagoa de Santiago	37.848321	-25.774283	WGS84	befe9f29-7a98-4426-bf9a-15b786a3661a	Anabaena Bory ex Bornet & Flahault	Anabaena Bory ex Bornet & Flahault	Bacteria	Cyanobacteria	Cyanophyceae	genus
8adc722c-6f2b-4052-9c43-7d0c1df0a0a5	Text		MaterialCitation	94b5160a-142d-43b6-aa6d-38247450d637		Luz R, Cordeiro R, Fonseca A, Raposeiro P M, Gonçalves V (2020). Cyanobacteria from freshwater lakes in the Azores Archipelago, Portugal. Version 1.3. Universidade dos Açores. Sampling event dataset https://doi.org/10.15468/gt8gpm accessed via GBIF.org on 2020-02-02.	2009-02-05	Europe	Lagoa de Santiago	Azores	São Miguel	Portugal	PT	Ponta Delgada	Lagoa de Santiago	37.848321	-25.774283	WGS84	8adc722c-6f2b-4052-9c43-7d0c1df0a0a5	Microcystis flos-aquae (Wittrock) Kirchner	Microcystis flos-aquae (Wittrock) Kirchner	Bacteria	Cyanobacteria	Cyanophyceae	species
d9676326-ea49-41e5-856c-08cdb3b35e89	Text		MaterialCitation	55d365b6-1179-4833-8fc4-a97b3c336f06		Luz R, Cordeiro R, Fonseca A, Raposeiro P M, Gonçalves V (2020). Cyanobacteria from freshwater lakes in the Azores Archipelago, Portugal. Version 1.3. Universidade dos Açores. Sampling event dataset https://doi.org/10.15468/gt8gpm accessed via GBIF.org on 2020-02-02.	2009-02-05	Europe	Lagoa de Santiago	Azores	São Miguel	Portugal	PT	Ponta Delgada	Lagoa de Santiago	37.848321	-25.774283	WGS84	d9676326-ea49-41e5-856c-08cdb3b35e89	Pseudanabaena limnetica (Lemmermann) Komárek	Pseudanabaena limnetica (Lemmermann) Komárek	Bacteria	Cyanobacteria	Cyanophyceae	species
2b6b990a-5c72-45d2-ab85-7f2f6a64e475	Text		MaterialCitation	54ddb9cd-e65b-4013-b9dc-e3f38a1f4abb		Luz R, Cordeiro R, Fonseca A, Raposeiro P M, Gonçalves V (2020). Cyanobacteria from freshwater lakes in the Azores Archipelago, Portugal. Version 1.3. Universidade dos Açores. Sampling event dataset https://doi.org/10.15468/gt8gpm accessed via GBIF.org on 2020-02-02.	2009-02-05	Europe	Lagoa de Santiago	Azores	São Miguel	Portugal	PT	Ponta Delgada	Lagoa de Santiago	37.848321	-25.774283	WGS84	2b6b990a-5c72-45d2-ab85-7f2f6a64e475	Woronichinia naegeliana (Unger) Elenkin	Woronichinia naegeliana (Unger) Elenkin	Bacteria	Cyanobacteria	Cyanophyceae	species
3d2765be-1f8e-4a98-839e-a624d28a8751	Text		MaterialCitation	85170c70-9b87-48c2-bebc-b921a51dd47f		Luz R, Cordeiro R, Fonseca A, Raposeiro P M, Gonçalves V (2020). Cyanobacteria from freshwater lakes in the Azores Archipelago, Portugal. Version 1.3. Universidade dos Açores. Sampling event dataset https://doi.org/10.15468/gt8gpm accessed via GBIF.org on 2020-02-02.	2009-02-05	Europe	Lagoa Azul	Azores	São Miguel	Portugal	PT	Ponta Delgada	Lagoa Azul	37.874318	-25.775603	WGS84	3d2765be-1f8e-4a98-839e-a624d28a8751	Anabaena inaequalis Bornet & Flahault	Anabaena inaequalis Bornet & Flahault	Bacteria	Cyanobacteria	Cyanophyceae	species
f8ea6e34-4771-425c-8024-3bf9fa688f85	Text		MaterialCitation	66e2f620-5aa5-49ab-b947-7a0e274444cf		Luz R, Cordeiro R, Fonseca A, Raposeiro P M, Gonçalves V (2020). Cyanobacteria from freshwater lakes in the Azores Archipelago, Portugal. Version 1.3. Universidade dos Açores. Sampling event dataset https://doi.org/10.15468/gt8gpm accessed via GBIF.org on 2020-02-02.	2009-02-05	Europe	Lagoa Azul	Azores	São Miguel	Portugal	PT	Ponta Delgada	Lagoa Azul	37.874318	-25.775603	WGS84	f8ea6e34-4771-425c-8024-3bf9fa688f85	Aphanizomenon gracile Lemmermann	Aphanizomenon gracile Lemmermann	Bacteria	Cyanobacteria	Cyanophyceae	species
7aa7c36a-a439-4906-b507-57fb466b1b2f	Text		MaterialCitation	5e1c4225-4d61-49e5-a091-02139a886b62		Luz R, Cordeiro R, Fonseca A, Raposeiro P M, Gonçalves V (2020). Cyanobacteria from freshwater lakes in the Azores Archipelago, Portugal. Version 1.3. Universidade dos Açores. Sampling event dataset https://doi.org/10.15468/gt8gpm accessed via GBIF.org on 2020-02-02.	2009-02-05	Europe	Lagoa Azul	Azores	São Miguel	Portugal	PT	Ponta Delgada	Lagoa Azul	37.874318	-25.775603	WGS84	7aa7c36a-a439-4906-b507-57fb466b1b2f	Microcystis aeruginosa (Kützing) Kützing	Microcystis aeruginosa (Kützing) Kützing	Bacteria	Cyanobacteria	Cyanophyceae	species
d9676326-ea49-41e5-856c-08cdb3b35e89	Text		MaterialCitation	ec23a61b-1d6f-440d-94bb-2d237ab3c56f		Luz R, Cordeiro R, Fonseca A, Raposeiro P M, Gonçalves V (2020). Cyanobacteria from freshwater lakes in the Azores Archipelago, Portugal. Version 1.3. Universidade dos Açores. Sampling event dataset https://doi.org/10.15468/gt8gpm accessed via GBIF.org on 2020-02-02.	2009-02-05	Europe	Lagoa Azul	Azores	São Miguel	Portugal	PT	Ponta Delgada	Lagoa Azul	37.874318	-25.775603	WGS84	d9676326-ea49-41e5-856c-08cdb3b35e89	Pseudanabaena limnetica (Lemmermann) Komárek	Pseudanabaena limnetica (Lemmermann) Komárek	Bacteria	Cyanobacteria	Cyanophyceae	species
8adc722c-6f2b-4052-9c43-7d0c1df0a0a5	Text		MaterialCitation	0d85b3d4-c314-4cb8-8f44-62bbe519d45a		Luz R, Cordeiro R, Fonseca A, Raposeiro P M, Gonçalves V (2020). Cyanobacteria from freshwater lakes in the Azores Archipelago, Portugal. Version 1.3. Universidade dos Açores. Sampling event dataset https://doi.org/10.15468/gt8gpm accessed via GBIF.org on 2020-02-02.	2009-02-05	Europe	Lagoa Verde	Azores	São Miguel	Portugal	PT	Ponta Delgada	Lagoa Verde	37.842892	-25.788715	WGS84	8adc722c-6f2b-4052-9c43-7d0c1df0a0a5	Microcystis flos-aquae (Wittrock) Kirchner	Microcystis flos-aquae (Wittrock) Kirchner	Bacteria	Cyanobacteria	Cyanophyceae	species
f8ea6e34-4771-425c-8024-3bf9fa688f85	Text		MaterialCitation	0ed06098-8b24-4f09-911e-a565ac2e5bf7		Luz R, Cordeiro R, Fonseca A, Raposeiro P M, Gonçalves V (2020). Cyanobacteria from freshwater lakes in the Azores Archipelago, Portugal. Version 1.3. Universidade dos Açores. Sampling event dataset https://doi.org/10.15468/gt8gpm accessed via GBIF.org on 2020-02-02.	2009-03-26	Europe	Lagoa do Capitão	Azores	Pico	Portugal	PT	São Roque	Lagoa do Capitão	38.487291	-28.318638	WGS84	f8ea6e34-4771-425c-8024-3bf9fa688f85	Aphanizomenon gracile Lemmermann	Aphanizomenon gracile Lemmermann	Bacteria	Cyanobacteria	Cyanophyceae	species
d9676326-ea49-41e5-856c-08cdb3b35e89	Text		MaterialCitation	7a1d619f-4ed5-49e2-b425-755c76ef1c61		Luz R, Cordeiro R, Fonseca A, Raposeiro P M, Gonçalves V (2020). Cyanobacteria from freshwater lakes in the Azores Archipelago, Portugal. Version 1.3. Universidade dos Açores. Sampling event dataset https://doi.org/10.15468/gt8gpm accessed via GBIF.org on 2020-02-02.	2009-03-26	Europe	Lagoa do Capitão	Azores	Pico	Portugal	PT	São Roque	Lagoa do Capitão	38.487291	-28.318638	WGS84	d9676326-ea49-41e5-856c-08cdb3b35e89	Pseudanabaena limnetica (Lemmermann) Komárek	Pseudanabaena limnetica (Lemmermann) Komárek	Bacteria	Cyanobacteria	Cyanophyceae	species
d9676326-ea49-41e5-856c-08cdb3b35e89	Text		MaterialCitation	4c2091f8-9b77-483a-8d73-a64816aaa93a		Luz R, Cordeiro R, Fonseca A, Raposeiro P M, Gonçalves V (2020). Cyanobacteria from freshwater lakes in the Azores Archipelago, Portugal. Version 1.3. Universidade dos Açores. Sampling event dataset https://doi.org/10.15468/gt8gpm accessed via GBIF.org on 2020-02-02.	2009-03-25	Europe	Lagoa do Paúl	Azores	Pico	Portugal	PT	Lajes	Lagoa do Paúl	38.427639	-28.232136	WGS84	d9676326-ea49-41e5-856c-08cdb3b35e89	Pseudanabaena limnetica (Lemmermann) Komárek	Pseudanabaena limnetica (Lemmermann) Komárek	Bacteria	Cyanobacteria	Cyanophyceae	species
befe9f29-7a98-4426-bf9a-15b786a3661a	Text		MaterialCitation	0cd0b7bc-2f2f-4ba3-ac4b-c2e301728cdb		Luz R, Cordeiro R, Fonseca A, Raposeiro P M, Gonçalves V (2020). Cyanobacteria from freshwater lakes in the Azores Archipelago, Portugal. Version 1.3. Universidade dos Açores. Sampling event dataset https://doi.org/10.15468/gt8gpm accessed via GBIF.org on 2020-02-02.	2009-03-25	Europe	Lagoa do Peixinho	Azores	Pico	Portugal	PT	São Roque	Lagoa do Peixinho	38.434581	-28.173845	WGS84	befe9f29-7a98-4426-bf9a-15b786a3661a	Anabaena Bory ex Bornet & Flahault	Anabaena Bory ex Bornet & Flahault	Bacteria	Cyanobacteria	Cyanophyceae	genus
befe9f29-7a98-4426-bf9a-15b786a3661a	Text		MaterialCitation	5ed66029-8701-41b8-94b6-6e2940762b6b		Luz R, Cordeiro R, Fonseca A, Raposeiro P M, Gonçalves V (2020). Cyanobacteria from freshwater lakes in the Azores Archipelago, Portugal. Version 1.3. Universidade dos Açores. Sampling event dataset https://doi.org/10.15468/gt8gpm accessed via GBIF.org on 2020-02-02.	2009-03-25	Europe	Lagoa Rosada	Azores	Pico	Portugal	PT	Lajes	Lagoa Rosada	38.432586	-28.185877	WGS84	befe9f29-7a98-4426-bf9a-15b786a3661a	Anabaena Bory ex Bornet & Flahault	Anabaena Bory ex Bornet & Flahault	Bacteria	Cyanobacteria	Cyanophyceae	genus
3d2765be-1f8e-4a98-839e-a624d28a8751	Text		MaterialCitation	c954616e-6d1a-4efe-99c8-ad1cc5dff19e		Luz R, Cordeiro R, Fonseca A, Raposeiro P M, Gonçalves V (2020). Cyanobacteria from freshwater lakes in the Azores Archipelago, Portugal. Version 1.3. Universidade dos Açores. Sampling event dataset https://doi.org/10.15468/gt8gpm accessed via GBIF.org on 2020-02-02.	2009-04-25	Europe	Lagoa Comprida	Azores	Flores	Portugal	PT	Lajes	Lagoa Comprida	39.440574	-31.221948	WGS84	3d2765be-1f8e-4a98-839e-a624d28a8751	Anabaena inaequalis Bornet & Flahault	Anabaena inaequalis Bornet & Flahault	Bacteria	Cyanobacteria	Cyanophyceae	species
fdfd2253-355c-4613-8821-d7e6a3af8db5	Text		MaterialCitation	372fccea-770a-4590-a8ca-af3f7627146e		Luz R, Cordeiro R, Fonseca A, Raposeiro P M, Gonçalves V (2020). Cyanobacteria from freshwater lakes in the Azores Archipelago, Portugal. Version 1.3. Universidade dos Açores. Sampling event dataset https://doi.org/10.15468/gt8gpm accessed via GBIF.org on 2020-02-02.	2009-04-25	Europe	Lagoa Comprida	Azores	Flores	Portugal	PT	Lajes	Lagoa Comprida	39.440574	-31.221948	WGS84	fdfd2253-355c-4613-8821-d7e6a3af8db5	Planktolyngbya Anagnostidis & Komárek	Planktolyngbya Anagnostidis & Komárek	Bacteria	Cyanobacteria	Cyanophyceae	genus
befe9f29-7a98-4426-bf9a-15b786a3661a	Text		MaterialCitation	30c8aac1-6d07-446d-a703-ef09e7032717		Luz R, Cordeiro R, Fonseca A, Raposeiro P M, Gonçalves V (2020). Cyanobacteria from freshwater lakes in the Azores Archipelago, Portugal. Version 1.3. Universidade dos Açores. Sampling event dataset https://doi.org/10.15468/gt8gpm accessed via GBIF.org on 2020-02-02.	2009-04-25	Europe	Lagoa Funda	Azores	Flores	Portugal	PT	Lajes	Lagoa Funda	39.406100	-31.217644	WGS84	befe9f29-7a98-4426-bf9a-15b786a3661a	Anabaena Bory ex Bornet & Flahault	Anabaena Bory ex Bornet & Flahault	Bacteria	Cyanobacteria	Cyanophyceae	genus
f8ea6e34-4771-425c-8024-3bf9fa688f85	Text		MaterialCitation	49987583-6c28-414c-a80f-eb4d1995d236		Luz R, Cordeiro R, Fonseca A, Raposeiro P M, Gonçalves V (2020). Cyanobacteria from freshwater lakes in the Azores Archipelago, Portugal. Version 1.3. Universidade dos Açores. Sampling event dataset https://doi.org/10.15468/gt8gpm accessed via GBIF.org on 2020-02-02.	2009-04-25	Europe	Lagoa Funda	Azores	Flores	Portugal	PT	Lajes	Lagoa Funda	39.406100	-31.217644	WGS84	f8ea6e34-4771-425c-8024-3bf9fa688f85	Aphanizomenon gracile Lemmermann	Aphanizomenon gracile Lemmermann	Bacteria	Cyanobacteria	Cyanophyceae	species
2f47906a-c0fe-4cc4-896c-e4fcaaad4c67	Text		MaterialCitation	d40cd42f-ae03-4a8c-8edf-c06b5c4d5d3c		Luz R, Cordeiro R, Fonseca A, Raposeiro P M, Gonçalves V (2020). Cyanobacteria from freshwater lakes in the Azores Archipelago, Portugal. Version 1.3. Universidade dos Açores. Sampling event dataset https://doi.org/10.15468/gt8gpm accessed via GBIF.org on 2020-02-02.	2009-04-25	Europe	Lagoa da Lomba	Azores	Flores	Portugal	PT	Lajes	Lagoa da Lomba	39.425184	-31.188568	WGS84	2f47906a-c0fe-4cc4-896c-e4fcaaad4c67	Phormidium Kützing ex Gomont	Phormidium Kützing ex Gomont	Bacteria	Cyanobacteria	Cyanophyceae	genus
befe9f29-7a98-4426-bf9a-15b786a3661a	Text		MaterialCitation	9b6a3d4a-123f-485f-8da6-c47e23082e8e		Luz R, Cordeiro R, Fonseca A, Raposeiro P M, Gonçalves V (2020). Cyanobacteria from freshwater lakes in the Azores Archipelago, Portugal. Version 1.3. Universidade dos Açores. Sampling event dataset https://doi.org/10.15468/gt8gpm accessed via GBIF.org on 2020-02-02.	2009-04-27	Europe	Lagoa do Caldeirão	Azores	Corvo	Portugal	PT	Vila do Corvo	Lagoa do Caldeirão	39.711416	-31.113690	WGS84	befe9f29-7a98-4426-bf9a-15b786a3661a	Anabaena Bory ex Bornet & Flahault	Anabaena Bory ex Bornet & Flahault	Bacteria	Cyanobacteria	Cyanophyceae	genus
f8ea6e34-4771-425c-8024-3bf9fa688f85	Text		MaterialCitation	80e33fdb-2575-43f4-8216-f8f8d35420af		Luz R, Cordeiro R, Fonseca A, Raposeiro P M, Gonçalves V (2020). Cyanobacteria from freshwater lakes in the Azores Archipelago, Portugal. Version 1.3. Universidade dos Açores. Sampling event dataset https://doi.org/10.15468/gt8gpm accessed via GBIF.org on 2020-02-02.	2009-04-27	Europe	Lagoa do Caldeirão	Azores	Corvo	Portugal	PT	Vila do Corvo	Lagoa do Caldeirão	39.711416	-31.113690	WGS84	f8ea6e34-4771-425c-8024-3bf9fa688f85	Aphanizomenon gracile Lemmermann	Aphanizomenon gracile Lemmermann	Bacteria	Cyanobacteria	Cyanophyceae	species
c54db9e1-17e1-4b33-af6a-68ac992fba8e	Text		MaterialCitation	2e623776-e59e-498c-b0c2-a0a2ad29cebb		Luz R, Cordeiro R, Fonseca A, Raposeiro P M, Gonçalves V (2020). Cyanobacteria from freshwater lakes in the Azores Archipelago, Portugal. Version 1.3. Universidade dos Açores. Sampling event dataset https://doi.org/10.15468/gt8gpm accessed via GBIF.org on 2020-02-02.	2009-04-27	Europe	Lagoa do Caldeirão	Azores	Corvo	Portugal	PT	Vila do Corvo	Lagoa do Caldeirão	39.711416	-31.113690	WGS84	c54db9e1-17e1-4b33-af6a-68ac992fba8e	Pseudanabaena Lauterborn	Pseudanabaena Lauterborn	Bacteria	Cyanobacteria	Cyanophyceae	genus
befe9f29-7a98-4426-bf9a-15b786a3661a	Text		MaterialCitation	4ce46075-ab8b-424f-bb25-01f64ddec696		Luz R, Cordeiro R, Fonseca A, Raposeiro P M, Gonçalves V (2020). Cyanobacteria from freshwater lakes in the Azores Archipelago, Portugal. Version 1.3. Universidade dos Açores. Sampling event dataset https://doi.org/10.15468/gt8gpm accessed via GBIF.org on 2020-02-02.	2009-10-13	Europe	Lagoa do Canário	Azores	São Miguel	Portugal	PT	Ponta Delgada	Lagoa do Canário	37.835385	-25.760190	WGS84	befe9f29-7a98-4426-bf9a-15b786a3661a	Anabaena Bory ex Bornet & Flahault	Anabaena Bory ex Bornet & Flahault	Bacteria	Cyanobacteria	Cyanophyceae	genus
3d2765be-1f8e-4a98-839e-a624d28a8751	Text		MaterialCitation	ef3ffe48-087c-48d3-9b82-05a32c2a2a9c		Luz R, Cordeiro R, Fonseca A, Raposeiro P M, Gonçalves V (2020). Cyanobacteria from freshwater lakes in the Azores Archipelago, Portugal. Version 1.3. Universidade dos Açores. Sampling event dataset https://doi.org/10.15468/gt8gpm accessed via GBIF.org on 2020-02-02.	2009-10-13	Europe	Lagoa do Canário	Azores	São Miguel	Portugal	PT	Ponta Delgada	Lagoa do Canário	37.835385	-25.760190	WGS84	3d2765be-1f8e-4a98-839e-a624d28a8751	Anabaena inaequalis Bornet & Flahault	Anabaena inaequalis Bornet & Flahault	Bacteria	Cyanobacteria	Cyanophyceae	species
704b31e0-b3c9-4883-90db-27e53ec2e1b5	Text		MaterialCitation	e83d7b84-491f-4d58-a53a-7449aa52511a		Luz R, Cordeiro R, Fonseca A, Raposeiro P M, Gonçalves V (2020). Cyanobacteria from freshwater lakes in the Azores Archipelago, Portugal. Version 1.3. Universidade dos Açores. Sampling event dataset https://doi.org/10.15468/gt8gpm accessed via GBIF.org on 2020-02-02.	2009-10-13	Europe	Lagoa do Canário	Azores	São Miguel	Portugal	PT	Ponta Delgada	Lagoa do Canário	37.835385	-25.760190	WGS84	704b31e0-b3c9-4883-90db-27e53ec2e1b5	Chroococcus minutus (Kützing) Nägeli	Chroococcus minutus (Kützing) Nägeli	Bacteria	Cyanobacteria	Cyanophyceae	species
1d09641f-047a-4334-bb98-f63a30eb0cfa	Text		MaterialCitation	30e57208-c3e9-457c-b9ba-48b1e6f3f98c		Luz R, Cordeiro R, Fonseca A, Raposeiro P M, Gonçalves V (2020). Cyanobacteria from freshwater lakes in the Azores Archipelago, Portugal. Version 1.3. Universidade dos Açores. Sampling event dataset https://doi.org/10.15468/gt8gpm accessed via GBIF.org on 2020-02-02.	2009-10-13	Europe	Lagoa do Canário	Azores	São Miguel	Portugal	PT	Ponta Delgada	Lagoa do Canário	37.835385	-25.760190	WGS84	1d09641f-047a-4334-bb98-f63a30eb0cfa	Chroococcus turgidus (Kützing) Nägeli	Chroococcus turgidus (Kützing) Nägeli	Bacteria	Cyanobacteria	Cyanophyceae	species
8adc722c-6f2b-4052-9c43-7d0c1df0a0a5	Text		MaterialCitation	a9fcbba4-07ad-4820-8095-ea36f0ed07b6		Luz R, Cordeiro R, Fonseca A, Raposeiro P M, Gonçalves V (2020). Cyanobacteria from freshwater lakes in the Azores Archipelago, Portugal. Version 1.3. Universidade dos Açores. Sampling event dataset https://doi.org/10.15468/gt8gpm accessed via GBIF.org on 2020-02-02.	2009-10-13	Europe	Lagoa do Canário	Azores	São Miguel	Portugal	PT	Ponta Delgada	Lagoa do Canário	37.835385	-25.760190	WGS84	8adc722c-6f2b-4052-9c43-7d0c1df0a0a5	Microcystis flos-aquae (Wittrock) Kirchner	Microcystis flos-aquae (Wittrock) Kirchner	Bacteria	Cyanobacteria	Cyanophyceae	species
3d2765be-1f8e-4a98-839e-a624d28a8751	Text		MaterialCitation	301cbd6c-ea7e-4a7f-b763-7b772a5556b1		Luz R, Cordeiro R, Fonseca A, Raposeiro P M, Gonçalves V (2020). Cyanobacteria from freshwater lakes in the Azores Archipelago, Portugal. Version 1.3. Universidade dos Açores. Sampling event dataset https://doi.org/10.15468/gt8gpm accessed via GBIF.org on 2020-02-02.	2009-10-15	Europe	Lagoa do Congro	Azores	São Miguel	Portugal	PT	Vila Franca do Campo	Lagoa do Congro	37.756197	-25.408208	WGS84	3d2765be-1f8e-4a98-839e-a624d28a8751	Anabaena inaequalis Bornet & Flahault	Anabaena inaequalis Bornet & Flahault	Bacteria	Cyanobacteria	Cyanophyceae	species
f8ea6e34-4771-425c-8024-3bf9fa688f85	Text		MaterialCitation	09b20dac-3cd5-4db4-9850-43b8d9f6ce7c		Luz R, Cordeiro R, Fonseca A, Raposeiro P M, Gonçalves V (2020). Cyanobacteria from freshwater lakes in the Azores Archipelago, Portugal. Version 1.3. Universidade dos Açores. Sampling event dataset https://doi.org/10.15468/gt8gpm accessed via GBIF.org on 2020-02-02.	2009-10-15	Europe	Lagoa do Congro	Azores	São Miguel	Portugal	PT	Vila Franca do Campo	Lagoa do Congro	37.756197	-25.408208	WGS84	f8ea6e34-4771-425c-8024-3bf9fa688f85	Aphanizomenon gracile Lemmermann	Aphanizomenon gracile Lemmermann	Bacteria	Cyanobacteria	Cyanophyceae	species
704b31e0-b3c9-4883-90db-27e53ec2e1b5	Text		MaterialCitation	44a0444e-4160-4509-ac2e-48fe7e2fe068		Luz R, Cordeiro R, Fonseca A, Raposeiro P M, Gonçalves V (2020). Cyanobacteria from freshwater lakes in the Azores Archipelago, Portugal. Version 1.3. Universidade dos Açores. Sampling event dataset https://doi.org/10.15468/gt8gpm accessed via GBIF.org on 2020-02-02.	2009-10-15	Europe	Lagoa do Congro	Azores	São Miguel	Portugal	PT	Vila Franca do Campo	Lagoa do Congro	37.756197	-25.408208	WGS84	704b31e0-b3c9-4883-90db-27e53ec2e1b5	Chroococcus minutus (Kützing) Nägeli	Chroococcus minutus (Kützing) Nägeli	Bacteria	Cyanobacteria	Cyanophyceae	species
befe9f29-7a98-4426-bf9a-15b786a3661a	Text		MaterialCitation	ec38331c-e1c9-42bd-a0d3-efe565a15493		Luz R, Cordeiro R, Fonseca A, Raposeiro P M, Gonçalves V (2020). Cyanobacteria from freshwater lakes in the Azores Archipelago, Portugal. Version 1.3. Universidade dos Açores. Sampling event dataset https://doi.org/10.15468/gt8gpm accessed via GBIF.org on 2020-02-02.	2009-10-13	Europe	Lagoa das Empadadas Norte	Azores	São Miguel	Portugal	PT	Ponta Delgada	Lagoa das Empadadas Norte	37.825699	-25.748580	WGS84	befe9f29-7a98-4426-bf9a-15b786a3661a	Anabaena Bory ex Bornet & Flahault	Anabaena Bory ex Bornet & Flahault	Bacteria	Cyanobacteria	Cyanophyceae	genus
3d2765be-1f8e-4a98-839e-a624d28a8751	Text		MaterialCitation	da5740f2-b65b-4960-adcb-de2a775116fd		Luz R, Cordeiro R, Fonseca A, Raposeiro P M, Gonçalves V (2020). Cyanobacteria from freshwater lakes in the Azores Archipelago, Portugal. Version 1.3. Universidade dos Açores. Sampling event dataset https://doi.org/10.15468/gt8gpm accessed via GBIF.org on 2020-02-02.	2009-10-13	Europe	Lagoa das Empadadas Norte	Azores	São Miguel	Portugal	PT	Ponta Delgada	Lagoa das Empadadas Norte	37.825699	-25.748580	WGS84	3d2765be-1f8e-4a98-839e-a624d28a8751	Anabaena inaequalis Bornet & Flahault	Anabaena inaequalis Bornet & Flahault	Bacteria	Cyanobacteria	Cyanophyceae	species
1d09641f-047a-4334-bb98-f63a30eb0cfa	Text		MaterialCitation	b28a22e0-0361-43ca-87d4-6d9bf4dca5fb		Luz R, Cordeiro R, Fonseca A, Raposeiro P M, Gonçalves V (2020). Cyanobacteria from freshwater lakes in the Azores Archipelago, Portugal. Version 1.3. Universidade dos Açores. Sampling event dataset https://doi.org/10.15468/gt8gpm accessed via GBIF.org on 2020-02-02.	2009-10-13	Europe	Lagoa das Empadadas Norte	Azores	São Miguel	Portugal	PT	Ponta Delgada	Lagoa das Empadadas Norte	37.825699	-25.748580	WGS84	1d09641f-047a-4334-bb98-f63a30eb0cfa	Chroococcus turgidus (Kützing) Nägeli	Chroococcus turgidus (Kützing) Nägeli	Bacteria	Cyanobacteria	Cyanophyceae	species
2f47906a-c0fe-4cc4-896c-e4fcaaad4c67	Text		MaterialCitation	d321682e-02a1-455a-a56d-93275c5071b0		Luz R, Cordeiro R, Fonseca A, Raposeiro P M, Gonçalves V (2020). Cyanobacteria from freshwater lakes in the Azores Archipelago, Portugal. Version 1.3. Universidade dos Açores. Sampling event dataset https://doi.org/10.15468/gt8gpm accessed via GBIF.org on 2020-02-02.	2009-10-13	Europe	Lagoa das Empadadas Norte	Azores	São Miguel	Portugal	PT	Ponta Delgada	Lagoa das Empadadas Norte	37.825699	-25.748580	WGS84	2f47906a-c0fe-4cc4-896c-e4fcaaad4c67	Phormidium Kützing ex Gomont	Phormidium Kützing ex Gomont	Bacteria	Cyanobacteria	Cyanophyceae	genus
d9676326-ea49-41e5-856c-08cdb3b35e89	Text		MaterialCitation	4d72b5f6-ae2d-4eb6-8f8a-8e0197b7d13c		Luz R, Cordeiro R, Fonseca A, Raposeiro P M, Gonçalves V (2020). Cyanobacteria from freshwater lakes in the Azores Archipelago, Portugal. Version 1.3. Universidade dos Açores. Sampling event dataset https://doi.org/10.15468/gt8gpm accessed via GBIF.org on 2020-02-02.	2009-10-13	Europe	Lagoa das Empadadas Norte	Azores	São Miguel	Portugal	PT	Ponta Delgada	Lagoa das Empadadas Norte	37.825699	-25.748580	WGS84	d9676326-ea49-41e5-856c-08cdb3b35e89	Pseudanabaena limnetica (Lemmermann) Komárek	Pseudanabaena limnetica (Lemmermann) Komárek	Bacteria	Cyanobacteria	Cyanophyceae	species
befe9f29-7a98-4426-bf9a-15b786a3661a	Text		MaterialCitation	2ef7f6f6-86f4-4656-a71f-90375e859b61		Luz R, Cordeiro R, Fonseca A, Raposeiro P M, Gonçalves V (2020). Cyanobacteria from freshwater lakes in the Azores Archipelago, Portugal. Version 1.3. Universidade dos Açores. Sampling event dataset https://doi.org/10.15468/gt8gpm accessed via GBIF.org on 2020-02-02.	2009-10-13	Europe	Lagoa das Empadadas Sul	Azores	São Miguel	Portugal	PT	Ponta Delgada	Lagoa das Empadadas Sul	37.824108	-25.747210	WGS84	befe9f29-7a98-4426-bf9a-15b786a3661a	Anabaena Bory ex Bornet & Flahault	Anabaena Bory ex Bornet & Flahault	Bacteria	Cyanobacteria	Cyanophyceae	genus
df98f519-b61c-4e96-9aaf-84010643dbe0	Text		MaterialCitation	37a25ef1-5cc5-42de-980c-3a7dcb5c4d2e		Luz R, Cordeiro R, Fonseca A, Raposeiro P M, Gonçalves V (2020). Cyanobacteria from freshwater lakes in the Azores Archipelago, Portugal. Version 1.3. Universidade dos Açores. Sampling event dataset https://doi.org/10.15468/gt8gpm accessed via GBIF.org on 2020-02-02.	2009-10-14	Europe	Lagoa das Furnas	Azores	São Miguel	Portugal	PT	Povoação	Lagoa das Furnas	37.758591	-25.336222	WGS84	df98f519-b61c-4e96-9aaf-84010643dbe0	Anabaena affinis Lemmermann	Dolichospermum affine (Lemmermann) Wacklin, L.Hoffmann & Komárek	Bacteria	Cyanobacteria	Cyanophyceae	species
7aa7c36a-a439-4906-b507-57fb466b1b2f	Text		MaterialCitation	cd3cee01-f016-4df7-8fb2-f5f934cec059		Luz R, Cordeiro R, Fonseca A, Raposeiro P M, Gonçalves V (2020). Cyanobacteria from freshwater lakes in the Azores Archipelago, Portugal. Version 1.3. Universidade dos Açores. Sampling event dataset https://doi.org/10.15468/gt8gpm accessed via GBIF.org on 2020-02-02.	2009-10-14	Europe	Lagoa das Furnas	Azores	São Miguel	Portugal	PT	Povoação	Lagoa das Furnas	37.758591	-25.336222	WGS84	7aa7c36a-a439-4906-b507-57fb466b1b2f	Microcystis aeruginosa (Kützing) Kützing	Microcystis aeruginosa (Kützing) Kützing	Bacteria	Cyanobacteria	Cyanophyceae	species
8adc722c-6f2b-4052-9c43-7d0c1df0a0a5	Text		MaterialCitation	e5215777-5586-44be-af94-f522961e70ef		Luz R, Cordeiro R, Fonseca A, Raposeiro P M, Gonçalves V (2020). Cyanobacteria from freshwater lakes in the Azores Archipelago, Portugal. Version 1.3. Universidade dos Açores. Sampling event dataset https://doi.org/10.15468/gt8gpm accessed via GBIF.org on 2020-02-02.	2009-10-14	Europe	Lagoa das Furnas	Azores	São Miguel	Portugal	PT	Povoação	Lagoa das Furnas	37.758591	-25.336222	WGS84	8adc722c-6f2b-4052-9c43-7d0c1df0a0a5	Microcystis flos-aquae (Wittrock) Kirchner	Microcystis flos-aquae (Wittrock) Kirchner	Bacteria	Cyanobacteria	Cyanophyceae	species
fdfd2253-355c-4613-8821-d7e6a3af8db5	Text		MaterialCitation	5db92414-9659-4f99-90c3-8d2241310f44		Luz R, Cordeiro R, Fonseca A, Raposeiro P M, Gonçalves V (2020). Cyanobacteria from freshwater lakes in the Azores Archipelago, Portugal. Version 1.3. Universidade dos Açores. Sampling event dataset https://doi.org/10.15468/gt8gpm accessed via GBIF.org on 2020-02-02.	2009-09-28	Europe	Lagoa do Fogo	Azores	São Miguel	Portugal	PT	Vila Franca do Campo - Ribeira Grande	Lagoa do Fogo	37.764811	-25.474119	WGS84	fdfd2253-355c-4613-8821-d7e6a3af8db5	Planktolyngbya Anagnostidis & Komárek	Planktolyngbya Anagnostidis & Komárek	Bacteria	Cyanobacteria	Cyanophyceae	genus
3d2765be-1f8e-4a98-839e-a624d28a8751	Text		MaterialCitation	bae99dda-cb11-411a-95f7-51ac5a25eb1e		Luz R, Cordeiro R, Fonseca A, Raposeiro P M, Gonçalves V (2020). Cyanobacteria from freshwater lakes in the Azores Archipelago, Portugal. Version 1.3. Universidade dos Açores. Sampling event dataset https://doi.org/10.15468/gt8gpm accessed via GBIF.org on 2020-02-02.	2009-09-28	Europe	Lagoa do Fogo	Azores	São Miguel	Portugal	PT	Vila Franca do Campo - Ribeira Grande	Lagoa do Fogo	37.764811	-25.474119	WGS84	3d2765be-1f8e-4a98-839e-a624d28a8751	Anabaena inaequalis Bornet & Flahault	Anabaena inaequalis Bornet & Flahault	Bacteria	Cyanobacteria	Cyanophyceae	species
2f47906a-c0fe-4cc4-896c-e4fcaaad4c67	Text		MaterialCitation	7da8a953-d349-45f0-9c53-47fd863ed827		Luz R, Cordeiro R, Fonseca A, Raposeiro P M, Gonçalves V (2020). Cyanobacteria from freshwater lakes in the Azores Archipelago, Portugal. Version 1.3. Universidade dos Açores. Sampling event dataset https://doi.org/10.15468/gt8gpm accessed via GBIF.org on 2020-02-02.	2009-09-28	Europe	Lagoa do Fogo	Azores	São Miguel	Portugal	PT	Vila Franca do Campo - Ribeira Grande	Lagoa do Fogo	37.764811	-25.474119	WGS84	2f47906a-c0fe-4cc4-896c-e4fcaaad4c67	Phormidium Kützing ex Gomont	Phormidium Kützing ex Gomont	Bacteria	Cyanobacteria	Cyanophyceae	genus
befe9f29-7a98-4426-bf9a-15b786a3661a	Text		MaterialCitation	65f194dc-00b7-4b12-82e9-9b05458b0532		Luz R, Cordeiro R, Fonseca A, Raposeiro P M, Gonçalves V (2020). Cyanobacteria from freshwater lakes in the Azores Archipelago, Portugal. Version 1.3. Universidade dos Açores. Sampling event dataset https://doi.org/10.15468/gt8gpm accessed via GBIF.org on 2020-02-02.	2009-10-13	Europe	Lagoa Rasa das Sete Cidades	Azores	São Miguel	Portugal	PT	Ponta Delgada	Lagoa Rasa das Sete Cidades	37.842730	-25.780012	WGS84	befe9f29-7a98-4426-bf9a-15b786a3661a	Anabaena Bory ex Bornet & Flahault	Anabaena Bory ex Bornet & Flahault	Bacteria	Cyanobacteria	Cyanophyceae	genus
1d09641f-047a-4334-bb98-f63a30eb0cfa	Text		MaterialCitation	530a0837-2da2-42fc-ba47-076539674ca5		Luz R, Cordeiro R, Fonseca A, Raposeiro P M, Gonçalves V (2020). Cyanobacteria from freshwater lakes in the Azores Archipelago, Portugal. Version 1.3. Universidade dos Açores. Sampling event dataset https://doi.org/10.15468/gt8gpm accessed via GBIF.org on 2020-02-02.	2009-10-13	Europe	Lagoa Rasa das Sete Cidades	Azores	São Miguel	Portugal	PT	Ponta Delgada	Lagoa Rasa das Sete Cidades	37.842730	-25.780012	WGS84	1d09641f-047a-4334-bb98-f63a30eb0cfa	Chroococcus turgidus (Kützing) Nägeli	Chroococcus turgidus (Kützing) Nägeli	Bacteria	Cyanobacteria	Cyanophyceae	species
704b31e0-b3c9-4883-90db-27e53ec2e1b5	Text		MaterialCitation	1b510bde-44c4-4c6b-b13b-82afa85c7eba		Luz R, Cordeiro R, Fonseca A, Raposeiro P M, Gonçalves V (2020). Cyanobacteria from freshwater lakes in the Azores Archipelago, Portugal. Version 1.3. Universidade dos Açores. Sampling event dataset https://doi.org/10.15468/gt8gpm accessed via GBIF.org on 2020-02-02.	2009-10-13	Europe	Lagoa Rasa das Sete Cidades	Azores	São Miguel	Portugal	PT	Ponta Delgada	Lagoa Rasa das Sete Cidades	37.842730	-25.780012	WGS84	704b31e0-b3c9-4883-90db-27e53ec2e1b5	Chroococcus minutus (Kützing) Nägeli	Chroococcus minutus (Kützing) Nägeli	Bacteria	Cyanobacteria	Cyanophyceae	species
befe9f29-7a98-4426-bf9a-15b786a3661a	Text		MaterialCitation	7251d624-99a6-4751-9f88-9e1e143b917d		Luz R, Cordeiro R, Fonseca A, Raposeiro P M, Gonçalves V (2020). Cyanobacteria from freshwater lakes in the Azores Archipelago, Portugal. Version 1.3. Universidade dos Açores. Sampling event dataset https://doi.org/10.15468/gt8gpm accessed via GBIF.org on 2020-02-02.	2009-10-13	Europe	Lagoa Rasa da Serra Devassa	Azores	São Miguel	Portugal	PT	Ponta Delgada	Lagoa Rasa da Serra Devassa	37.824524	-25.751656	WGS84	befe9f29-7a98-4426-bf9a-15b786a3661a	Anabaena Bory ex Bornet & Flahault	Anabaena Bory ex Bornet & Flahault	Bacteria	Cyanobacteria	Cyanophyceae	genus
3d2765be-1f8e-4a98-839e-a624d28a8751	Text		MaterialCitation	b0575bd8-868c-4c9e-a21a-8a58bae1c159		Luz R, Cordeiro R, Fonseca A, Raposeiro P M, Gonçalves V (2020). Cyanobacteria from freshwater lakes in the Azores Archipelago, Portugal. Version 1.3. Universidade dos Açores. Sampling event dataset https://doi.org/10.15468/gt8gpm accessed via GBIF.org on 2020-02-02.	2009-10-13	Europe	Lagoa Rasa da Serra Devassa	Azores	São Miguel	Portugal	PT	Ponta Delgada	Lagoa Rasa da Serra Devassa	37.824524	-25.751656	WGS84	3d2765be-1f8e-4a98-839e-a624d28a8751	Anabaena inaequalis Bornet & Flahault	Anabaena inaequalis Bornet & Flahault	Bacteria	Cyanobacteria	Cyanophyceae	species
8adc722c-6f2b-4052-9c43-7d0c1df0a0a5	Text		MaterialCitation	aa533275-ceff-48e8-89d2-de1b33c168e7		Luz R, Cordeiro R, Fonseca A, Raposeiro P M, Gonçalves V (2020). Cyanobacteria from freshwater lakes in the Azores Archipelago, Portugal. Version 1.3. Universidade dos Açores. Sampling event dataset https://doi.org/10.15468/gt8gpm accessed via GBIF.org on 2020-02-02.	2009-10-13	Europe	Lagoa Rasa da Serra Devassa	Azores	São Miguel	Portugal	PT	Ponta Delgada	Lagoa Rasa da Serra Devassa	37.824524	-25.751656	WGS84	8adc722c-6f2b-4052-9c43-7d0c1df0a0a5	Microcystis flos-aquae (Wittrock) Kirchner	Microcystis flos-aquae (Wittrock) Kirchner	Bacteria	Cyanobacteria	Cyanophyceae	species
efc4e44b-911c-4f40-aa84-7f376dc8b244	Text		MaterialCitation	081c6f22-1ae2-44d2-ba14-ff2564125cd7		Luz R, Cordeiro R, Fonseca A, Raposeiro P M, Gonçalves V (2020). Cyanobacteria from freshwater lakes in the Azores Archipelago, Portugal. Version 1.3. Universidade dos Açores. Sampling event dataset https://doi.org/10.15468/gt8gpm accessed via GBIF.org on 2020-02-02.	2009-10-15	Europe	Lagoa de São Brás	Azores	São Miguel	Portugal	PT	Ribeira Grande	Lagoa de São Brás	37.793048	-25.410155	WGS84	efc4e44b-911c-4f40-aa84-7f376dc8b244	Merismopedia tenuissima Lemmermann	Merismopedia tenuissima Lemmermann	Bacteria	Cyanobacteria	Cyanophyceae	species
8adc722c-6f2b-4052-9c43-7d0c1df0a0a5	Text		MaterialCitation	fb6d3b9c-62ef-4656-be7e-684f64a82643		Luz R, Cordeiro R, Fonseca A, Raposeiro P M, Gonçalves V (2020). Cyanobacteria from freshwater lakes in the Azores Archipelago, Portugal. Version 1.3. Universidade dos Açores. Sampling event dataset https://doi.org/10.15468/gt8gpm accessed via GBIF.org on 2020-02-02.	2009-10-15	Europe	Lagoa de São Brás	Azores	São Miguel	Portugal	PT	Ribeira Grande	Lagoa de São Brás	37.793048	-25.410155	WGS84	8adc722c-6f2b-4052-9c43-7d0c1df0a0a5	Microcystis flos-aquae (Wittrock) Kirchner	Microcystis flos-aquae (Wittrock) Kirchner	Bacteria	Cyanobacteria	Cyanophyceae	species
2f47906a-c0fe-4cc4-896c-e4fcaaad4c67	Text		MaterialCitation	b945bd77-b483-46d9-8eb0-499ba160a611		Luz R, Cordeiro R, Fonseca A, Raposeiro P M, Gonçalves V (2020). Cyanobacteria from freshwater lakes in the Azores Archipelago, Portugal. Version 1.3. Universidade dos Açores. Sampling event dataset https://doi.org/10.15468/gt8gpm accessed via GBIF.org on 2020-02-02.	2009-10-15	Europe	Lagoa de São Brás	Azores	São Miguel	Portugal	PT	Ribeira Grande	Lagoa de São Brás	37.793048	-25.410155	WGS84	2f47906a-c0fe-4cc4-896c-e4fcaaad4c67	Phormidium Kützing ex Gomont	Phormidium Kützing ex Gomont	Bacteria	Cyanobacteria	Cyanophyceae	genus
d9676326-ea49-41e5-856c-08cdb3b35e89	Text		MaterialCitation	1c253ca6-d4e3-4e99-8aa9-6ebf6350665b		Luz R, Cordeiro R, Fonseca A, Raposeiro P M, Gonçalves V (2020). Cyanobacteria from freshwater lakes in the Azores Archipelago, Portugal. Version 1.3. Universidade dos Açores. Sampling event dataset https://doi.org/10.15468/gt8gpm accessed via GBIF.org on 2020-02-02.	2009-10-15	Europe	Lagoa de São Brás	Azores	São Miguel	Portugal	PT	Ribeira Grande	Lagoa de São Brás	37.793048	-25.410155	WGS84	d9676326-ea49-41e5-856c-08cdb3b35e89	Pseudanabaena limnetica (Lemmermann) Komárek	Pseudanabaena limnetica (Lemmermann) Komárek	Bacteria	Cyanobacteria	Cyanophyceae	species
befe9f29-7a98-4426-bf9a-15b786a3661a	Text		MaterialCitation	73606c85-4a99-47c9-a66a-9f93cc0e3d98		Luz R, Cordeiro R, Fonseca A, Raposeiro P M, Gonçalves V (2020). Cyanobacteria from freshwater lakes in the Azores Archipelago, Portugal. Version 1.3. Universidade dos Açores. Sampling event dataset https://doi.org/10.15468/gt8gpm accessed via GBIF.org on 2020-02-02.	2009-10-16	Europe	Lagoa de Santiago	Azores	São Miguel	Portugal	PT	Ponta Delgada	Lagoa de Santiago	37.848321	-25.774283	WGS84	befe9f29-7a98-4426-bf9a-15b786a3661a	Anabaena Bory ex Bornet & Flahault	Anabaena Bory ex Bornet & Flahault	Bacteria	Cyanobacteria	Cyanophyceae	genus
f8ea6e34-4771-425c-8024-3bf9fa688f85	Text		MaterialCitation	497b8cb0-75be-4d48-b6c6-85681c5b6032		Luz R, Cordeiro R, Fonseca A, Raposeiro P M, Gonçalves V (2020). Cyanobacteria from freshwater lakes in the Azores Archipelago, Portugal. Version 1.3. Universidade dos Açores. Sampling event dataset https://doi.org/10.15468/gt8gpm accessed via GBIF.org on 2020-02-02.	2009-10-16	Europe	Lagoa de Santiago	Azores	São Miguel	Portugal	PT	Ponta Delgada	Lagoa de Santiago	37.848321	-25.774283	WGS84	f8ea6e34-4771-425c-8024-3bf9fa688f85	Aphanizomenon gracile Lemmermann	Aphanizomenon gracile Lemmermann	Bacteria	Cyanobacteria	Cyanophyceae	species
3d2765be-1f8e-4a98-839e-a624d28a8751	Text		MaterialCitation	d59b36b8-6d30-4d20-a607-055badee732f		Luz R, Cordeiro R, Fonseca A, Raposeiro P M, Gonçalves V (2020). Cyanobacteria from freshwater lakes in the Azores Archipelago, Portugal. Version 1.3. Universidade dos Açores. Sampling event dataset https://doi.org/10.15468/gt8gpm accessed via GBIF.org on 2020-02-02.	2009-10-12	Europe	Lagoa Azul	Azores	São Miguel	Portugal	PT	Ponta Delgada	Lagoa Azul	37.874318	-25.775603	WGS84	3d2765be-1f8e-4a98-839e-a624d28a8751	Anabaena inaequalis Bornet & Flahault	Anabaena inaequalis Bornet & Flahault	Bacteria	Cyanobacteria	Cyanophyceae	species
f8ea6e34-4771-425c-8024-3bf9fa688f85	Text		MaterialCitation	db0cc390-46bc-4b22-ba4e-64673ba8131b		Luz R, Cordeiro R, Fonseca A, Raposeiro P M, Gonçalves V (2020). Cyanobacteria from freshwater lakes in the Azores Archipelago, Portugal. Version 1.3. Universidade dos Açores. Sampling event dataset https://doi.org/10.15468/gt8gpm accessed via GBIF.org on 2020-02-02.	2009-10-12	Europe	Lagoa Azul	Azores	São Miguel	Portugal	PT	Ponta Delgada	Lagoa Azul	37.874318	-25.775603	WGS84	f8ea6e34-4771-425c-8024-3bf9fa688f85	Aphanizomenon gracile Lemmermann	Aphanizomenon gracile Lemmermann	Bacteria	Cyanobacteria	Cyanophyceae	species
704b31e0-b3c9-4883-90db-27e53ec2e1b5	Text		MaterialCitation	d7934cd1-91dd-441b-a4ae-177b6ec564fb		Luz R, Cordeiro R, Fonseca A, Raposeiro P M, Gonçalves V (2020). Cyanobacteria from freshwater lakes in the Azores Archipelago, Portugal. Version 1.3. Universidade dos Açores. Sampling event dataset https://doi.org/10.15468/gt8gpm accessed via GBIF.org on 2020-02-02.	2009-10-12	Europe	Lagoa Azul	Azores	São Miguel	Portugal	PT	Ponta Delgada	Lagoa Azul	37.874318	-25.775603	WGS84	704b31e0-b3c9-4883-90db-27e53ec2e1b5	Chroococcus minutus (Kützing) Nägeli	Chroococcus minutus (Kützing) Nägeli	Bacteria	Cyanobacteria	Cyanophyceae	species
3d2765be-1f8e-4a98-839e-a624d28a8751	Text		MaterialCitation	3caef1a7-f61d-41f6-b9d0-2eba50ec542a		Luz R, Cordeiro R, Fonseca A, Raposeiro P M, Gonçalves V (2020). Cyanobacteria from freshwater lakes in the Azores Archipelago, Portugal. Version 1.3. Universidade dos Açores. Sampling event dataset https://doi.org/10.15468/gt8gpm accessed via GBIF.org on 2020-02-02.	2009-10-12	Europe	Lagoa Verde	Azores	São Miguel	Portugal	PT	Ponta Delgada	Lagoa Verde	37.842892	-25.788715	WGS84	3d2765be-1f8e-4a98-839e-a624d28a8751	Anabaena inaequalis Bornet & Flahault	Anabaena inaequalis Bornet & Flahault	Bacteria	Cyanobacteria	Cyanophyceae	species
f8ea6e34-4771-425c-8024-3bf9fa688f85	Text		MaterialCitation	5b04d0a9-a08e-4c69-be78-3718c3ce7874		Luz R, Cordeiro R, Fonseca A, Raposeiro P M, Gonçalves V (2020). Cyanobacteria from freshwater lakes in the Azores Archipelago, Portugal. Version 1.3. Universidade dos Açores. Sampling event dataset https://doi.org/10.15468/gt8gpm accessed via GBIF.org on 2020-02-02.	2009-10-12	Europe	Lagoa Verde	Azores	São Miguel	Portugal	PT	Ponta Delgada	Lagoa Verde	37.842892	-25.788715	WGS84	f8ea6e34-4771-425c-8024-3bf9fa688f85	Aphanizomenon gracile Lemmermann	Aphanizomenon gracile Lemmermann	Bacteria	Cyanobacteria	Cyanophyceae	species
704b31e0-b3c9-4883-90db-27e53ec2e1b5	Text		MaterialCitation	b37e58a4-6d7f-44e1-a6b4-d484664237bb		Luz R, Cordeiro R, Fonseca A, Raposeiro P M, Gonçalves V (2020). Cyanobacteria from freshwater lakes in the Azores Archipelago, Portugal. Version 1.3. Universidade dos Açores. Sampling event dataset https://doi.org/10.15468/gt8gpm accessed via GBIF.org on 2020-02-02.	2009-10-12	Europe	Lagoa Verde	Azores	São Miguel	Portugal	PT	Ponta Delgada	Lagoa Verde	37.842892	-25.788715	WGS84	704b31e0-b3c9-4883-90db-27e53ec2e1b5	Chroococcus minutus (Kützing) Nägeli	Chroococcus minutus (Kützing) Nägeli	Bacteria	Cyanobacteria	Cyanophyceae	species
befe9f29-7a98-4426-bf9a-15b786a3661a	Text		MaterialCitation	e0856551-e4c7-4bc1-a5e9-1a13379681ed		Luz R, Cordeiro R, Fonseca A, Raposeiro P M, Gonçalves V (2020). Cyanobacteria from freshwater lakes in the Azores Archipelago, Portugal. Version 1.3. Universidade dos Açores. Sampling event dataset https://doi.org/10.15468/gt8gpm accessed via GBIF.org on 2020-02-02.	2009-07-27	Europe	Lagoa do Caiado	Azores	Pico	Portugal	PT	São Roque	Lagoa do Caiado	38.456259	-28.250960	WGS84	befe9f29-7a98-4426-bf9a-15b786a3661a	Anabaena Bory ex Bornet & Flahault	Anabaena Bory ex Bornet & Flahault	Bacteria	Cyanobacteria	Cyanophyceae	genus
2f47906a-c0fe-4cc4-896c-e4fcaaad4c67	Text		MaterialCitation	387b1f5c-879f-4573-ad1d-7dd4fd9b8274		Luz R, Cordeiro R, Fonseca A, Raposeiro P M, Gonçalves V (2020). Cyanobacteria from freshwater lakes in the Azores Archipelago, Portugal. Version 1.3. Universidade dos Açores. Sampling event dataset https://doi.org/10.15468/gt8gpm accessed via GBIF.org on 2020-02-02.	2009-07-27	Europe	Lagoa do Caiado	Azores	Pico	Portugal	PT	São Roque	Lagoa do Caiado	38.456259	-28.250960	WGS84	2f47906a-c0fe-4cc4-896c-e4fcaaad4c67	Phormidium Kützing ex Gomont	Phormidium Kützing ex Gomont	Bacteria	Cyanobacteria	Cyanophyceae	genus
befe9f29-7a98-4426-bf9a-15b786a3661a	Text		MaterialCitation	bcd5f828-8a13-4068-8af9-48f6a48e0e18		Luz R, Cordeiro R, Fonseca A, Raposeiro P M, Gonçalves V (2020). Cyanobacteria from freshwater lakes in the Azores Archipelago, Portugal. Version 1.3. Universidade dos Açores. Sampling event dataset https://doi.org/10.15468/gt8gpm accessed via GBIF.org on 2020-02-02.	2009-07-27	Europe	Lagoa do Capitão	Azores	Pico	Portugal	PT	São Roque	Lagoa do Capitão	38.487291	-28.318638	WGS84	befe9f29-7a98-4426-bf9a-15b786a3661a	Anabaena Bory ex Bornet & Flahault	Anabaena Bory ex Bornet & Flahault	Bacteria	Cyanobacteria	Cyanophyceae	genus
c54db9e1-17e1-4b33-af6a-68ac992fba8e	Text		MaterialCitation	e76636f1-4c06-4420-8aae-7faa345c6767		Luz R, Cordeiro R, Fonseca A, Raposeiro P M, Gonçalves V (2020). Cyanobacteria from freshwater lakes in the Azores Archipelago, Portugal. Version 1.3. Universidade dos Açores. Sampling event dataset https://doi.org/10.15468/gt8gpm accessed via GBIF.org on 2020-02-02.	2009-07-27	Europe	Lagoa do Capitão	Azores	Pico	Portugal	PT	São Roque	Lagoa do Capitão	38.487291	-28.318638	WGS84	c54db9e1-17e1-4b33-af6a-68ac992fba8e	Pseudanabaena Lauterborn	Pseudanabaena Lauterborn	Bacteria	Cyanobacteria	Cyanophyceae	genus
befe9f29-7a98-4426-bf9a-15b786a3661a	Text		MaterialCitation	323d4311-75d0-4e3b-856a-4c31a1e94139		Luz R, Cordeiro R, Fonseca A, Raposeiro P M, Gonçalves V (2020). Cyanobacteria from freshwater lakes in the Azores Archipelago, Portugal. Version 1.3. Universidade dos Açores. Sampling event dataset https://doi.org/10.15468/gt8gpm accessed via GBIF.org on 2020-02-02.	2009-07-28	Europe	Lagoa do Paúl	Azores	Pico	Portugal	PT	Lajes	Lagoa do Paúl	38.427639	-28.232136	WGS84	befe9f29-7a98-4426-bf9a-15b786a3661a	Anabaena Bory ex Bornet & Flahault	Anabaena Bory ex Bornet & Flahault	Bacteria	Cyanobacteria	Cyanophyceae	genus
fdfd2253-355c-4613-8821-d7e6a3af8db5	Text		MaterialCitation	0a09e787-1ddd-4493-8981-508b9301c58a		Luz R, Cordeiro R, Fonseca A, Raposeiro P M, Gonçalves V (2020). Cyanobacteria from freshwater lakes in the Azores Archipelago, Portugal. Version 1.3. Universidade dos Açores. Sampling event dataset https://doi.org/10.15468/gt8gpm accessed via GBIF.org on 2020-02-02.	2009-07-28	Europe	Lagoa do Paúl	Azores	Pico	Portugal	PT	Lajes	Lagoa do Paúl	38.427639	-28.232136	WGS84	fdfd2253-355c-4613-8821-d7e6a3af8db5	Planktolyngbya Anagnostidis & Komárek	Planktolyngbya Anagnostidis & Komárek	Bacteria	Cyanobacteria	Cyanophyceae	genus
c54db9e1-17e1-4b33-af6a-68ac992fba8e	Text		MaterialCitation	76da05cc-52fe-4336-a577-1e19785c3c4d		Luz R, Cordeiro R, Fonseca A, Raposeiro P M, Gonçalves V (2020). Cyanobacteria from freshwater lakes in the Azores Archipelago, Portugal. Version 1.3. Universidade dos Açores. Sampling event dataset https://doi.org/10.15468/gt8gpm accessed via GBIF.org on 2020-02-02.	2009-07-28	Europe	Lagoa do Paúl	Azores	Pico	Portugal	PT	Lajes	Lagoa do Paúl	38.427639	-28.232136	WGS84	c54db9e1-17e1-4b33-af6a-68ac992fba8e	Pseudanabaena Lauterborn	Pseudanabaena Lauterborn	Bacteria	Cyanobacteria	Cyanophyceae	genus
befe9f29-7a98-4426-bf9a-15b786a3661a	Text		MaterialCitation	2314588d-81b7-4a67-816b-8d1f8bf18df9		Luz R, Cordeiro R, Fonseca A, Raposeiro P M, Gonçalves V (2020). Cyanobacteria from freshwater lakes in the Azores Archipelago, Portugal. Version 1.3. Universidade dos Açores. Sampling event dataset https://doi.org/10.15468/gt8gpm accessed via GBIF.org on 2020-02-02.	2009-07-27	Europe	Lagoa do Peixinho	Azores	Pico	Portugal	PT	São Roque	Lagoa do Peixinho	38.434581	-28.173845	WGS84	befe9f29-7a98-4426-bf9a-15b786a3661a	Anabaena Bory ex Bornet & Flahault	Anabaena Bory ex Bornet & Flahault	Bacteria	Cyanobacteria	Cyanophyceae	genus
3d2765be-1f8e-4a98-839e-a624d28a8751	Text		MaterialCitation	94cb021f-93d8-4a14-8ab6-014024249ac2		Luz R, Cordeiro R, Fonseca A, Raposeiro P M, Gonçalves V (2020). Cyanobacteria from freshwater lakes in the Azores Archipelago, Portugal. Version 1.3. Universidade dos Açores. Sampling event dataset https://doi.org/10.15468/gt8gpm accessed via GBIF.org on 2020-02-02.	2009-07-27	Europe	Lagoa do Peixinho	Azores	Pico	Portugal	PT	São Roque	Lagoa do Peixinho	38.434581	-28.173845	WGS84	3d2765be-1f8e-4a98-839e-a624d28a8751	Anabaena inaequalis Bornet & Flahault	Anabaena inaequalis Bornet & Flahault	Bacteria	Cyanobacteria	Cyanophyceae	species
2b6b990a-5c72-45d2-ab85-7f2f6a64e475	Text		MaterialCitation	6d6896ea-cc4f-48f3-81bb-2dc997c0fca4		Luz R, Cordeiro R, Fonseca A, Raposeiro P M, Gonçalves V (2020). Cyanobacteria from freshwater lakes in the Azores Archipelago, Portugal. Version 1.3. Universidade dos Açores. Sampling event dataset https://doi.org/10.15468/gt8gpm accessed via GBIF.org on 2020-02-02.	2009-07-27	Europe	Lagoa do Peixinho	Azores	Pico	Portugal	PT	São Roque	Lagoa do Peixinho	38.434581	-28.173845	WGS84	2b6b990a-5c72-45d2-ab85-7f2f6a64e475	Woronichinia naegeliana (Unger) Elenkin	Woronichinia naegeliana (Unger) Elenkin	Bacteria	Cyanobacteria	Cyanophyceae	species
befe9f29-7a98-4426-bf9a-15b786a3661a	Text		MaterialCitation	3bb8d1f5-3ff2-4480-966b-8185516bbc14		Luz R, Cordeiro R, Fonseca A, Raposeiro P M, Gonçalves V (2020). Cyanobacteria from freshwater lakes in the Azores Archipelago, Portugal. Version 1.3. Universidade dos Açores. Sampling event dataset https://doi.org/10.15468/gt8gpm accessed via GBIF.org on 2020-02-02.	2009-07-27	Europe	Lagoa Rosada	Azores	Pico	Portugal	PT	Lajes	Lagoa Rosada	38.432586	-28.185877	WGS84	befe9f29-7a98-4426-bf9a-15b786a3661a	Anabaena Bory ex Bornet & Flahault	Anabaena Bory ex Bornet & Flahault	Bacteria	Cyanobacteria	Cyanophyceae	genus
fdfd2253-355c-4613-8821-d7e6a3af8db5	Text		MaterialCitation	12912617-7809-4f6d-823c-57fa2d05d829		Luz R, Cordeiro R, Fonseca A, Raposeiro P M, Gonçalves V (2020). Cyanobacteria from freshwater lakes in the Azores Archipelago, Portugal. Version 1.3. Universidade dos Açores. Sampling event dataset https://doi.org/10.15468/gt8gpm accessed via GBIF.org on 2020-02-02.	2009-07-27	Europe	Lagoa Rosada	Azores	Pico	Portugal	PT	Lajes	Lagoa Rosada	38.432586	-28.185877	WGS84	fdfd2253-355c-4613-8821-d7e6a3af8db5	Planktolyngbya Anagnostidis & Komárek	Planktolyngbya Anagnostidis & Komárek	Bacteria	Cyanobacteria	Cyanophyceae	genus
f8ea6e34-4771-425c-8024-3bf9fa688f85	Text		MaterialCitation	d22fd395-1419-4e10-8dcf-a5e182ffe5f9		Luz R, Cordeiro R, Fonseca A, Raposeiro P M, Gonçalves V (2020). Cyanobacteria from freshwater lakes in the Azores Archipelago, Portugal. Version 1.3. Universidade dos Açores. Sampling event dataset https://doi.org/10.15468/gt8gpm accessed via GBIF.org on 2020-02-02.	2009-08-11	Europe	Lagoa Funda	Azores	Flores	Portugal	PT	Lajes	Lagoa Funda	39.406100	-31.217644	WGS84	f8ea6e34-4771-425c-8024-3bf9fa688f85	Aphanizomenon gracile Lemmermann	Aphanizomenon gracile Lemmermann	Bacteria	Cyanobacteria	Cyanophyceae	species
7aa7c36a-a439-4906-b507-57fb466b1b2f	Text		MaterialCitation	dada82ec-e0aa-43c1-828f-bdbc16cb0a20		Luz R, Cordeiro R, Fonseca A, Raposeiro P M, Gonçalves V (2020). Cyanobacteria from freshwater lakes in the Azores Archipelago, Portugal. Version 1.3. Universidade dos Açores. Sampling event dataset https://doi.org/10.15468/gt8gpm accessed via GBIF.org on 2020-02-02.	2009-08-11	Europe	Lagoa Funda	Azores	Flores	Portugal	PT	Lajes	Lagoa Funda	39.406100	-31.217644	WGS84	7aa7c36a-a439-4906-b507-57fb466b1b2f	Microcystis aeruginosa (Kützing) Kützing	Microcystis aeruginosa (Kützing) Kützing	Bacteria	Cyanobacteria	Cyanophyceae	species
8adc722c-6f2b-4052-9c43-7d0c1df0a0a5	Text		MaterialCitation	e40d4511-7853-4630-85db-a5a2c78314f0		Luz R, Cordeiro R, Fonseca A, Raposeiro P M, Gonçalves V (2020). Cyanobacteria from freshwater lakes in the Azores Archipelago, Portugal. Version 1.3. Universidade dos Açores. Sampling event dataset https://doi.org/10.15468/gt8gpm accessed via GBIF.org on 2020-02-02.	2009-08-11	Europe	Lagoa Funda	Azores	Flores	Portugal	PT	Lajes	Lagoa Funda	39.406100	-31.217644	WGS84	8adc722c-6f2b-4052-9c43-7d0c1df0a0a5	Microcystis flos-aquae (Wittrock) Kirchner	Microcystis flos-aquae (Wittrock) Kirchner	Bacteria	Cyanobacteria	Cyanophyceae	species
2f47906a-c0fe-4cc4-896c-e4fcaaad4c67	Text		MaterialCitation	b1fe11d2-6742-41a5-8146-a72968ef6dcf		Luz R, Cordeiro R, Fonseca A, Raposeiro P M, Gonçalves V (2020). Cyanobacteria from freshwater lakes in the Azores Archipelago, Portugal. Version 1.3. Universidade dos Açores. Sampling event dataset https://doi.org/10.15468/gt8gpm accessed via GBIF.org on 2020-02-02.	2009-08-11	Europe	Lagoa da Lomba	Azores	Flores	Portugal	PT	Lajes	Lagoa da Lomba	39.425184	-31.188568	WGS84	2f47906a-c0fe-4cc4-896c-e4fcaaad4c67	Phormidium Kützing ex Gomont	Phormidium Kützing ex Gomont	Bacteria	Cyanobacteria	Cyanophyceae	genus
befe9f29-7a98-4426-bf9a-15b786a3661a	Text		MaterialCitation	27bf12a4-22db-4399-a575-c267ee3e4e0a		Luz R, Cordeiro R, Fonseca A, Raposeiro P M, Gonçalves V (2020). Cyanobacteria from freshwater lakes in the Azores Archipelago, Portugal. Version 1.3. Universidade dos Açores. Sampling event dataset https://doi.org/10.15468/gt8gpm accessed via GBIF.org on 2020-02-02.	2009-08-11	Europe	Lagoa da Lomba	Azores	Flores	Portugal	PT	Lajes	Lagoa da Lomba	39.425184	-31.188568	WGS84	befe9f29-7a98-4426-bf9a-15b786a3661a	Anabaena Bory ex Bornet & Flahault	Anabaena Bory ex Bornet & Flahault	Bacteria	Cyanobacteria	Cyanophyceae	genus
3d2765be-1f8e-4a98-839e-a624d28a8751	Text		MaterialCitation	683c65ff-b1cb-4765-bb42-2f4c4b9af620		Luz R, Cordeiro R, Fonseca A, Raposeiro P M, Gonçalves V (2020). Cyanobacteria from freshwater lakes in the Azores Archipelago, Portugal. Version 1.3. Universidade dos Açores. Sampling event dataset https://doi.org/10.15468/gt8gpm accessed via GBIF.org on 2020-02-02.	2009-08-11	Europe	Lagoa Negra	Azores	Flores	Portugal	PT	Lajes	Lagoa Negra	39.442213	-31.226020	WGS84	3d2765be-1f8e-4a98-839e-a624d28a8751	Anabaena inaequalis Bornet & Flahault	Anabaena inaequalis Bornet & Flahault	Bacteria	Cyanobacteria	Cyanophyceae	species
78112318-3123-4e78-a1ff-3815c95a27d6	Text		MaterialCitation	23096efb-85b8-4301-bd51-5dfdb141635d		Luz R, Cordeiro R, Fonseca A, Raposeiro P M, Gonçalves V (2020). Cyanobacteria from freshwater lakes in the Azores Archipelago, Portugal. Version 1.3. Universidade dos Açores. Sampling event dataset https://doi.org/10.15468/gt8gpm accessed via GBIF.org on 2020-02-02.	2009-08-11	Europe	Lagoa Negra	Azores	Flores	Portugal	PT	Lajes	Lagoa Negra	39.442213	-31.226020	WGS84	78112318-3123-4e78-a1ff-3815c95a27d6	Aphanizomenon flos-aquae Ralfs ex Bornet & Flahault	Aphanizomenon flos-aquae Ralfs ex Bornet & Flahault	Bacteria	Cyanobacteria	Cyanophyceae	species
befe9f29-7a98-4426-bf9a-15b786a3661a	Text		MaterialCitation	2430e5c7-910a-408f-912c-05bb8cd9d084		Luz R, Cordeiro R, Fonseca A, Raposeiro P M, Gonçalves V (2020). Cyanobacteria from freshwater lakes in the Azores Archipelago, Portugal. Version 1.3. Universidade dos Açores. Sampling event dataset https://doi.org/10.15468/gt8gpm accessed via GBIF.org on 2020-02-02.	2009-08-11	Europe	Lagoa Rasa	Azores	Flores	Portugal	PT	Lajes	Lagoa Rasa	39.409409	-31.224285	WGS84	befe9f29-7a98-4426-bf9a-15b786a3661a	Anabaena Bory ex Bornet & Flahault	Anabaena Bory ex Bornet & Flahault	Bacteria	Cyanobacteria	Cyanophyceae	genus
d9676326-ea49-41e5-856c-08cdb3b35e89	Text		MaterialCitation	55f81a3d-d6b8-4f1d-ab6e-b28489230ca9		Luz R, Cordeiro R, Fonseca A, Raposeiro P M, Gonçalves V (2020). Cyanobacteria from freshwater lakes in the Azores Archipelago, Portugal. Version 1.3. Universidade dos Açores. Sampling event dataset https://doi.org/10.15468/gt8gpm accessed via GBIF.org on 2020-02-02.	2009-08-11	Europe	Lagoa Rasa	Azores	Flores	Portugal	PT	Lajes	Lagoa Rasa	39.409409	-31.224285	WGS84	d9676326-ea49-41e5-856c-08cdb3b35e89	Pseudanabaena limnetica (Lemmermann) Komárek	Pseudanabaena limnetica (Lemmermann) Komárek	Bacteria	Cyanobacteria	Cyanophyceae	species
befe9f29-7a98-4426-bf9a-15b786a3661a	Text		MaterialCitation	6a7bfce7-0d8d-42d0-bbb6-9d0d6d837796		Luz R, Cordeiro R, Fonseca A, Raposeiro P M, Gonçalves V (2020). Cyanobacteria from freshwater lakes in the Azores Archipelago, Portugal. Version 1.3. Universidade dos Açores. Sampling event dataset https://doi.org/10.15468/gt8gpm accessed via GBIF.org on 2020-02-02.	2009-08-13	Europe	Lagoa do Caldeirão	Azores	Corvo	Portugal	PT	Vila do Corvo	Lagoa do Caldeirão	39.711416	-31.113690	WGS84	befe9f29-7a98-4426-bf9a-15b786a3661a	Anabaena Bory ex Bornet & Flahault	Anabaena Bory ex Bornet & Flahault	Bacteria	Cyanobacteria	Cyanophyceae	genus
f5f2af9c-a375-4ee3-a02b-28da1716f1ff	Text		MaterialCitation	9af976e9-05a9-4c2a-becd-f2abce8116f3		Luz R, Cordeiro R, Fonseca A, Raposeiro P M, Gonçalves V (2020). Cyanobacteria from freshwater lakes in the Azores Archipelago, Portugal. Version 1.3. Universidade dos Açores. Sampling event dataset https://doi.org/10.15468/gt8gpm accessed via GBIF.org on 2020-02-02.	2009-08-13	Europe	Lagoa do Caldeirão	Azores	Corvo	Portugal	PT	Vila do Corvo	Lagoa do Caldeirão	39.711416	-31.113690	WGS84	f5f2af9c-a375-4ee3-a02b-28da1716f1ff	Microcystis Lemmermann	Microcystis Lemmermann	Bacteria	Cyanobacteria	Cyanophyceae	genus
befe9f29-7a98-4426-bf9a-15b786a3661a	Text		MaterialCitation	f3606e69-b1be-4489-b2d6-e98447701e51		Luz R, Cordeiro R, Fonseca A, Raposeiro P M, Gonçalves V (2020). Cyanobacteria from freshwater lakes in the Azores Archipelago, Portugal. Version 1.3. Universidade dos Açores. Sampling event dataset https://doi.org/10.15468/gt8gpm accessed via GBIF.org on 2020-02-02.	2010-03-29	Europe	Lagoa do Canário	Azores	São Miguel	Portugal	PT	Ponta Delgada	Lagoa do Canário	37.835385	-25.760190	WGS84	befe9f29-7a98-4426-bf9a-15b786a3661a	Anabaena Bory ex Bornet & Flahault	Anabaena Bory ex Bornet & Flahault	Bacteria	Cyanobacteria	Cyanophyceae	genus
1d09641f-047a-4334-bb98-f63a30eb0cfa	Text		MaterialCitation	61142145-b999-420d-a239-388a56b5d1f5		Luz R, Cordeiro R, Fonseca A, Raposeiro P M, Gonçalves V (2020). Cyanobacteria from freshwater lakes in the Azores Archipelago, Portugal. Version 1.3. Universidade dos Açores. Sampling event dataset https://doi.org/10.15468/gt8gpm accessed via GBIF.org on 2020-02-02.	2010-03-29	Europe	Lagoa do Canário	Azores	São Miguel	Portugal	PT	Ponta Delgada	Lagoa do Canário	37.835385	-25.760190	WGS84	1d09641f-047a-4334-bb98-f63a30eb0cfa	Chroococcus turgidus (Kützing) Nägeli	Chroococcus turgidus (Kützing) Nägeli	Bacteria	Cyanobacteria	Cyanophyceae	species
d9676326-ea49-41e5-856c-08cdb3b35e89	Text		MaterialCitation	23f98b66-f312-4b18-939c-eb5d7390eeac		Luz R, Cordeiro R, Fonseca A, Raposeiro P M, Gonçalves V (2020). Cyanobacteria from freshwater lakes in the Azores Archipelago, Portugal. Version 1.3. Universidade dos Açores. Sampling event dataset https://doi.org/10.15468/gt8gpm accessed via GBIF.org on 2020-02-02.	2010-03-29	Europe	Lagoa do Canário	Azores	São Miguel	Portugal	PT	Ponta Delgada	Lagoa do Canário	37.835385	-25.760190	WGS84	d9676326-ea49-41e5-856c-08cdb3b35e89	Pseudanabaena limnetica (Lemmermann) Komárek	Pseudanabaena limnetica (Lemmermann) Komárek	Bacteria	Cyanobacteria	Cyanophyceae	species
befe9f29-7a98-4426-bf9a-15b786a3661a	Text		MaterialCitation	66b5e6ec-94ad-4f5a-8a5a-2bef3334b509		Luz R, Cordeiro R, Fonseca A, Raposeiro P M, Gonçalves V (2020). Cyanobacteria from freshwater lakes in the Azores Archipelago, Portugal. Version 1.3. Universidade dos Açores. Sampling event dataset https://doi.org/10.15468/gt8gpm accessed via GBIF.org on 2020-02-02.	2010-03-26	Europe	Lagoa do Congro	Azores	São Miguel	Portugal	PT	Vila Franca do Campo	Lagoa do Congro	37.756197	-25.408208	WGS84	befe9f29-7a98-4426-bf9a-15b786a3661a	Anabaena Bory ex Bornet & Flahault	Anabaena Bory ex Bornet & Flahault	Bacteria	Cyanobacteria	Cyanophyceae	genus
befe9f29-7a98-4426-bf9a-15b786a3661a	Text		MaterialCitation	38ff1588-4f82-487b-82a6-c4dad75e9006		Luz R, Cordeiro R, Fonseca A, Raposeiro P M, Gonçalves V (2020). Cyanobacteria from freshwater lakes in the Azores Archipelago, Portugal. Version 1.3. Universidade dos Açores. Sampling event dataset https://doi.org/10.15468/gt8gpm accessed via GBIF.org on 2020-02-02.	2010-03-29	Europe	Lagoa das Empadadas Norte	Azores	São Miguel	Portugal	PT	Ponta Delgada	Lagoa das Empadadas Norte	37.825699	-25.748580	WGS84	befe9f29-7a98-4426-bf9a-15b786a3661a	Anabaena Bory ex Bornet & Flahault	Anabaena Bory ex Bornet & Flahault	Bacteria	Cyanobacteria	Cyanophyceae	genus
fdfd2253-355c-4613-8821-d7e6a3af8db5	Text		MaterialCitation	67b20a4b-e18f-4739-ab5e-b537aed29265		Luz R, Cordeiro R, Fonseca A, Raposeiro P M, Gonçalves V (2020). Cyanobacteria from freshwater lakes in the Azores Archipelago, Portugal. Version 1.3. Universidade dos Açores. Sampling event dataset https://doi.org/10.15468/gt8gpm accessed via GBIF.org on 2020-02-02.	2010-03-29	Europe	Lagoa das Empadadas Norte	Azores	São Miguel	Portugal	PT	Ponta Delgada	Lagoa das Empadadas Norte	37.825699	-25.748580	WGS84	fdfd2253-355c-4613-8821-d7e6a3af8db5	Planktolyngbya Anagnostidis & Komárek	Planktolyngbya Anagnostidis & Komárek	Bacteria	Cyanobacteria	Cyanophyceae	genus
befe9f29-7a98-4426-bf9a-15b786a3661a	Text		MaterialCitation	12200996-4a44-46a3-900f-25a20ca69b53		Luz R, Cordeiro R, Fonseca A, Raposeiro P M, Gonçalves V (2020). Cyanobacteria from freshwater lakes in the Azores Archipelago, Portugal. Version 1.3. Universidade dos Açores. Sampling event dataset https://doi.org/10.15468/gt8gpm accessed via GBIF.org on 2020-02-02.	2010-03-29	Europe	Lagoa das Empadadas Sul	Azores	São Miguel	Portugal	PT	Ponta Delgada	Lagoa das Empadadas Sul	37.824108	-25.747210	WGS84	befe9f29-7a98-4426-bf9a-15b786a3661a	Anabaena Bory ex Bornet & Flahault	Anabaena Bory ex Bornet & Flahault	Bacteria	Cyanobacteria	Cyanophyceae	genus
d9676326-ea49-41e5-856c-08cdb3b35e89	Text		MaterialCitation	475b6bea-4b69-4513-92a7-aa9865c06c6a		Luz R, Cordeiro R, Fonseca A, Raposeiro P M, Gonçalves V (2020). Cyanobacteria from freshwater lakes in the Azores Archipelago, Portugal. Version 1.3. Universidade dos Açores. Sampling event dataset https://doi.org/10.15468/gt8gpm accessed via GBIF.org on 2020-02-02.	2010-03-29	Europe	Lagoa das Empadadas Sul	Azores	São Miguel	Portugal	PT	Ponta Delgada	Lagoa das Empadadas Sul	37.824108	-25.747210	WGS84	d9676326-ea49-41e5-856c-08cdb3b35e89	Pseudanabaena limnetica (Lemmermann) Komárek	Pseudanabaena limnetica (Lemmermann) Komárek	Bacteria	Cyanobacteria	Cyanophyceae	species
3d2765be-1f8e-4a98-839e-a624d28a8751	Text		MaterialCitation	dd013905-e07a-4e39-beb9-d221956f12fe		Luz R, Cordeiro R, Fonseca A, Raposeiro P M, Gonçalves V (2020). Cyanobacteria from freshwater lakes in the Azores Archipelago, Portugal. Version 1.3. Universidade dos Açores. Sampling event dataset https://doi.org/10.15468/gt8gpm accessed via GBIF.org on 2020-02-02.	2010-03-25	Europe	Lagoa das Furnas	Azores	São Miguel	Portugal	PT	Povoação	Lagoa das Furnas	37.758591	-25.336222	WGS84	3d2765be-1f8e-4a98-839e-a624d28a8751	Anabaena inaequalis Bornet & Flahault	Anabaena inaequalis Bornet & Flahault	Bacteria	Cyanobacteria	Cyanophyceae	species
fdfd2253-355c-4613-8821-d7e6a3af8db5	Text		MaterialCitation	dee62405-f0bb-4eda-b8ef-c4b1baf09bcb		Luz R, Cordeiro R, Fonseca A, Raposeiro P M, Gonçalves V (2020). Cyanobacteria from freshwater lakes in the Azores Archipelago, Portugal. Version 1.3. Universidade dos Açores. Sampling event dataset https://doi.org/10.15468/gt8gpm accessed via GBIF.org on 2020-02-02.	2010-03-25	Europe	Lagoa das Furnas	Azores	São Miguel	Portugal	PT	Povoação	Lagoa das Furnas	37.758591	-25.336222	WGS84	fdfd2253-355c-4613-8821-d7e6a3af8db5	Planktolyngbya Anagnostidis & Komárek	Planktolyngbya Anagnostidis & Komárek	Bacteria	Cyanobacteria	Cyanophyceae	genus
2b6b990a-5c72-45d2-ab85-7f2f6a64e475	Text		MaterialCitation	1870e5d8-f701-48e1-8d40-8e2b1976726f		Luz R, Cordeiro R, Fonseca A, Raposeiro P M, Gonçalves V (2020). Cyanobacteria from freshwater lakes in the Azores Archipelago, Portugal. Version 1.3. Universidade dos Açores. Sampling event dataset https://doi.org/10.15468/gt8gpm accessed via GBIF.org on 2020-02-02.	2010-03-25	Europe	Lagoa das Furnas	Azores	São Miguel	Portugal	PT	Povoação	Lagoa das Furnas	37.758591	-25.336222	WGS84	2b6b990a-5c72-45d2-ab85-7f2f6a64e475	Woronichinia naegeliana (Unger) Elenkin	Woronichinia naegeliana (Unger) Elenkin	Bacteria	Cyanobacteria	Cyanophyceae	species
704b31e0-b3c9-4883-90db-27e53ec2e1b5	Text		MaterialCitation	2620e3fb-050f-4e05-968d-f11aed799c25		Luz R, Cordeiro R, Fonseca A, Raposeiro P M, Gonçalves V (2020). Cyanobacteria from freshwater lakes in the Azores Archipelago, Portugal. Version 1.3. Universidade dos Açores. Sampling event dataset https://doi.org/10.15468/gt8gpm accessed via GBIF.org on 2020-02-02.	2010-03-29	Europe	Lagoa Rasa das Sete Cidades	Azores	São Miguel	Portugal	PT	Ponta Delgada	Lagoa Rasa das Sete Cidades	37.842730	-25.780012	WGS84	704b31e0-b3c9-4883-90db-27e53ec2e1b5	Chroococcus minutus (Kützing) Nägeli	Chroococcus minutus (Kützing) Nägeli	Bacteria	Cyanobacteria	Cyanophyceae	species
3d2765be-1f8e-4a98-839e-a624d28a8751	Text		MaterialCitation	219718f6-9f74-4574-8242-70b52baad248		Luz R, Cordeiro R, Fonseca A, Raposeiro P M, Gonçalves V (2020). Cyanobacteria from freshwater lakes in the Azores Archipelago, Portugal. Version 1.3. Universidade dos Açores. Sampling event dataset https://doi.org/10.15468/gt8gpm accessed via GBIF.org on 2020-02-02.	2010-03-29	Europe	Lagoa Rasa da Serra Devassa	Azores	São Miguel	Portugal	PT	Ponta Delgada	Lagoa Rasa da Serra Devassa	37.824524	-25.751656	WGS84	3d2765be-1f8e-4a98-839e-a624d28a8751	Anabaena inaequalis Bornet & Flahault	Anabaena inaequalis Bornet & Flahault	Bacteria	Cyanobacteria	Cyanophyceae	species
2f47906a-c0fe-4cc4-896c-e4fcaaad4c67	Text		MaterialCitation	2f422f8f-05bb-4802-8b90-56b4baca136b		Luz R, Cordeiro R, Fonseca A, Raposeiro P M, Gonçalves V (2020). Cyanobacteria from freshwater lakes in the Azores Archipelago, Portugal. Version 1.3. Universidade dos Açores. Sampling event dataset https://doi.org/10.15468/gt8gpm accessed via GBIF.org on 2020-02-02.	2010-03-29	Europe	Lagoa Rasa da Serra Devassa	Azores	São Miguel	Portugal	PT	Ponta Delgada	Lagoa Rasa da Serra Devassa	37.824524	-25.751656	WGS84	2f47906a-c0fe-4cc4-896c-e4fcaaad4c67	Phormidium Kützing ex Gomont	Phormidium Kützing ex Gomont	Bacteria	Cyanobacteria	Cyanophyceae	genus
5221be90-d9ca-43d0-9356-3d21b325e379	Text		MaterialCitation	08d5969c-3b10-47e5-a84d-6bed56bcc1e8		Luz R, Cordeiro R, Fonseca A, Raposeiro P M, Gonçalves V (2020). Cyanobacteria from freshwater lakes in the Azores Archipelago, Portugal. Version 1.3. Universidade dos Açores. Sampling event dataset https://doi.org/10.15468/gt8gpm accessed via GBIF.org on 2020-02-02.	2010-03-26	Europe	Lagoa de São Brás	Azores	São Miguel	Portugal	PT	Ribeira Grande	Lagoa de São Brás	37.793048	-25.410155	WGS84	5221be90-d9ca-43d0-9356-3d21b325e379	Anabaena solitaria Klebahn	Dolichospermum solitarium (Klebahn) Wacklin, L.Hoffmann & Komárek	Bacteria	Cyanobacteria	Cyanophyceae	species
d1bc0bf9-4e55-4f67-bb58-bc98e442e718	Text		MaterialCitation	eab37199-5c16-463d-be1c-186ef3b30391		Luz R, Cordeiro R, Fonseca A, Raposeiro P M, Gonçalves V (2020). Cyanobacteria from freshwater lakes in the Azores Archipelago, Portugal. Version 1.3. Universidade dos Açores. Sampling event dataset https://doi.org/10.15468/gt8gpm accessed via GBIF.org on 2020-02-02.	2010-03-26	Europe	Lagoa de São Brás	Azores	São Miguel	Portugal	PT	Ribeira Grande	Lagoa de São Brás	37.793048	-25.410155	WGS84	d1bc0bf9-4e55-4f67-bb58-bc98e442e718	Oscillatoria tenuis C.Agardh ex Gomont	Oscillatoria tenuis C.Agardh ex Gomont	Bacteria	Cyanobacteria	Cyanophyceae	species
d9676326-ea49-41e5-856c-08cdb3b35e89	Text		MaterialCitation	c82094b1-8711-4684-9be3-89864961e92c		Luz R, Cordeiro R, Fonseca A, Raposeiro P M, Gonçalves V (2020). Cyanobacteria from freshwater lakes in the Azores Archipelago, Portugal. Version 1.3. Universidade dos Açores. Sampling event dataset https://doi.org/10.15468/gt8gpm accessed via GBIF.org on 2020-02-02.	2010-03-26	Europe	Lagoa de São Brás	Azores	São Miguel	Portugal	PT	Ribeira Grande	Lagoa de São Brás	37.793048	-25.410155	WGS84	d9676326-ea49-41e5-856c-08cdb3b35e89	Pseudanabaena limnetica (Lemmermann) Komárek	Pseudanabaena limnetica (Lemmermann) Komárek	Bacteria	Cyanobacteria	Cyanophyceae	species
befe9f29-7a98-4426-bf9a-15b786a3661a	Text		MaterialCitation	73f0f43b-737e-4429-a782-6e59442c3a8e		Luz R, Cordeiro R, Fonseca A, Raposeiro P M, Gonçalves V (2020). Cyanobacteria from freshwater lakes in the Azores Archipelago, Portugal. Version 1.3. Universidade dos Açores. Sampling event dataset https://doi.org/10.15468/gt8gpm accessed via GBIF.org on 2020-02-02.	2010-03-30	Europe	Lagoa de Santiago	Azores	São Miguel	Portugal	PT	Ponta Delgada	Lagoa de Santiago	37.848321	-25.774283	WGS84	befe9f29-7a98-4426-bf9a-15b786a3661a	Anabaena Bory ex Bornet & Flahault	Anabaena Bory ex Bornet & Flahault	Bacteria	Cyanobacteria	Cyanophyceae	genus
d9676326-ea49-41e5-856c-08cdb3b35e89	Text		MaterialCitation	e9ba3cc0-cdd4-4df6-b7e3-6fb4f4926a8f		Luz R, Cordeiro R, Fonseca A, Raposeiro P M, Gonçalves V (2020). Cyanobacteria from freshwater lakes in the Azores Archipelago, Portugal. Version 1.3. Universidade dos Açores. Sampling event dataset https://doi.org/10.15468/gt8gpm accessed via GBIF.org on 2020-02-02.	2010-03-30	Europe	Lagoa de Santiago	Azores	São Miguel	Portugal	PT	Ponta Delgada	Lagoa de Santiago	37.848321	-25.774283	WGS84	d9676326-ea49-41e5-856c-08cdb3b35e89	Pseudanabaena limnetica (Lemmermann) Komárek	Pseudanabaena limnetica (Lemmermann) Komárek	Bacteria	Cyanobacteria	Cyanophyceae	species
3d2765be-1f8e-4a98-839e-a624d28a8751	Text		MaterialCitation	6e043fa0-8103-4f85-aa38-d43f24aad876		Luz R, Cordeiro R, Fonseca A, Raposeiro P M, Gonçalves V (2020). Cyanobacteria from freshwater lakes in the Azores Archipelago, Portugal. Version 1.3. Universidade dos Açores. Sampling event dataset https://doi.org/10.15468/gt8gpm accessed via GBIF.org on 2020-02-02.	2010-03-30	Europe	Lagoa Azul	Azores	São Miguel	Portugal	PT	Ponta Delgada	Lagoa Azul	37.874318	-25.775603	WGS84	3d2765be-1f8e-4a98-839e-a624d28a8751	Anabaena inaequalis Bornet & Flahault	Anabaena inaequalis Bornet & Flahault	Bacteria	Cyanobacteria	Cyanophyceae	species
befe9f29-7a98-4426-bf9a-15b786a3661a	Text		MaterialCitation	afd0fb6a-7b0e-4042-ac6e-421c7c4556cf		Luz R, Cordeiro R, Fonseca A, Raposeiro P M, Gonçalves V (2020). Cyanobacteria from freshwater lakes in the Azores Archipelago, Portugal. Version 1.3. Universidade dos Açores. Sampling event dataset https://doi.org/10.15468/gt8gpm accessed via GBIF.org on 2020-02-02.	2010-03-30	Europe	Lagoa Azul	Azores	São Miguel	Portugal	PT	Ponta Delgada	Lagoa Azul	37.874318	-25.775603	WGS84	befe9f29-7a98-4426-bf9a-15b786a3661a	Anabaena Bory ex Bornet & Flahault	Anabaena Bory ex Bornet & Flahault	Bacteria	Cyanobacteria	Cyanophyceae	genus
704b31e0-b3c9-4883-90db-27e53ec2e1b5	Text		MaterialCitation	40113dc7-eb5a-45c4-b628-715cd70a61d2		Luz R, Cordeiro R, Fonseca A, Raposeiro P M, Gonçalves V (2020). Cyanobacteria from freshwater lakes in the Azores Archipelago, Portugal. Version 1.3. Universidade dos Açores. Sampling event dataset https://doi.org/10.15468/gt8gpm accessed via GBIF.org on 2020-02-02.	2010-03-30	Europe	Lagoa Azul	Azores	São Miguel	Portugal	PT	Ponta Delgada	Lagoa Azul	37.874318	-25.775603	WGS84	704b31e0-b3c9-4883-90db-27e53ec2e1b5	Chroococcus minutus (Kützing) Nägeli	Chroococcus minutus (Kützing) Nägeli	Bacteria	Cyanobacteria	Cyanophyceae	species
8adc722c-6f2b-4052-9c43-7d0c1df0a0a5	Text		MaterialCitation	a944f7ca-f079-4692-80b8-a9f35dd9ab46		Luz R, Cordeiro R, Fonseca A, Raposeiro P M, Gonçalves V (2020). Cyanobacteria from freshwater lakes in the Azores Archipelago, Portugal. Version 1.3. Universidade dos Açores. Sampling event dataset https://doi.org/10.15468/gt8gpm accessed via GBIF.org on 2020-02-02.	2010-03-30	Europe	Lagoa Azul	Azores	São Miguel	Portugal	PT	Ponta Delgada	Lagoa Azul	37.874318	-25.775603	WGS84	8adc722c-6f2b-4052-9c43-7d0c1df0a0a5	Microcystis flos-aquae (Wittrock) Kirchner	Microcystis flos-aquae (Wittrock) Kirchner	Bacteria	Cyanobacteria	Cyanophyceae	species
3d2765be-1f8e-4a98-839e-a624d28a8751	Text		MaterialCitation	80515382-2062-48bc-adbb-4a37c197f614		Luz R, Cordeiro R, Fonseca A, Raposeiro P M, Gonçalves V (2020). Cyanobacteria from freshwater lakes in the Azores Archipelago, Portugal. Version 1.3. Universidade dos Açores. Sampling event dataset https://doi.org/10.15468/gt8gpm accessed via GBIF.org on 2020-02-02.	2010-03-30	Europe	Lagoa Verde	Azores	São Miguel	Portugal	PT	Ponta Delgada	Lagoa Verde	37.842892	-25.788715	WGS84	3d2765be-1f8e-4a98-839e-a624d28a8751	Anabaena inaequalis Bornet & Flahault	Anabaena inaequalis Bornet & Flahault	Bacteria	Cyanobacteria	Cyanophyceae	species
befe9f29-7a98-4426-bf9a-15b786a3661a	Text		MaterialCitation	9d550987-db39-4afa-8832-a75f0b11b169		Luz R, Cordeiro R, Fonseca A, Raposeiro P M, Gonçalves V (2020). Cyanobacteria from freshwater lakes in the Azores Archipelago, Portugal. Version 1.3. Universidade dos Açores. Sampling event dataset https://doi.org/10.15468/gt8gpm accessed via GBIF.org on 2020-02-02.	2010-03-30	Europe	Lagoa Verde	Azores	São Miguel	Portugal	PT	Ponta Delgada	Lagoa Verde	37.842892	-25.788715	WGS84	befe9f29-7a98-4426-bf9a-15b786a3661a	Anabaena Bory ex Bornet & Flahault	Anabaena Bory ex Bornet & Flahault	Bacteria	Cyanobacteria	Cyanophyceae	genus
7aa7c36a-a439-4906-b507-57fb466b1b2f	Text		MaterialCitation	d0332af4-f18b-4112-b13c-5b9d448ea154		Luz R, Cordeiro R, Fonseca A, Raposeiro P M, Gonçalves V (2020). Cyanobacteria from freshwater lakes in the Azores Archipelago, Portugal. Version 1.3. Universidade dos Açores. Sampling event dataset https://doi.org/10.15468/gt8gpm accessed via GBIF.org on 2020-02-02.	2010-03-30	Europe	Lagoa Verde	Azores	São Miguel	Portugal	PT	Ponta Delgada	Lagoa Verde	37.842892	-25.788715	WGS84	7aa7c36a-a439-4906-b507-57fb466b1b2f	Microcystis aeruginosa (Kützing) Kützing	Microcystis aeruginosa (Kützing) Kützing	Bacteria	Cyanobacteria	Cyanophyceae	species
8adc722c-6f2b-4052-9c43-7d0c1df0a0a5	Text		MaterialCitation	8c86ff4a-e650-49b9-967e-c7453f9bc3cf		Luz R, Cordeiro R, Fonseca A, Raposeiro P M, Gonçalves V (2020). Cyanobacteria from freshwater lakes in the Azores Archipelago, Portugal. Version 1.3. Universidade dos Açores. Sampling event dataset https://doi.org/10.15468/gt8gpm accessed via GBIF.org on 2020-02-02.	2010-03-30	Europe	Lagoa Verde	Azores	São Miguel	Portugal	PT	Ponta Delgada	Lagoa Verde	37.842892	-25.788715	WGS84	8adc722c-6f2b-4052-9c43-7d0c1df0a0a5	Microcystis flos-aquae (Wittrock) Kirchner	Microcystis flos-aquae (Wittrock) Kirchner	Bacteria	Cyanobacteria	Cyanophyceae	species
d9676326-ea49-41e5-856c-08cdb3b35e89	Text		MaterialCitation	9a88166d-61f3-4dc4-ac88-4b9f66d9f763		Luz R, Cordeiro R, Fonseca A, Raposeiro P M, Gonçalves V (2020). Cyanobacteria from freshwater lakes in the Azores Archipelago, Portugal. Version 1.3. Universidade dos Açores. Sampling event dataset https://doi.org/10.15468/gt8gpm accessed via GBIF.org on 2020-02-02.	2010-03-30	Europe	Lagoa Verde	Azores	São Miguel	Portugal	PT	Ponta Delgada	Lagoa Verde	37.842892	-25.788715	WGS84	d9676326-ea49-41e5-856c-08cdb3b35e89	Pseudanabaena limnetica (Lemmermann) Komárek	Pseudanabaena limnetica (Lemmermann) Komárek	Bacteria	Cyanobacteria	Cyanophyceae	species
2b6b990a-5c72-45d2-ab85-7f2f6a64e475	Text		MaterialCitation	ea04e050-e832-4af4-a207-ca6179f1d7a0		Luz R, Cordeiro R, Fonseca A, Raposeiro P M, Gonçalves V (2020). Cyanobacteria from freshwater lakes in the Azores Archipelago, Portugal. Version 1.3. Universidade dos Açores. Sampling event dataset https://doi.org/10.15468/gt8gpm accessed via GBIF.org on 2020-02-02.	2010-03-30	Europe	Lagoa Verde	Azores	São Miguel	Portugal	PT	Ponta Delgada	Lagoa Verde	37.842892	-25.788715	WGS84	2b6b990a-5c72-45d2-ab85-7f2f6a64e475	Woronichinia naegeliana (Unger) Elenkin	Woronichinia naegeliana (Unger) Elenkin	Bacteria	Cyanobacteria	Cyanophyceae	species
c54db9e1-17e1-4b33-af6a-68ac992fba8e	Text		MaterialCitation	c010e62d-07f8-4cf5-9595-e6211928f23c		Luz R, Cordeiro R, Fonseca A, Raposeiro P M, Gonçalves V (2020). Cyanobacteria from freshwater lakes in the Azores Archipelago, Portugal. Version 1.3. Universidade dos Açores. Sampling event dataset https://doi.org/10.15468/gt8gpm accessed via GBIF.org on 2020-02-02.	2010-03-04	Europe	Lagoa do Caiado	Azores	Pico	Portugal	PT	São Roque	Lagoa do Caiado	38.456259	-28.250960	WGS84	c54db9e1-17e1-4b33-af6a-68ac992fba8e	Pseudanabaena Lauterborn	Pseudanabaena Lauterborn	Bacteria	Cyanobacteria	Cyanophyceae	genus
befe9f29-7a98-4426-bf9a-15b786a3661a	Text		MaterialCitation	8a97fed5-0a8c-4cf5-ac57-64edfbaf8f3e		Luz R, Cordeiro R, Fonseca A, Raposeiro P M, Gonçalves V (2020). Cyanobacteria from freshwater lakes in the Azores Archipelago, Portugal. Version 1.3. Universidade dos Açores. Sampling event dataset https://doi.org/10.15468/gt8gpm accessed via GBIF.org on 2020-02-02.	2010-03-04	Europe	Lagoa do Capitão	Azores	Pico	Portugal	PT	São Roque	Lagoa do Capitão	38.487291	-28.318638	WGS84	befe9f29-7a98-4426-bf9a-15b786a3661a	Anabaena Bory ex Bornet & Flahault	Anabaena Bory ex Bornet & Flahault	Bacteria	Cyanobacteria	Cyanophyceae	genus
d9676326-ea49-41e5-856c-08cdb3b35e89	Text		MaterialCitation	8e1db192-3781-4c10-993a-3678c97e15b7		Luz R, Cordeiro R, Fonseca A, Raposeiro P M, Gonçalves V (2020). Cyanobacteria from freshwater lakes in the Azores Archipelago, Portugal. Version 1.3. Universidade dos Açores. Sampling event dataset https://doi.org/10.15468/gt8gpm accessed via GBIF.org on 2020-02-02.	2010-03-04	Europe	Lagoa do Capitão	Azores	Pico	Portugal	PT	São Roque	Lagoa do Capitão	38.487291	-28.318638	WGS84	d9676326-ea49-41e5-856c-08cdb3b35e89	Pseudanabaena limnetica (Lemmermann) Komárek	Pseudanabaena limnetica (Lemmermann) Komárek	Bacteria	Cyanobacteria	Cyanophyceae	species
befe9f29-7a98-4426-bf9a-15b786a3661a	Text		MaterialCitation	a391a341-b809-4efb-b672-bd41231b668a		Luz R, Cordeiro R, Fonseca A, Raposeiro P M, Gonçalves V (2020). Cyanobacteria from freshwater lakes in the Azores Archipelago, Portugal. Version 1.3. Universidade dos Açores. Sampling event dataset https://doi.org/10.15468/gt8gpm accessed via GBIF.org on 2020-02-02.	2010-03-03	Europe	Lagoa do Paúl	Azores	Pico	Portugal	PT	Lajes	Lagoa do Paúl	38.427639	-28.232136	WGS84	befe9f29-7a98-4426-bf9a-15b786a3661a	Anabaena Bory ex Bornet & Flahault	Anabaena Bory ex Bornet & Flahault	Bacteria	Cyanobacteria	Cyanophyceae	genus
78112318-3123-4e78-a1ff-3815c95a27d6	Text		MaterialCitation	47410d1d-5a91-4d1a-9e3a-1ba4d6253796		Luz R, Cordeiro R, Fonseca A, Raposeiro P M, Gonçalves V (2020). Cyanobacteria from freshwater lakes in the Azores Archipelago, Portugal. Version 1.3. Universidade dos Açores. Sampling event dataset https://doi.org/10.15468/gt8gpm accessed via GBIF.org on 2020-02-02.	2010-03-03	Europe	Lagoa do Paúl	Azores	Pico	Portugal	PT	Lajes	Lagoa do Paúl	38.427639	-28.232136	WGS84	78112318-3123-4e78-a1ff-3815c95a27d6	Aphanizomenon flos-aquae Ralfs ex Bornet & Flahault	Aphanizomenon flos-aquae Ralfs ex Bornet & Flahault	Bacteria	Cyanobacteria	Cyanophyceae	species
d9676326-ea49-41e5-856c-08cdb3b35e89	Text		MaterialCitation	86b1a5bb-81ce-412d-b95b-addd80ed7f61		Luz R, Cordeiro R, Fonseca A, Raposeiro P M, Gonçalves V (2020). Cyanobacteria from freshwater lakes in the Azores Archipelago, Portugal. Version 1.3. Universidade dos Açores. Sampling event dataset https://doi.org/10.15468/gt8gpm accessed via GBIF.org on 2020-02-02.	2010-03-03	Europe	Lagoa do Paúl	Azores	Pico	Portugal	PT	Lajes	Lagoa do Paúl	38.427639	-28.232136	WGS84	d9676326-ea49-41e5-856c-08cdb3b35e89	Pseudanabaena limnetica (Lemmermann) Komárek	Pseudanabaena limnetica (Lemmermann) Komárek	Bacteria	Cyanobacteria	Cyanophyceae	species
3d2765be-1f8e-4a98-839e-a624d28a8751	Text		MaterialCitation	fae42638-a274-46bb-9702-617b0d150081		Luz R, Cordeiro R, Fonseca A, Raposeiro P M, Gonçalves V (2020). Cyanobacteria from freshwater lakes in the Azores Archipelago, Portugal. Version 1.3. Universidade dos Açores. Sampling event dataset https://doi.org/10.15468/gt8gpm accessed via GBIF.org on 2020-02-02.	2010-03-03	Europe	Lagoa do Peixinho	Azores	Pico	Portugal	PT	São Roque	Lagoa do Peixinho	38.434581	-28.173845	WGS84	3d2765be-1f8e-4a98-839e-a624d28a8751	Anabaena inaequalis Bornet & Flahault	Anabaena inaequalis Bornet & Flahault	Bacteria	Cyanobacteria	Cyanophyceae	species
d9676326-ea49-41e5-856c-08cdb3b35e89	Text		MaterialCitation	d4857332-a3f8-43d8-9869-83f4236686a0		Luz R, Cordeiro R, Fonseca A, Raposeiro P M, Gonçalves V (2020). Cyanobacteria from freshwater lakes in the Azores Archipelago, Portugal. Version 1.3. Universidade dos Açores. Sampling event dataset https://doi.org/10.15468/gt8gpm accessed via GBIF.org on 2020-02-02.	2010-03-03	Europe	Lagoa do Peixinho	Azores	Pico	Portugal	PT	São Roque	Lagoa do Peixinho	38.434581	-28.173845	WGS84	d9676326-ea49-41e5-856c-08cdb3b35e89	Pseudanabaena limnetica (Lemmermann) Komárek	Pseudanabaena limnetica (Lemmermann) Komárek	Bacteria	Cyanobacteria	Cyanophyceae	species
d9676326-ea49-41e5-856c-08cdb3b35e89	Text		MaterialCitation	8be79337-b673-4222-946b-a6b14c342179		Luz R, Cordeiro R, Fonseca A, Raposeiro P M, Gonçalves V (2020). Cyanobacteria from freshwater lakes in the Azores Archipelago, Portugal. Version 1.3. Universidade dos Açores. Sampling event dataset https://doi.org/10.15468/gt8gpm accessed via GBIF.org on 2020-02-02.	2010-03-03	Europe	Lagoa Rosada	Azores	Pico	Portugal	PT	Lajes	Lagoa Rosada	38.432586	-28.185877	WGS84	d9676326-ea49-41e5-856c-08cdb3b35e89	Pseudanabaena limnetica (Lemmermann) Komárek	Pseudanabaena limnetica (Lemmermann) Komárek	Bacteria	Cyanobacteria	Cyanophyceae	species
fdfd2253-355c-4613-8821-d7e6a3af8db5	Text		MaterialCitation	736a08e8-2e0a-41bb-b5c0-6febb7fb88c7		Luz R, Cordeiro R, Fonseca A, Raposeiro P M, Gonçalves V (2020). Cyanobacteria from freshwater lakes in the Azores Archipelago, Portugal. Version 1.3. Universidade dos Açores. Sampling event dataset https://doi.org/10.15468/gt8gpm accessed via GBIF.org on 2020-02-02.	2010-03-18	Europe	Lagoa Comprida	Azores	Flores	Portugal	PT	Lajes	Lagoa Comprida	39.440574	-31.221948	WGS84	fdfd2253-355c-4613-8821-d7e6a3af8db5	Planktolyngbya Anagnostidis & Komárek	Planktolyngbya Anagnostidis & Komárek	Bacteria	Cyanobacteria	Cyanophyceae	genus
d9676326-ea49-41e5-856c-08cdb3b35e89	Text		MaterialCitation	6ce07d25-3494-41c0-a618-4b65661b4a4b		Luz R, Cordeiro R, Fonseca A, Raposeiro P M, Gonçalves V (2020). Cyanobacteria from freshwater lakes in the Azores Archipelago, Portugal. Version 1.3. Universidade dos Açores. Sampling event dataset https://doi.org/10.15468/gt8gpm accessed via GBIF.org on 2020-02-02.	2010-03-18	Europe	Lagoa Comprida	Azores	Flores	Portugal	PT	Lajes	Lagoa Comprida	39.440574	-31.221948	WGS84	d9676326-ea49-41e5-856c-08cdb3b35e89	Pseudanabaena limnetica (Lemmermann) Komárek	Pseudanabaena limnetica (Lemmermann) Komárek	Bacteria	Cyanobacteria	Cyanophyceae	species
78112318-3123-4e78-a1ff-3815c95a27d6	Text		MaterialCitation	ad73b851-9e9c-4388-a9f4-a8c7375d5fb5		Luz R, Cordeiro R, Fonseca A, Raposeiro P M, Gonçalves V (2020). Cyanobacteria from freshwater lakes in the Azores Archipelago, Portugal. Version 1.3. Universidade dos Açores. Sampling event dataset https://doi.org/10.15468/gt8gpm accessed via GBIF.org on 2020-02-02.	2010-03-17	Europe	Lagoa Funda	Azores	Flores	Portugal	PT	Lajes	Lagoa Funda	39.406100	-31.217644	WGS84	78112318-3123-4e78-a1ff-3815c95a27d6	Aphanizomenon flos-aquae Ralfs ex Bornet & Flahault	Aphanizomenon flos-aquae Ralfs ex Bornet & Flahault	Bacteria	Cyanobacteria	Cyanophyceae	species
8adc722c-6f2b-4052-9c43-7d0c1df0a0a5	Text		MaterialCitation	df5c3f72-5a69-42f5-a690-ed347caf09a4		Luz R, Cordeiro R, Fonseca A, Raposeiro P M, Gonçalves V (2020). Cyanobacteria from freshwater lakes in the Azores Archipelago, Portugal. Version 1.3. Universidade dos Açores. Sampling event dataset https://doi.org/10.15468/gt8gpm accessed via GBIF.org on 2020-02-02.	2010-03-17	Europe	Lagoa Funda	Azores	Flores	Portugal	PT	Lajes	Lagoa Funda	39.406100	-31.217644	WGS84	8adc722c-6f2b-4052-9c43-7d0c1df0a0a5	Microcystis flos-aquae (Wittrock) Kirchner	Microcystis flos-aquae (Wittrock) Kirchner	Bacteria	Cyanobacteria	Cyanophyceae	species
e7a2bcfc-7652-472b-bb52-8023f519600a	Text		MaterialCitation	6a8c6893-d88a-4dd2-b18f-e7bc50c24360		Luz R, Cordeiro R, Fonseca A, Raposeiro P M, Gonçalves V (2020). Cyanobacteria from freshwater lakes in the Azores Archipelago, Portugal. Version 1.3. Universidade dos Açores. Sampling event dataset https://doi.org/10.15468/gt8gpm accessed via GBIF.org on 2020-02-02.	2010-03-18	Europe	Lagoa da Lomba	Azores	Flores	Portugal	PT	Lajes	Lagoa da Lomba	39.425184	-31.188568	WGS84	e7a2bcfc-7652-472b-bb52-8023f519600a	Anabaena delicatula Lemmermann	Dolichospermum delicatulum (Lemmermann) Wacklin, Hoffmann & Komárek	Bacteria	Cyanobacteria	Cyanophyceae	species
e7a2bcfc-7652-472b-bb52-8023f519600a	Text		MaterialCitation	d0eff4ed-b9c7-4d80-aa28-158340ba14e1		Luz R, Cordeiro R, Fonseca A, Raposeiro P M, Gonçalves V (2020). Cyanobacteria from freshwater lakes in the Azores Archipelago, Portugal. Version 1.3. Universidade dos Açores. Sampling event dataset https://doi.org/10.15468/gt8gpm accessed via GBIF.org on 2020-02-02.	2010-03-17	Europe	Lagoa Rasa	Azores	Flores	Portugal	PT	Lajes	Lagoa Rasa	39.409409	-31.224285	WGS84	e7a2bcfc-7652-472b-bb52-8023f519600a	Anabaena delicatula Lemmermann	Dolichospermum delicatulum (Lemmermann) Wacklin, Hoffmann & Komárek	Bacteria	Cyanobacteria	Cyanophyceae	species
51718504-dcca-46d8-b898-7fb5882cda7a	Text		MaterialCitation	4d39ad28-23c4-40ac-b236-4436e3603d39		Luz R, Cordeiro R, Fonseca A, Raposeiro P M, Gonçalves V (2020). Cyanobacteria from freshwater lakes in the Azores Archipelago, Portugal. Version 1.3. Universidade dos Açores. Sampling event dataset https://doi.org/10.15468/gt8gpm accessed via GBIF.org on 2020-02-02.	2010-04-21	Europe	Lagoa do Caldeirão	Azores	Corvo	Portugal	PT	Vila do Corvo	Lagoa do Caldeirão	39.711416	-31.113690	WGS84	51718504-dcca-46d8-b898-7fb5882cda7a	Eucapsis alpina F.E.Clements & H.L.Schantz	Eucapsis alpina F.E.Clements & H.L.Schantz	Bacteria	Cyanobacteria	Cyanophyceae	species
c54db9e1-17e1-4b33-af6a-68ac992fba8e	Text		MaterialCitation	e235b422-e3ee-48c9-bfc5-b72edd961543		Luz R, Cordeiro R, Fonseca A, Raposeiro P M, Gonçalves V (2020). Cyanobacteria from freshwater lakes in the Azores Archipelago, Portugal. Version 1.3. Universidade dos Açores. Sampling event dataset https://doi.org/10.15468/gt8gpm accessed via GBIF.org on 2020-02-02.	2010-04-21	Europe	Lagoa do Caldeirão	Azores	Corvo	Portugal	PT	Vila do Corvo	Lagoa do Caldeirão	39.711416	-31.113690	WGS84	c54db9e1-17e1-4b33-af6a-68ac992fba8e	Pseudanabaena Lauterborn	Pseudanabaena Lauterborn	Bacteria	Cyanobacteria	Cyanophyceae	genus
3d2765be-1f8e-4a98-839e-a624d28a8751	Text		MaterialCitation	954611a4-0455-4934-a603-9281c7c6614d		Luz R, Cordeiro R, Fonseca A, Raposeiro P M, Gonçalves V (2020). Cyanobacteria from freshwater lakes in the Azores Archipelago, Portugal. Version 1.3. Universidade dos Açores. Sampling event dataset https://doi.org/10.15468/gt8gpm accessed via GBIF.org on 2020-02-02.	2010-06-16	Europe	Lagoa do Canário	Azores	São Miguel	Portugal	PT	Ponta Delgada	Lagoa do Canário	37.835385	-25.760190	WGS84	3d2765be-1f8e-4a98-839e-a624d28a8751	Anabaena inaequalis Bornet & Flahault	Anabaena inaequalis Bornet & Flahault	Bacteria	Cyanobacteria	Cyanophyceae	species
d9676326-ea49-41e5-856c-08cdb3b35e89	Text		MaterialCitation	267615b3-cfbe-4126-bd29-cbf54ec6a44b		Luz R, Cordeiro R, Fonseca A, Raposeiro P M, Gonçalves V (2020). Cyanobacteria from freshwater lakes in the Azores Archipelago, Portugal. Version 1.3. Universidade dos Açores. Sampling event dataset https://doi.org/10.15468/gt8gpm accessed via GBIF.org on 2020-02-02.	2010-06-16	Europe	Lagoa do Canário	Azores	São Miguel	Portugal	PT	Ponta Delgada	Lagoa do Canário	37.835385	-25.760190	WGS84	d9676326-ea49-41e5-856c-08cdb3b35e89	Pseudanabaena limnetica (Lemmermann) Komárek	Pseudanabaena limnetica (Lemmermann) Komárek	Bacteria	Cyanobacteria	Cyanophyceae	species
befe9f29-7a98-4426-bf9a-15b786a3661a	Text		MaterialCitation	fe46d944-ef10-4333-8b49-8d787abf257b		Luz R, Cordeiro R, Fonseca A, Raposeiro P M, Gonçalves V (2020). Cyanobacteria from freshwater lakes in the Azores Archipelago, Portugal. Version 1.3. Universidade dos Açores. Sampling event dataset https://doi.org/10.15468/gt8gpm accessed via GBIF.org on 2020-02-02.	2010-06-14	Europe	Lagoa do Congro	Azores	São Miguel	Portugal	PT	Vila Franca do Campo	Lagoa do Congro	37.756197	-25.408208	WGS84	befe9f29-7a98-4426-bf9a-15b786a3661a	Anabaena Bory ex Bornet & Flahault	Anabaena Bory ex Bornet & Flahault	Bacteria	Cyanobacteria	Cyanophyceae	genus
3d2765be-1f8e-4a98-839e-a624d28a8751	Text		MaterialCitation	5f5d3734-474c-44e5-9c12-79e5042418b4		Luz R, Cordeiro R, Fonseca A, Raposeiro P M, Gonçalves V (2020). Cyanobacteria from freshwater lakes in the Azores Archipelago, Portugal. Version 1.3. Universidade dos Açores. Sampling event dataset https://doi.org/10.15468/gt8gpm accessed via GBIF.org on 2020-02-02.	2010-06-14	Europe	Lagoa do Congro	Azores	São Miguel	Portugal	PT	Vila Franca do Campo	Lagoa do Congro	37.756197	-25.408208	WGS84	3d2765be-1f8e-4a98-839e-a624d28a8751	Anabaena inaequalis Bornet & Flahault	Anabaena inaequalis Bornet & Flahault	Bacteria	Cyanobacteria	Cyanophyceae	species
7aa7c36a-a439-4906-b507-57fb466b1b2f	Text		MaterialCitation	814ad23e-828a-4bd4-99e4-af65e05fee81		Luz R, Cordeiro R, Fonseca A, Raposeiro P M, Gonçalves V (2020). Cyanobacteria from freshwater lakes in the Azores Archipelago, Portugal. Version 1.3. Universidade dos Açores. Sampling event dataset https://doi.org/10.15468/gt8gpm accessed via GBIF.org on 2020-02-02.	2010-06-14	Europe	Lagoa do Congro	Azores	São Miguel	Portugal	PT	Vila Franca do Campo	Lagoa do Congro	37.756197	-25.408208	WGS84	7aa7c36a-a439-4906-b507-57fb466b1b2f	Microcystis aeruginosa (Kützing) Kützing	Microcystis aeruginosa (Kützing) Kützing	Bacteria	Cyanobacteria	Cyanophyceae	species
8adc722c-6f2b-4052-9c43-7d0c1df0a0a5	Text		MaterialCitation	1d568a5f-059e-44f8-9809-3f3f66edc749		Luz R, Cordeiro R, Fonseca A, Raposeiro P M, Gonçalves V (2020). Cyanobacteria from freshwater lakes in the Azores Archipelago, Portugal. Version 1.3. Universidade dos Açores. Sampling event dataset https://doi.org/10.15468/gt8gpm accessed via GBIF.org on 2020-02-02.	2010-06-14	Europe	Lagoa do Congro	Azores	São Miguel	Portugal	PT	Vila Franca do Campo	Lagoa do Congro	37.756197	-25.408208	WGS84	8adc722c-6f2b-4052-9c43-7d0c1df0a0a5	Microcystis flos-aquae (Wittrock) Kirchner	Microcystis flos-aquae (Wittrock) Kirchner	Bacteria	Cyanobacteria	Cyanophyceae	species
d9676326-ea49-41e5-856c-08cdb3b35e89	Text		MaterialCitation	a4b9a541-924b-43a5-a5a2-49f9270ecf7f		Luz R, Cordeiro R, Fonseca A, Raposeiro P M, Gonçalves V (2020). Cyanobacteria from freshwater lakes in the Azores Archipelago, Portugal. Version 1.3. Universidade dos Açores. Sampling event dataset https://doi.org/10.15468/gt8gpm accessed via GBIF.org on 2020-02-02.	2010-06-14	Europe	Lagoa do Congro	Azores	São Miguel	Portugal	PT	Vila Franca do Campo	Lagoa do Congro	37.756197	-25.408208	WGS84	d9676326-ea49-41e5-856c-08cdb3b35e89	Pseudanabaena limnetica (Lemmermann) Komárek	Pseudanabaena limnetica (Lemmermann) Komárek	Bacteria	Cyanobacteria	Cyanophyceae	species
befe9f29-7a98-4426-bf9a-15b786a3661a	Text		MaterialCitation	e39c21e5-28ab-44b9-bfbf-8f2f1a3153a2		Luz R, Cordeiro R, Fonseca A, Raposeiro P M, Gonçalves V (2020). Cyanobacteria from freshwater lakes in the Azores Archipelago, Portugal. Version 1.3. Universidade dos Açores. Sampling event dataset https://doi.org/10.15468/gt8gpm accessed via GBIF.org on 2020-02-02.	2010-06-16	Europe	Lagoa das Empadadas Norte	Azores	São Miguel	Portugal	PT	Ponta Delgada	Lagoa das Empadadas Norte	37.825699	-25.748580	WGS84	befe9f29-7a98-4426-bf9a-15b786a3661a	Anabaena Bory ex Bornet & Flahault	Anabaena Bory ex Bornet & Flahault	Bacteria	Cyanobacteria	Cyanophyceae	genus
fdfd2253-355c-4613-8821-d7e6a3af8db5	Text		MaterialCitation	3d0a9509-1f67-4b44-bb15-2a1f9cefdee8		Luz R, Cordeiro R, Fonseca A, Raposeiro P M, Gonçalves V (2020). Cyanobacteria from freshwater lakes in the Azores Archipelago, Portugal. Version 1.3. Universidade dos Açores. Sampling event dataset https://doi.org/10.15468/gt8gpm accessed via GBIF.org on 2020-02-02.	2010-06-16	Europe	Lagoa das Empadadas Norte	Azores	São Miguel	Portugal	PT	Ponta Delgada	Lagoa das Empadadas Norte	37.825699	-25.748580	WGS84	fdfd2253-355c-4613-8821-d7e6a3af8db5	Planktolyngbya Anagnostidis & Komárek	Planktolyngbya Anagnostidis & Komárek	Bacteria	Cyanobacteria	Cyanophyceae	genus
2f47906a-c0fe-4cc4-896c-e4fcaaad4c67	Text		MaterialCitation	64599d6b-259c-4c1d-a63f-09931accb3e9		Luz R, Cordeiro R, Fonseca A, Raposeiro P M, Gonçalves V (2020). Cyanobacteria from freshwater lakes in the Azores Archipelago, Portugal. Version 1.3. Universidade dos Açores. Sampling event dataset https://doi.org/10.15468/gt8gpm accessed via GBIF.org on 2020-02-02.	2010-06-16	Europe	Lagoa das Empadadas Norte	Azores	São Miguel	Portugal	PT	Ponta Delgada	Lagoa das Empadadas Norte	37.825699	-25.748580	WGS84	2f47906a-c0fe-4cc4-896c-e4fcaaad4c67	Phormidium Kützing ex Gomont	Phormidium Kützing ex Gomont	Bacteria	Cyanobacteria	Cyanophyceae	genus
3d2765be-1f8e-4a98-839e-a624d28a8751	Text		MaterialCitation	de5d9a23-5ec3-44a5-88f7-a2c6c6569f91		Luz R, Cordeiro R, Fonseca A, Raposeiro P M, Gonçalves V (2020). Cyanobacteria from freshwater lakes in the Azores Archipelago, Portugal. Version 1.3. Universidade dos Açores. Sampling event dataset https://doi.org/10.15468/gt8gpm accessed via GBIF.org on 2020-02-02.	2010-06-16	Europe	Lagoa das Empadadas Sul	Azores	São Miguel	Portugal	PT	Ponta Delgada	Lagoa das Empadadas Sul	37.824108	-25.747210	WGS84	3d2765be-1f8e-4a98-839e-a624d28a8751	Anabaena inaequalis Bornet & Flahault	Anabaena inaequalis Bornet & Flahault	Bacteria	Cyanobacteria	Cyanophyceae	species
d9676326-ea49-41e5-856c-08cdb3b35e89	Text		MaterialCitation	5e12a8a2-2fd1-4ac6-9fbd-c3ca3652aa60		Luz R, Cordeiro R, Fonseca A, Raposeiro P M, Gonçalves V (2020). Cyanobacteria from freshwater lakes in the Azores Archipelago, Portugal. Version 1.3. Universidade dos Açores. Sampling event dataset https://doi.org/10.15468/gt8gpm accessed via GBIF.org on 2020-02-02.	2010-06-16	Europe	Lagoa das Empadadas Sul	Azores	São Miguel	Portugal	PT	Ponta Delgada	Lagoa das Empadadas Sul	37.824108	-25.747210	WGS84	d9676326-ea49-41e5-856c-08cdb3b35e89	Pseudanabaena limnetica (Lemmermann) Komárek	Pseudanabaena limnetica (Lemmermann) Komárek	Bacteria	Cyanobacteria	Cyanophyceae	species
7aa7c36a-a439-4906-b507-57fb466b1b2f	Text		MaterialCitation	542d245f-1e99-4e04-9667-c21ad91b68e6		Luz R, Cordeiro R, Fonseca A, Raposeiro P M, Gonçalves V (2020). Cyanobacteria from freshwater lakes in the Azores Archipelago, Portugal. Version 1.3. Universidade dos Açores. Sampling event dataset https://doi.org/10.15468/gt8gpm accessed via GBIF.org on 2020-02-02.	2010-06-04	Europe	Lagoa das Furnas	Azores	São Miguel	Portugal	PT	Povoação	Lagoa das Furnas	37.758591	-25.336222	WGS84	7aa7c36a-a439-4906-b507-57fb466b1b2f	Microcystis aeruginosa (Kützing) Kützing	Microcystis aeruginosa (Kützing) Kützing	Bacteria	Cyanobacteria	Cyanophyceae	species
8adc722c-6f2b-4052-9c43-7d0c1df0a0a5	Text		MaterialCitation	c8925d88-c37d-457b-a6e9-840c355a1e74		Luz R, Cordeiro R, Fonseca A, Raposeiro P M, Gonçalves V (2020). Cyanobacteria from freshwater lakes in the Azores Archipelago, Portugal. Version 1.3. Universidade dos Açores. Sampling event dataset https://doi.org/10.15468/gt8gpm accessed via GBIF.org on 2020-02-02.	2010-06-04	Europe	Lagoa das Furnas	Azores	São Miguel	Portugal	PT	Povoação	Lagoa das Furnas	37.758591	-25.336222	WGS84	8adc722c-6f2b-4052-9c43-7d0c1df0a0a5	Microcystis flos-aquae (Wittrock) Kirchner	Microcystis flos-aquae (Wittrock) Kirchner	Bacteria	Cyanobacteria	Cyanophyceae	species
d9676326-ea49-41e5-856c-08cdb3b35e89	Text		MaterialCitation	cc3e38c5-0316-423a-9cca-b30492d288e7		Luz R, Cordeiro R, Fonseca A, Raposeiro P M, Gonçalves V (2020). Cyanobacteria from freshwater lakes in the Azores Archipelago, Portugal. Version 1.3. Universidade dos Açores. Sampling event dataset https://doi.org/10.15468/gt8gpm accessed via GBIF.org on 2020-02-02.	2010-06-04	Europe	Lagoa das Furnas	Azores	São Miguel	Portugal	PT	Povoação	Lagoa das Furnas	37.758591	-25.336222	WGS84	d9676326-ea49-41e5-856c-08cdb3b35e89	Pseudanabaena limnetica (Lemmermann) Komárek	Pseudanabaena limnetica (Lemmermann) Komárek	Bacteria	Cyanobacteria	Cyanophyceae	species
2b6b990a-5c72-45d2-ab85-7f2f6a64e475	Text		MaterialCitation	c7867b20-5334-4597-9358-9d4f7c092d16		Luz R, Cordeiro R, Fonseca A, Raposeiro P M, Gonçalves V (2020). Cyanobacteria from freshwater lakes in the Azores Archipelago, Portugal. Version 1.3. Universidade dos Açores. Sampling event dataset https://doi.org/10.15468/gt8gpm accessed via GBIF.org on 2020-02-02.	2010-06-04	Europe	Lagoa das Furnas	Azores	São Miguel	Portugal	PT	Povoação	Lagoa das Furnas	37.758591	-25.336222	WGS84	2b6b990a-5c72-45d2-ab85-7f2f6a64e475	Woronichinia naegeliana (Unger) Elenkin	Woronichinia naegeliana (Unger) Elenkin	Bacteria	Cyanobacteria	Cyanophyceae	species
704b31e0-b3c9-4883-90db-27e53ec2e1b5	Text		MaterialCitation	f491533e-5785-4cf9-aa77-3ad6ba478d7a		Luz R, Cordeiro R, Fonseca A, Raposeiro P M, Gonçalves V (2020). Cyanobacteria from freshwater lakes in the Azores Archipelago, Portugal. Version 1.3. Universidade dos Açores. Sampling event dataset https://doi.org/10.15468/gt8gpm accessed via GBIF.org on 2020-02-02.	2010-06-02	Europe	Lagoa Rasa das Sete Cidades	Azores	São Miguel	Portugal	PT	Ponta Delgada	Lagoa Rasa das Sete Cidades	37.842730	-25.780012	WGS84	704b31e0-b3c9-4883-90db-27e53ec2e1b5	Chroococcus minutus (Kützing) Nägeli	Chroococcus minutus (Kützing) Nägeli	Bacteria	Cyanobacteria	Cyanophyceae	species
3d2765be-1f8e-4a98-839e-a624d28a8751	Text		MaterialCitation	6593846c-e152-46d4-9256-4e394eb19142		Luz R, Cordeiro R, Fonseca A, Raposeiro P M, Gonçalves V (2020). Cyanobacteria from freshwater lakes in the Azores Archipelago, Portugal. Version 1.3. Universidade dos Açores. Sampling event dataset https://doi.org/10.15468/gt8gpm accessed via GBIF.org on 2020-02-02.	2010-06-16	Europe	Lagoa Rasa da Serra Devassa	Azores	São Miguel	Portugal	PT	Ponta Delgada	Lagoa Rasa da Serra Devassa	37.824524	-25.751656	WGS84	3d2765be-1f8e-4a98-839e-a624d28a8751	Anabaena inaequalis Bornet & Flahault	Anabaena inaequalis Bornet & Flahault	Bacteria	Cyanobacteria	Cyanophyceae	species
befe9f29-7a98-4426-bf9a-15b786a3661a	Text		MaterialCitation	db8e3822-9103-4880-94aa-667465ca10d9		Luz R, Cordeiro R, Fonseca A, Raposeiro P M, Gonçalves V (2020). Cyanobacteria from freshwater lakes in the Azores Archipelago, Portugal. Version 1.3. Universidade dos Açores. Sampling event dataset https://doi.org/10.15468/gt8gpm accessed via GBIF.org on 2020-02-02.	2010-06-14	Europe	Lagoa de São Brás	Azores	São Miguel	Portugal	PT	Ribeira Grande	Lagoa de São Brás	37.793048	-25.410155	WGS84	befe9f29-7a98-4426-bf9a-15b786a3661a	Anabaena Bory ex Bornet & Flahault	Anabaena Bory ex Bornet & Flahault	Bacteria	Cyanobacteria	Cyanophyceae	genus
d9676326-ea49-41e5-856c-08cdb3b35e89	Text		MaterialCitation	0c09e406-9813-4e0b-b1d6-b0182b65d860		Luz R, Cordeiro R, Fonseca A, Raposeiro P M, Gonçalves V (2020). Cyanobacteria from freshwater lakes in the Azores Archipelago, Portugal. Version 1.3. Universidade dos Açores. Sampling event dataset https://doi.org/10.15468/gt8gpm accessed via GBIF.org on 2020-02-02.	2010-06-14	Europe	Lagoa de São Brás	Azores	São Miguel	Portugal	PT	Ribeira Grande	Lagoa de São Brás	37.793048	-25.410155	WGS84	d9676326-ea49-41e5-856c-08cdb3b35e89	Pseudanabaena limnetica (Lemmermann) Komárek	Pseudanabaena limnetica (Lemmermann) Komárek	Bacteria	Cyanobacteria	Cyanophyceae	species
befe9f29-7a98-4426-bf9a-15b786a3661a	Text		MaterialCitation	d9144f51-1eff-4b98-b505-b34da742cc61		Luz R, Cordeiro R, Fonseca A, Raposeiro P M, Gonçalves V (2020). Cyanobacteria from freshwater lakes in the Azores Archipelago, Portugal. Version 1.3. Universidade dos Açores. Sampling event dataset https://doi.org/10.15468/gt8gpm accessed via GBIF.org on 2020-02-02.	2010-06-16	Europe	Lagoa de Santiago	Azores	São Miguel	Portugal	PT	Ponta Delgada	Lagoa de Santiago	37.848321	-25.774283	WGS84	befe9f29-7a98-4426-bf9a-15b786a3661a	Anabaena Bory ex Bornet & Flahault	Anabaena Bory ex Bornet & Flahault	Bacteria	Cyanobacteria	Cyanophyceae	genus
704b31e0-b3c9-4883-90db-27e53ec2e1b5	Text		MaterialCitation	9daedd53-0034-40bc-9419-14588a32341a		Luz R, Cordeiro R, Fonseca A, Raposeiro P M, Gonçalves V (2020). Cyanobacteria from freshwater lakes in the Azores Archipelago, Portugal. Version 1.3. Universidade dos Açores. Sampling event dataset https://doi.org/10.15468/gt8gpm accessed via GBIF.org on 2020-02-02.	2010-06-01	Europe	Lagoa Azul	Azores	São Miguel	Portugal	PT	Ponta Delgada	Lagoa Azul	37.874318	-25.775603	WGS84	704b31e0-b3c9-4883-90db-27e53ec2e1b5	Chroococcus minutus (Kützing) Nägeli	Chroococcus minutus (Kützing) Nägeli	Bacteria	Cyanobacteria	Cyanophyceae	species
fdfd2253-355c-4613-8821-d7e6a3af8db5	Text		MaterialCitation	c9b79096-724a-4072-973a-6a25ae64e5fd		Luz R, Cordeiro R, Fonseca A, Raposeiro P M, Gonçalves V (2020). Cyanobacteria from freshwater lakes in the Azores Archipelago, Portugal. Version 1.3. Universidade dos Açores. Sampling event dataset https://doi.org/10.15468/gt8gpm accessed via GBIF.org on 2020-02-02.	2010-06-01	Europe	Lagoa Azul	Azores	São Miguel	Portugal	PT	Ponta Delgada	Lagoa Azul	37.874318	-25.775603	WGS84	fdfd2253-355c-4613-8821-d7e6a3af8db5	Planktolyngbya Anagnostidis & Komárek	Planktolyngbya Anagnostidis & Komárek	Bacteria	Cyanobacteria	Cyanophyceae	genus
3d2765be-1f8e-4a98-839e-a624d28a8751	Text		MaterialCitation	85d327c6-1dea-40c8-a880-ec42f3579db9		Luz R, Cordeiro R, Fonseca A, Raposeiro P M, Gonçalves V (2020). Cyanobacteria from freshwater lakes in the Azores Archipelago, Portugal. Version 1.3. Universidade dos Açores. Sampling event dataset https://doi.org/10.15468/gt8gpm accessed via GBIF.org on 2020-02-02.	2010-06-01	Europe	Lagoa Verde	Azores	São Miguel	Portugal	PT	Ponta Delgada	Lagoa Verde	37.842892	-25.788715	WGS84	3d2765be-1f8e-4a98-839e-a624d28a8751	Anabaena inaequalis Bornet & Flahault	Anabaena inaequalis Bornet & Flahault	Bacteria	Cyanobacteria	Cyanophyceae	species
78112318-3123-4e78-a1ff-3815c95a27d6	Text		MaterialCitation	79791d7e-5d68-43e3-b842-d99ff5c92b14		Luz R, Cordeiro R, Fonseca A, Raposeiro P M, Gonçalves V (2020). Cyanobacteria from freshwater lakes in the Azores Archipelago, Portugal. Version 1.3. Universidade dos Açores. Sampling event dataset https://doi.org/10.15468/gt8gpm accessed via GBIF.org on 2020-02-02.	2010-06-01	Europe	Lagoa Verde	Azores	São Miguel	Portugal	PT	Ponta Delgada	Lagoa Verde	37.842892	-25.788715	WGS84	78112318-3123-4e78-a1ff-3815c95a27d6	Aphanizomenon flos-aquae Ralfs ex Bornet & Flahault	Aphanizomenon flos-aquae Ralfs ex Bornet & Flahault	Bacteria	Cyanobacteria	Cyanophyceae	species
7aa7c36a-a439-4906-b507-57fb466b1b2f	Text		MaterialCitation	d57086cd-39c7-4b3c-82f1-4a0f316d22b9		Luz R, Cordeiro R, Fonseca A, Raposeiro P M, Gonçalves V (2020). Cyanobacteria from freshwater lakes in the Azores Archipelago, Portugal. Version 1.3. Universidade dos Açores. Sampling event dataset https://doi.org/10.15468/gt8gpm accessed via GBIF.org on 2020-02-02.	2010-06-01	Europe	Lagoa Verde	Azores	São Miguel	Portugal	PT	Ponta Delgada	Lagoa Verde	37.842892	-25.788715	WGS84	7aa7c36a-a439-4906-b507-57fb466b1b2f	Microcystis aeruginosa (Kützing) Kützing	Microcystis aeruginosa (Kützing) Kützing	Bacteria	Cyanobacteria	Cyanophyceae	species
3d2765be-1f8e-4a98-839e-a624d28a8751	Text		MaterialCitation	59cc33a5-db3e-4b82-a22f-14dbf058ebc3		Luz R, Cordeiro R, Fonseca A, Raposeiro P M, Gonçalves V (2020). Cyanobacteria from freshwater lakes in the Azores Archipelago, Portugal. Version 1.3. Universidade dos Açores. Sampling event dataset https://doi.org/10.15468/gt8gpm accessed via GBIF.org on 2020-02-02.	2010-05-17	Europe	Lagoa do Caiado	Azores	Pico	Portugal	PT	São Roque	Lagoa do Caiado	38.456259	-28.250960	WGS84	3d2765be-1f8e-4a98-839e-a624d28a8751	Anabaena inaequalis Bornet & Flahault	Anabaena inaequalis Bornet & Flahault	Bacteria	Cyanobacteria	Cyanophyceae	species
3d2765be-1f8e-4a98-839e-a624d28a8751	Text		MaterialCitation	e7d1435a-436a-4218-b525-1c5e10db2dac		Luz R, Cordeiro R, Fonseca A, Raposeiro P M, Gonçalves V (2020). Cyanobacteria from freshwater lakes in the Azores Archipelago, Portugal. Version 1.3. Universidade dos Açores. Sampling event dataset https://doi.org/10.15468/gt8gpm accessed via GBIF.org on 2020-02-02.	2010-05-23	Europe	Lagoa do Capitão	Azores	Pico	Portugal	PT	São Roque	Lagoa do Capitão	38.487291	-28.318638	WGS84	3d2765be-1f8e-4a98-839e-a624d28a8751	Anabaena inaequalis Bornet & Flahault	Anabaena inaequalis Bornet & Flahault	Bacteria	Cyanobacteria	Cyanophyceae	species
d9676326-ea49-41e5-856c-08cdb3b35e89	Text		MaterialCitation	2fe47d52-fee6-4bdd-9548-db3afd45d1f7		Luz R, Cordeiro R, Fonseca A, Raposeiro P M, Gonçalves V (2020). Cyanobacteria from freshwater lakes in the Azores Archipelago, Portugal. Version 1.3. Universidade dos Açores. Sampling event dataset https://doi.org/10.15468/gt8gpm accessed via GBIF.org on 2020-02-02.	2010-05-23	Europe	Lagoa do Capitão	Azores	Pico	Portugal	PT	São Roque	Lagoa do Capitão	38.487291	-28.318638	WGS84	d9676326-ea49-41e5-856c-08cdb3b35e89	Pseudanabaena limnetica (Lemmermann) Komárek	Pseudanabaena limnetica (Lemmermann) Komárek	Bacteria	Cyanobacteria	Cyanophyceae	species
f8ea6e34-4771-425c-8024-3bf9fa688f85	Text		MaterialCitation	0aad999b-2d30-41e3-bc5f-44d8b5e50494		Luz R, Cordeiro R, Fonseca A, Raposeiro P M, Gonçalves V (2020). Cyanobacteria from freshwater lakes in the Azores Archipelago, Portugal. Version 1.3. Universidade dos Açores. Sampling event dataset https://doi.org/10.15468/gt8gpm accessed via GBIF.org on 2020-02-02.	2010-06-09	Europe	Lagoa Funda	Azores	Flores	Portugal	PT	Lajes	Lagoa Funda	39.406100	-31.217644	WGS84	f8ea6e34-4771-425c-8024-3bf9fa688f85	Aphanizomenon gracile Lemmermann	Aphanizomenon gracile Lemmermann	Bacteria	Cyanobacteria	Cyanophyceae	species
d9676326-ea49-41e5-856c-08cdb3b35e89	Text		MaterialCitation	28e4f2ca-4219-41c7-888f-3c686abdfdc1		Luz R, Cordeiro R, Fonseca A, Raposeiro P M, Gonçalves V (2020). Cyanobacteria from freshwater lakes in the Azores Archipelago, Portugal. Version 1.3. Universidade dos Açores. Sampling event dataset https://doi.org/10.15468/gt8gpm accessed via GBIF.org on 2020-02-02.	2010-09-15	Europe	Lagoa do Canário	Azores	São Miguel	Portugal	PT	Ponta Delgada	Lagoa do Canário	37.835385	-25.760190	WGS84	d9676326-ea49-41e5-856c-08cdb3b35e89	Pseudanabaena limnetica (Lemmermann) Komárek	Pseudanabaena limnetica (Lemmermann) Komárek	Bacteria	Cyanobacteria	Cyanophyceae	species
befe9f29-7a98-4426-bf9a-15b786a3661a	Text		MaterialCitation	f6c4e832-cda2-406b-a44f-feab5304ace7		Luz R, Cordeiro R, Fonseca A, Raposeiro P M, Gonçalves V (2020). Cyanobacteria from freshwater lakes in the Azores Archipelago, Portugal. Version 1.3. Universidade dos Açores. Sampling event dataset https://doi.org/10.15468/gt8gpm accessed via GBIF.org on 2020-02-02.	2010-09-17	Europe	Lagoa do Congro	Azores	São Miguel	Portugal	PT	Vila Franca do Campo	Lagoa do Congro	37.756197	-25.408208	WGS84	befe9f29-7a98-4426-bf9a-15b786a3661a	Anabaena Bory ex Bornet & Flahault	Anabaena Bory ex Bornet & Flahault	Bacteria	Cyanobacteria	Cyanophyceae	genus
8adc722c-6f2b-4052-9c43-7d0c1df0a0a5	Text		MaterialCitation	fc13f2c2-a621-4bd0-9101-bf8597769efb		Luz R, Cordeiro R, Fonseca A, Raposeiro P M, Gonçalves V (2020). Cyanobacteria from freshwater lakes in the Azores Archipelago, Portugal. Version 1.3. Universidade dos Açores. Sampling event dataset https://doi.org/10.15468/gt8gpm accessed via GBIF.org on 2020-02-02.	2010-09-17	Europe	Lagoa do Congro	Azores	São Miguel	Portugal	PT	Vila Franca do Campo	Lagoa do Congro	37.756197	-25.408208	WGS84	8adc722c-6f2b-4052-9c43-7d0c1df0a0a5	Microcystis flos-aquae (Wittrock) Kirchner	Microcystis flos-aquae (Wittrock) Kirchner	Bacteria	Cyanobacteria	Cyanophyceae	species
befe9f29-7a98-4426-bf9a-15b786a3661a	Text		MaterialCitation	9f844b0b-ef8d-4c8d-b29e-0018aab3be3b		Luz R, Cordeiro R, Fonseca A, Raposeiro P M, Gonçalves V (2020). Cyanobacteria from freshwater lakes in the Azores Archipelago, Portugal. Version 1.3. Universidade dos Açores. Sampling event dataset https://doi.org/10.15468/gt8gpm accessed via GBIF.org on 2020-02-02.	2010-09-15	Europe	Lagoa das Empadadas Norte	Azores	São Miguel	Portugal	PT	Ponta Delgada	Lagoa das Empadadas Norte	37.825699	-25.748580	WGS84	befe9f29-7a98-4426-bf9a-15b786a3661a	Anabaena Bory ex Bornet & Flahault	Anabaena Bory ex Bornet & Flahault	Bacteria	Cyanobacteria	Cyanophyceae	genus
78112318-3123-4e78-a1ff-3815c95a27d6	Text		MaterialCitation	aa7d4e64-550f-42dd-87cc-269322d7e895		Luz R, Cordeiro R, Fonseca A, Raposeiro P M, Gonçalves V (2020). Cyanobacteria from freshwater lakes in the Azores Archipelago, Portugal. Version 1.3. Universidade dos Açores. Sampling event dataset https://doi.org/10.15468/gt8gpm accessed via GBIF.org on 2020-02-02.	2010-09-15	Europe	Lagoa das Empadadas Norte	Azores	São Miguel	Portugal	PT	Ponta Delgada	Lagoa das Empadadas Norte	37.825699	-25.748580	WGS84	78112318-3123-4e78-a1ff-3815c95a27d6	Aphanizomenon flos-aquae Ralfs ex Bornet & Flahault	Aphanizomenon flos-aquae Ralfs ex Bornet & Flahault	Bacteria	Cyanobacteria	Cyanophyceae	species
2f47906a-c0fe-4cc4-896c-e4fcaaad4c67	Text		MaterialCitation	2ae192f4-16a2-457f-a62e-5859f91bf5af		Luz R, Cordeiro R, Fonseca A, Raposeiro P M, Gonçalves V (2020). Cyanobacteria from freshwater lakes in the Azores Archipelago, Portugal. Version 1.3. Universidade dos Açores. Sampling event dataset https://doi.org/10.15468/gt8gpm accessed via GBIF.org on 2020-02-02.	2010-09-15	Europe	Lagoa das Empadadas Norte	Azores	São Miguel	Portugal	PT	Ponta Delgada	Lagoa das Empadadas Norte	37.825699	-25.748580	WGS84	2f47906a-c0fe-4cc4-896c-e4fcaaad4c67	Phormidium Kützing ex Gomont	Phormidium Kützing ex Gomont	Bacteria	Cyanobacteria	Cyanophyceae	genus
3d2765be-1f8e-4a98-839e-a624d28a8751	Text		MaterialCitation	a87c8d33-de30-43f8-aa3f-69db24b0eae9		Luz R, Cordeiro R, Fonseca A, Raposeiro P M, Gonçalves V (2020). Cyanobacteria from freshwater lakes in the Azores Archipelago, Portugal. Version 1.3. Universidade dos Açores. Sampling event dataset https://doi.org/10.15468/gt8gpm accessed via GBIF.org on 2020-02-02.	2010-09-15	Europe	Lagoa das Empadadas Sul	Azores	São Miguel	Portugal	PT	Ponta Delgada	Lagoa das Empadadas Sul	37.824108	-25.747210	WGS84	3d2765be-1f8e-4a98-839e-a624d28a8751	Anabaena inaequalis Bornet & Flahault	Anabaena inaequalis Bornet & Flahault	Bacteria	Cyanobacteria	Cyanophyceae	species
fdfd2253-355c-4613-8821-d7e6a3af8db5	Text		MaterialCitation	e6919d5c-4afd-4311-95a8-24abe83d3e39		Luz R, Cordeiro R, Fonseca A, Raposeiro P M, Gonçalves V (2020). Cyanobacteria from freshwater lakes in the Azores Archipelago, Portugal. Version 1.3. Universidade dos Açores. Sampling event dataset https://doi.org/10.15468/gt8gpm accessed via GBIF.org on 2020-02-02.	2010-09-15	Europe	Lagoa das Empadadas Sul	Azores	São Miguel	Portugal	PT	Ponta Delgada	Lagoa das Empadadas Sul	37.824108	-25.747210	WGS84	fdfd2253-355c-4613-8821-d7e6a3af8db5	Planktolyngbya Anagnostidis & Komárek	Planktolyngbya Anagnostidis & Komárek	Bacteria	Cyanobacteria	Cyanophyceae	genus
d9676326-ea49-41e5-856c-08cdb3b35e89	Text		MaterialCitation	5f60c0ce-05da-482f-99da-59799da0b733		Luz R, Cordeiro R, Fonseca A, Raposeiro P M, Gonçalves V (2020). Cyanobacteria from freshwater lakes in the Azores Archipelago, Portugal. Version 1.3. Universidade dos Açores. Sampling event dataset https://doi.org/10.15468/gt8gpm accessed via GBIF.org on 2020-02-02.	2010-09-15	Europe	Lagoa das Empadadas Sul	Azores	São Miguel	Portugal	PT	Ponta Delgada	Lagoa das Empadadas Sul	37.824108	-25.747210	WGS84	d9676326-ea49-41e5-856c-08cdb3b35e89	Pseudanabaena limnetica (Lemmermann) Komárek	Pseudanabaena limnetica (Lemmermann) Komárek	Bacteria	Cyanobacteria	Cyanophyceae	species
d9676326-ea49-41e5-856c-08cdb3b35e89	Text		MaterialCitation	13c97063-f52c-4bbe-adce-d0ab4cef84a6		Luz R, Cordeiro R, Fonseca A, Raposeiro P M, Gonçalves V (2020). Cyanobacteria from freshwater lakes in the Azores Archipelago, Portugal. Version 1.3. Universidade dos Açores. Sampling event dataset https://doi.org/10.15468/gt8gpm accessed via GBIF.org on 2020-02-02.	2010-09-13	Europe	Lagoa do Fogo	Azores	São Miguel	Portugal	PT	Vila Franca do Campo - Ribeira Grande	Lagoa do Fogo	37.764811	-25.474119	WGS84	d9676326-ea49-41e5-856c-08cdb3b35e89	Pseudanabaena limnetica (Lemmermann) Komárek	Pseudanabaena limnetica (Lemmermann) Komárek	Bacteria	Cyanobacteria	Cyanophyceae	species
7aa7c36a-a439-4906-b507-57fb466b1b2f	Text		MaterialCitation	70be51cc-0345-403b-ad28-a0c3b39c02b4		Luz R, Cordeiro R, Fonseca A, Raposeiro P M, Gonçalves V (2020). Cyanobacteria from freshwater lakes in the Azores Archipelago, Portugal. Version 1.3. Universidade dos Açores. Sampling event dataset https://doi.org/10.15468/gt8gpm accessed via GBIF.org on 2020-02-02.	2010-09-16	Europe	Lagoa das Furnas	Azores	São Miguel	Portugal	PT	Povoação	Lagoa das Furnas	37.758591	-25.336222	WGS84	7aa7c36a-a439-4906-b507-57fb466b1b2f	Microcystis aeruginosa (Kützing) Kützing	Microcystis aeruginosa (Kützing) Kützing	Bacteria	Cyanobacteria	Cyanophyceae	species
8adc722c-6f2b-4052-9c43-7d0c1df0a0a5	Text		MaterialCitation	301a9e34-74ab-48d8-b615-7b97b664275c		Luz R, Cordeiro R, Fonseca A, Raposeiro P M, Gonçalves V (2020). Cyanobacteria from freshwater lakes in the Azores Archipelago, Portugal. Version 1.3. Universidade dos Açores. Sampling event dataset https://doi.org/10.15468/gt8gpm accessed via GBIF.org on 2020-02-02.	2010-09-16	Europe	Lagoa das Furnas	Azores	São Miguel	Portugal	PT	Povoação	Lagoa das Furnas	37.758591	-25.336222	WGS84	8adc722c-6f2b-4052-9c43-7d0c1df0a0a5	Microcystis flos-aquae (Wittrock) Kirchner	Microcystis flos-aquae (Wittrock) Kirchner	Bacteria	Cyanobacteria	Cyanophyceae	species
2b6b990a-5c72-45d2-ab85-7f2f6a64e475	Text		MaterialCitation	2f8c7303-23f5-4bfc-b277-3dd0e33e3772		Luz R, Cordeiro R, Fonseca A, Raposeiro P M, Gonçalves V (2020). Cyanobacteria from freshwater lakes in the Azores Archipelago, Portugal. Version 1.3. Universidade dos Açores. Sampling event dataset https://doi.org/10.15468/gt8gpm accessed via GBIF.org on 2020-02-02.	2010-09-16	Europe	Lagoa das Furnas	Azores	São Miguel	Portugal	PT	Povoação	Lagoa das Furnas	37.758591	-25.336222	WGS84	2b6b990a-5c72-45d2-ab85-7f2f6a64e475	Woronichinia naegeliana (Unger) Elenkin	Woronichinia naegeliana (Unger) Elenkin	Bacteria	Cyanobacteria	Cyanophyceae	species
704b31e0-b3c9-4883-90db-27e53ec2e1b5	Text		MaterialCitation	51d90903-b6f1-4b99-97d3-5b420cd989ea		Luz R, Cordeiro R, Fonseca A, Raposeiro P M, Gonçalves V (2020). Cyanobacteria from freshwater lakes in the Azores Archipelago, Portugal. Version 1.3. Universidade dos Açores. Sampling event dataset https://doi.org/10.15468/gt8gpm accessed via GBIF.org on 2020-02-02.	2010-09-14	Europe	Lagoa Rasa das Sete Cidades	Azores	São Miguel	Portugal	PT	Ponta Delgada	Lagoa Rasa das Sete Cidades	37.842730	-25.780012	WGS84	704b31e0-b3c9-4883-90db-27e53ec2e1b5	Chroococcus minutus (Kützing) Nägeli	Chroococcus minutus (Kützing) Nägeli	Bacteria	Cyanobacteria	Cyanophyceae	species
3d2765be-1f8e-4a98-839e-a624d28a8751	Text		MaterialCitation	50efeb07-671b-4cfe-a223-1c7960bd2959		Luz R, Cordeiro R, Fonseca A, Raposeiro P M, Gonçalves V (2020). Cyanobacteria from freshwater lakes in the Azores Archipelago, Portugal. Version 1.3. Universidade dos Açores. Sampling event dataset https://doi.org/10.15468/gt8gpm accessed via GBIF.org on 2020-02-02.	2010-09-15	Europe	Lagoa Rasa da Serra Devassa	Azores	São Miguel	Portugal	PT	Ponta Delgada	Lagoa Rasa da Serra Devassa	37.824524	-25.751656	WGS84	3d2765be-1f8e-4a98-839e-a624d28a8751	Anabaena inaequalis Bornet & Flahault	Anabaena inaequalis Bornet & Flahault	Bacteria	Cyanobacteria	Cyanophyceae	species
d9676326-ea49-41e5-856c-08cdb3b35e89	Text		MaterialCitation	19124038-16d3-43f0-873c-0dbe382c040c		Luz R, Cordeiro R, Fonseca A, Raposeiro P M, Gonçalves V (2020). Cyanobacteria from freshwater lakes in the Azores Archipelago, Portugal. Version 1.3. Universidade dos Açores. Sampling event dataset https://doi.org/10.15468/gt8gpm accessed via GBIF.org on 2020-02-02.	2010-09-17	Europe	Lagoa de São Brás	Azores	São Miguel	Portugal	PT	Ribeira Grande	Lagoa de São Brás	37.793048	-25.410155	WGS84	d9676326-ea49-41e5-856c-08cdb3b35e89	Pseudanabaena limnetica (Lemmermann) Komárek	Pseudanabaena limnetica (Lemmermann) Komárek	Bacteria	Cyanobacteria	Cyanophyceae	species
f8ea6e34-4771-425c-8024-3bf9fa688f85	Text		MaterialCitation	6f0edf7d-9c82-4570-ac60-025a5cd31349		Luz R, Cordeiro R, Fonseca A, Raposeiro P M, Gonçalves V (2020). Cyanobacteria from freshwater lakes in the Azores Archipelago, Portugal. Version 1.3. Universidade dos Açores. Sampling event dataset https://doi.org/10.15468/gt8gpm accessed via GBIF.org on 2020-02-02.	2010-09-15	Europe	Lagoa de Santiago	Azores	São Miguel	Portugal	PT	Ponta Delgada	Lagoa de Santiago	37.848321	-25.774283	WGS84	f8ea6e34-4771-425c-8024-3bf9fa688f85	Aphanizomenon gracile Lemmermann	Aphanizomenon gracile Lemmermann	Bacteria	Cyanobacteria	Cyanophyceae	species
d9676326-ea49-41e5-856c-08cdb3b35e89	Text		MaterialCitation	c3c93b42-7e6a-40fc-ba45-2e3422d10f80		Luz R, Cordeiro R, Fonseca A, Raposeiro P M, Gonçalves V (2020). Cyanobacteria from freshwater lakes in the Azores Archipelago, Portugal. Version 1.3. Universidade dos Açores. Sampling event dataset https://doi.org/10.15468/gt8gpm accessed via GBIF.org on 2020-02-02.	2010-09-15	Europe	Lagoa de Santiago	Azores	São Miguel	Portugal	PT	Ponta Delgada	Lagoa de Santiago	37.848321	-25.774283	WGS84	d9676326-ea49-41e5-856c-08cdb3b35e89	Pseudanabaena limnetica (Lemmermann) Komárek	Pseudanabaena limnetica (Lemmermann) Komárek	Bacteria	Cyanobacteria	Cyanophyceae	species
3d2765be-1f8e-4a98-839e-a624d28a8751	Text		MaterialCitation	0cc4f43e-05f9-4ec2-a612-31a3ee26d917		Luz R, Cordeiro R, Fonseca A, Raposeiro P M, Gonçalves V (2020). Cyanobacteria from freshwater lakes in the Azores Archipelago, Portugal. Version 1.3. Universidade dos Açores. Sampling event dataset https://doi.org/10.15468/gt8gpm accessed via GBIF.org on 2020-02-02.	2010-09-14	Europe	Lagoa Azul	Azores	São Miguel	Portugal	PT	Ponta Delgada	Lagoa Azul	37.874318	-25.775603	WGS84	3d2765be-1f8e-4a98-839e-a624d28a8751	Anabaena inaequalis Bornet & Flahault	Anabaena inaequalis Bornet & Flahault	Bacteria	Cyanobacteria	Cyanophyceae	species
fdfd2253-355c-4613-8821-d7e6a3af8db5	Text		MaterialCitation	91f84cb7-c5e4-4a26-9067-71df51547529		Luz R, Cordeiro R, Fonseca A, Raposeiro P M, Gonçalves V (2020). Cyanobacteria from freshwater lakes in the Azores Archipelago, Portugal. Version 1.3. Universidade dos Açores. Sampling event dataset https://doi.org/10.15468/gt8gpm accessed via GBIF.org on 2020-02-02.	2010-09-14	Europe	Lagoa Azul	Azores	São Miguel	Portugal	PT	Ponta Delgada	Lagoa Azul	37.874318	-25.775603	WGS84	fdfd2253-355c-4613-8821-d7e6a3af8db5	Planktolyngbya Anagnostidis & Komárek	Planktolyngbya Anagnostidis & Komárek	Bacteria	Cyanobacteria	Cyanophyceae	genus
d9676326-ea49-41e5-856c-08cdb3b35e89	Text		MaterialCitation	9d436039-54b9-4f51-ad08-1d7ac25a7ed5		Luz R, Cordeiro R, Fonseca A, Raposeiro P M, Gonçalves V (2020). Cyanobacteria from freshwater lakes in the Azores Archipelago, Portugal. Version 1.3. Universidade dos Açores. Sampling event dataset https://doi.org/10.15468/gt8gpm accessed via GBIF.org on 2020-02-02.	2010-09-14	Europe	Lagoa Azul	Azores	São Miguel	Portugal	PT	Ponta Delgada	Lagoa Azul	37.874318	-25.775603	WGS84	d9676326-ea49-41e5-856c-08cdb3b35e89	Pseudanabaena limnetica (Lemmermann) Komárek	Pseudanabaena limnetica (Lemmermann) Komárek	Bacteria	Cyanobacteria	Cyanophyceae	species
78112318-3123-4e78-a1ff-3815c95a27d6	Text		MaterialCitation	f41b9029-41c1-4da2-a47e-27038ad070cc		Luz R, Cordeiro R, Fonseca A, Raposeiro P M, Gonçalves V (2020). Cyanobacteria from freshwater lakes in the Azores Archipelago, Portugal. Version 1.3. Universidade dos Açores. Sampling event dataset https://doi.org/10.15468/gt8gpm accessed via GBIF.org on 2020-02-02.	2010-09-14	Europe	Lagoa Verde	Azores	São Miguel	Portugal	PT	Ponta Delgada	Lagoa Verde	37.842892	-25.788715	WGS84	78112318-3123-4e78-a1ff-3815c95a27d6	Aphanizomenon flos-aquae Ralfs ex Bornet & Flahault	Aphanizomenon flos-aquae Ralfs ex Bornet & Flahault	Bacteria	Cyanobacteria	Cyanophyceae	species
7aa7c36a-a439-4906-b507-57fb466b1b2f	Text		MaterialCitation	243ee35e-ac98-4ddf-bb5a-eab4bdc934f0		Luz R, Cordeiro R, Fonseca A, Raposeiro P M, Gonçalves V (2020). Cyanobacteria from freshwater lakes in the Azores Archipelago, Portugal. Version 1.3. Universidade dos Açores. Sampling event dataset https://doi.org/10.15468/gt8gpm accessed via GBIF.org on 2020-02-02.	2010-09-14	Europe	Lagoa Verde	Azores	São Miguel	Portugal	PT	Ponta Delgada	Lagoa Verde	37.842892	-25.788715	WGS84	7aa7c36a-a439-4906-b507-57fb466b1b2f	Microcystis aeruginosa (Kützing) Kützing	Microcystis aeruginosa (Kützing) Kützing	Bacteria	Cyanobacteria	Cyanophyceae	species
[truncated: 2,227 more rows]
