# Supplementary material for: Distribution and diversity of cyanobacteria in the Azores Archipelago: An annotated checklist
Source: Biodivers Data J. 2022 Sep 2;10:e87638. doi: 10.3897/BDJ.10.e87638 (PMC9848483; doi:10.3897/BDJ.10.e87638)
Supplement: Supplementary material 1 — Cyanobacteria checklist of the Azores Archipelago, Portugal [file bdj-10-e87638-s001.zip › eml.xml]

<eml:eml xmlns:eml="eml://ecoinformatics.org/eml-2.1.1"
         xmlns:dc="http://purl.org/dc/terms/"
         xmlns:xsi="http://www.w3.org/2001/XMLSchema-instance"
         xsi:schemaLocation="eml://ecoinformatics.org/eml-2.1.1 http://rs.gbif.org/schema/eml-gbif-profile/1.1/eml.xsd"
         packageId="6a601736-7c43-4270-887c-58c3ecdb6983/v1.3" system="http://gbif.org" scope="system"
         xml:lang="eng">

<dataset>
  <alternateIdentifier>6a601736-7c43-4270-887c-58c3ecdb6983</alternateIdentifier>
  <alternateIdentifier>http://ipt.gbif.pt/ipt/resource?r=cyanobacteria_checklist</alternateIdentifier>
  <title xml:lang="eng">Cyanobacteria Checklist of the Azores Archipelago, Portugal</title>
      <creator>
    <individualName>
        <givenName>Rúben</givenName>
      <surName>Luz</surName>
    </individualName>
    <organizationName>CIBIO-Açores</organizationName>
    <positionName>Researcher</positionName>
    <address>
        <country>PT</country>
    </address>
    <electronicMailAddress>ruben.fs.luz@uac.pt</electronicMailAddress>
          <userId directory="http://orcid.org/">0000-0001-8223-5943</userId>
      </creator>
      <creator>
    <individualName>
        <givenName>Rita</givenName>
      <surName>Cordeiro</surName>
    </individualName>
    <organizationName>FCT/UAC and CIBIO-Açores</organizationName>
    <positionName>Researcher</positionName>
    <address>
        <country>PT</country>
    </address>
    <electronicMailAddress>rita.ip.cordeiro@uac.pt</electronicMailAddress>
          <userId directory="http://orcid.org/">0000-0001-8713-6370</userId>
      </creator>
      <creator>
    <individualName>
        <givenName>Amélia</givenName>
      <surName>Fonseca</surName>
    </individualName>
    <organizationName>FCT/UAC</organizationName>
    <positionName>Assistant Professor</positionName>
    <address>
        <country>PT</country>
    </address>
    <electronicMailAddress>maria.ao.fonseca@uac.pt</electronicMailAddress>
      </creator>
      <creator>
    <individualName>
        <givenName>Vítor</givenName>
      <surName>Gonçalves</surName>
    </individualName>
    <organizationName>FCT/UAC and CIBIO-Açores</organizationName>
    <positionName>Assistant Professor</positionName>
    <address>
        <country>PT</country>
    </address>
    <electronicMailAddress>vitor.mc.goncalves@uac.pt</electronicMailAddress>
          <userId directory="http://orcid.org/">0000-0002-5737-296X</userId>
      </creator>
      <metadataProvider>
    <individualName>
        <givenName>Vítor</givenName>
      <surName>Gonçalves</surName>
    </individualName>
    <organizationName>FCT/UAC and CIBIO-Açores</organizationName>
    <positionName>Assistant Professor</positionName>
    <electronicMailAddress>vitor.mc.goncalves@uac.pt</electronicMailAddress>
          <userId directory="http://orcid.org/">0000-0002-5737-296X</userId>
      </metadataProvider>
  <pubDate>
      2022-06-10
  </pubDate>
  <language>eng</language>
  <abstract>
    <para>The Azores is a nine islands archipelago located in the North Atlantic Ocean, with several suitable habitats for the development of cyanobacteria in marine, terrestrial, thermal and freshwater habitats.</para>
    <para>This checklist compiles the information from several published articles, with information dated from 1874 to 2020. In total this dataset has 229 taxa, 179 to species level.</para>
  </abstract>
      <keywordSet>
            <keyword>Checklist; Azores; Cyanobacteria;</keyword>
        <keywordThesaurus>GBIF Dataset Type Vocabulary: http://rs.gbif.org/vocabulary/gbif/dataset_type.xml</keywordThesaurus>
      </keywordSet>
      <keywordSet>
            <keyword>Derivedfromoccurrence</keyword>
        <keywordThesaurus>GBIF Dataset Subtype Vocabulary: http://rs.gbif.org/vocabulary/gbif/dataset_subtype.xml</keywordThesaurus>
      </keywordSet>
      <keywordSet>
            <keyword>Checklist</keyword>
        <keywordThesaurus>GBIF Dataset Type Vocabulary: http://rs.gbif.org/vocabulary/gbif/dataset_type_2015-07-10.xml</keywordThesaurus>
      </keywordSet>
  <intellectualRights>
    <para>This work is licensed under a <ulink url="http://creativecommons.org/licenses/by/4.0/legalcode"><citetitle>Creative Commons Attribution (CC-BY) 4.0 License</citetitle></ulink>.</para>
  </intellectualRights>
  <coverage>
      <geographicCoverage>
          <geographicDescription>Azores Archipelago</geographicDescription>
        <boundingCoordinates>
          <westBoundingCoordinate>-31.5</westBoundingCoordinate>
          <eastBoundingCoordinate>-24.9</eastBoundingCoordinate>
          <northBoundingCoordinate>39.8</northBoundingCoordinate>
          <southBoundingCoordinate>36.9</southBoundingCoordinate>
        </boundingCoordinates>
      </geographicCoverage>
          <temporalCoverage>
              <rangeOfDates>
                  <beginDate>
                    <calendarDate>1874-02-01</calendarDate>
                  </beginDate>
                <endDate>
                  <calendarDate>2019-12-31</calendarDate>
                </endDate>
              </rangeOfDates>
          </temporalCoverage>
          <taxonomicCoverage>
              <generalTaxonomicCoverage>Cyanobacteria nomenclature was updated to the most recent taxonomic treatment.</generalTaxonomicCoverage>
              <taxonomicClassification>
                  <taxonRankName>class</taxonRankName>
                <taxonRankValue>Cyanophyceae Schaffner</taxonRankValue>
                  <commonName>Cyanophyceae</commonName>
              </taxonomicClassification>
          </taxonomicCoverage>
  </coverage>
  <maintenance>
    <description>
      <para></para>
    </description>
    <maintenanceUpdateFrequency>unkown</maintenanceUpdateFrequency>
  </maintenance>

      <contact>
    <individualName>
        <givenName>Rúben</givenName>
      <surName>Luz</surName>
    </individualName>
    <organizationName>CIBIO-Açores</organizationName>
    <positionName>Researcher</positionName>
    <address>
        <country>PT</country>
    </address>
    <electronicMailAddress>ruben.fs.luz@uac.pt</electronicMailAddress>
          <userId directory="http://orcid.org/">0000-0001-8223-5943</userId>
      </contact>
      <contact>
    <individualName>
        <givenName>Vítor</givenName>
      <surName>Gonçalves</surName>
    </individualName>
    <organizationName>FCT/UAC and CIBIO-Açores</organizationName>
    <positionName>Assistant Professor</positionName>
    <address>
        <country>PT</country>
    </address>
    <electronicMailAddress>vitor.mc.goncalves@uac.pt</electronicMailAddress>
          <userId directory="http://orcid.org/">0000-0002-5737-296X</userId>
      </contact>
</dataset>
  <additionalMetadata>
    <metadata>
      <gbif>
          <dateStamp>2019-11-20T09:19:42.285+00:00</dateStamp>
          <hierarchyLevel>dataset</hierarchyLevel>
            <citation>Luz R, Cordeiro R, Fonseca A, Gonçalves V (2022): Cyanobacteria Checklist of the Azores Archipelago, Portugal. v1.3. Universidade dos Açores. Dataset/Checklist. http://ipt.gbif.pt/ipt/resource?r=cyanobacteria_checklist&amp;v=1.3</citation>
          <bibliography>
                <citation>Archer, W. (1874). Notes on some collections made from Furnas Lake, Azores, containing algae and a few other organisms. The Journal of the Linnean Society - Botany, 14(77): 328-340.</citation>
                <citation>Azevedo, J. M. N., V. Gonçalves, P. Raposeiro, A. I. Couto &amp; A. C. Costa (2005). Contribuição para o conhecimento biológico das águas interiores da Graciosa. Rel. Com. Dep. Biol., 32: 143-149.</citation>
                <citation>Bohlin, K. (1901). Étude sur la flore algologique d&apos;eau douce des Açores. Bihang til Kongl. Svenska Vetenskaps-Akademiens, 27: 1-85.</citation>
                <citation>Bourrelly, P. &amp; Manguin, E. (1946). Contribution a la flore algale d&apos;eau douce des Açores. Société de Biogéographie Mémoires, 8: 447-500.</citation>
                <citation>Cedercreutz, C. (1941). Beitrag zur kenntnis der süsswasseralgen auf den Azoren. Societas Scientiarum Fennica, Commentationes Biologicae, 8(9): 1-36.</citation>
                <citation>Cordeiro, R. (2015). Deteção do potencial cianotóxico em águas superficiais do Arquipélago dos Açores através de métodos moleculares. Tese de mestrado em Ciências Biomédicas, Universidade dos Açores, Ponta Delgada, 106pp.</citation>
                <citation identifier="10.1007/BF00414875">Fish, S. A. &amp; Codd, G. A. (1994). Bioactive compound production by thermophilic and thermotolerant cyanobacteria (blue-green algae). World Journal of Microbiology and Biotechnology, 10(3): 338-341.</citation>
                <citation>INOVA (1996). Análise das Águas das Lagoas da Região Autónoma dos Açores. Instituto de Inovação Tecnológica dos Açores, Ponta Delgada.</citation>
                <citation>Johansson, C. (1977). Freshwater algal vegetation in the Azores. Boletim of the Broterima Society, Vol. L (2th series): 117-142.</citation>
                <citation>Komárek, J. &amp; Anagnostidis, K. (2000). Süßwasserflora von Mitteleuropa: Cyanoprokaryota 1. Teil: Chroococcales. Spektrum Akademischer Verlag.</citation>
                <citation>Komárek, J. &amp; Anagnostidis, K. (2005). Süßwasserflora von Mitteleuropa. Cyanoprokaryota 2. Teil: Oscillatoriales. Spektrum Akademischer Verlag.</citation>
                <citation>Komárek, J. (2013). Süßwasserflora von Mitteleuropa: Cyanoprokaryota 3. Teil: Heterocytous Genera. Springer Spektrum</citation>
                <citation>Krieger, W. (1931). Algenassoziationen von den Azoren und aus Kamerun. Ein beitrag zur soziologie der algen. Hedwigia, 70: 140-156.</citation>
                <citation>Luz, R. (2018). Biological activity screening of isolated freshwater and thermal water cyanobacteria from the Azores. Tese de mestrado em Ciências Biomédicas, Universidade dos Açores, Ponta Delgada, 68pp.</citation>
                <citation identifier="10.15468/gt8gpm">Luz R, Cordeiro R, Vilaverde J, Raposeiro P M, Fonseca A, Gonçalves V (2020). Cyanobacteria from freshwater lakes in the Azores Archipelago, Portugal. Version 1.5. Universidade dos Açores. Sampling event dataset.</citation>
                <citation>Moseley, H. N. (1874). Notes on fresh-water algae obtained at the boiling springs at Furnas, St. Michael&apos;s, Azores, and their neighbourhood. The Journal of the Linnean Society - Botany, 14(77): 321-325.</citation>
                <citation>Neto, A.I., Brotas, V., Azevedo, J.M.N., Patarra, R.F., Álvaro, N.M.V., Gameiro, C., Prestes, A.C.L. &amp; Nogueira, E.M. (2009a). Qualidade de águas costeiras do Grupo Oriental do arquipélago dos Açores e proposta de monitorização. Departamento de Biologia, Universidade dos Açores. iii+70 pp.+Anexos.</citation>
                <citation>Neto, A.I., Brotas, V., Azevedo, J.M.N., Patarra, R.F., Álvaro, N.M.V., Gameiro, C., Prestes, A.C.L. &amp; Nogueira, E.M. (2009b). Qualidade de águas costeiras da ilha Terceira (Açores) e proposta de monitorização. Departamento de Biologia, Universidade dos Açores. iii+50 pp.+Anexos.</citation>
                <citation>Oliveira, M.R.L. (1989). Estrutura das comunidades de fitoplâncton nas lagoas das Sete Cidades, Açores. Relatórios Técnicos e Científicos INIP, 8: 1-27.</citation>
                <citation identifier="10.3390/toxins10070297.">Regueiras, A., Pereira, S., Costa, M., &amp; Vasconcelos, V. (2018). Differential toxicity of cyanobacteria isolated from marine sponges towards echinoderms and crustaceans. Toxins, 10(7), 297.</citation>
                <citation>Santos, M., Rodrigues, A. &amp; Santana, F. (2001). Toxiciddade de Cianobactérias nas Lagoas das Furnas e Sete Cidades (ilha de S. Miguel – Açores). Relatório Técnico, DCEA/FCT/UNL, Lisboa, 59.</citation>
                <citation>Santos, M. &amp; Santana, F. (2004a). Toxicidade de cianobactérias nas lagoas das Furnas e Sete Cidades (ilha de S. Miguel/Açores). Relatório Técnico, DCEA/FCT/UNL, Lisboa, 57.</citation>
                <citation>Santos, M. &amp; Santana, F. (2004b). Monitorização do estado de qualidade da água da lagoa do Fogo (ilha de S. Miguel/Açores). Relatório Técnico, DCEA/FCT/UNL, Lisboa, 16.</citation>
                <citation>Santos, M. D. C. R., Pacheco, D. M. M., Santana, F. &amp; Muelle, H. (2005). Cyanobacteria blooms in Sete-Cidades lake (S. Miguel Island–Azores). Algological Studies, 117(1): 393-406.</citation>
                <citation>Santos, M. &amp; Santana, F. (2009a). Estudo da toxicidade associada aos desenvolvimentos de cianobactérias nas lagoas do Fogo, Congro, S. Brás, Canário, Empadadas, Sete Cidades e Furnas (ilha de S. Miguel/Açores). Relatório Técnico, Departamento de Ciências e Engenharia do Ambiente, Faculdade de Ciências e Tecnologia da Universidade Nova de Lisboa, 64.</citation>
                <citation>Santos, M. &amp; Santana, F. (2009b). Estudo da toxicidade associada aos desenvolvimentos de cianobactérias nas lagoas do Capitão, Caiado, Peixinho e Rosada (ilha do Pico/Açores). Relatório Técnico, Departamento de Ciências e Engenharia do Ambiente, Faculdade de Ciências e Tecnologia da Universidade Nova de Lisboa, 36.</citation>
                <citation identifier="10.23818/limn.31.10">Santos, M., Muelle, H. &amp; Pacheco, D. (2012). Cyanobacteria and microcystins in lake Furnas (S. Miguel island-Azores). Limnetica, 31(1): 0107-118.</citation>
                <citation>Trelease, W. (1897). Botanical observations on the azores. Eighth annual report of the Missouri Botanical Garden, St. Louis, 77-220.</citation>
                <citation>Vasconcelos, V. M. (1994). Toxic cyanobacteria (blue-green algae) in Portuguese fresh waters. Archiv fuer Hydrobiologie, 130(4): 439-451.</citation>
                <citation identifier="10.1111/j.1472-4669.2011.00299.x.">Wisshak, M., Tribollet, A., Golubic, S., Jakobsen, J. &amp; Freiwald, A. (2011). Temperate bioerosion: ichnodiversity and biodiversity from intertidal to bathyal depths (Azores). Geobiology, 9(6): 492-520.</citation>
                <citation identifier="10.7872/crya/v39.iss2.2018.227">Xavier, E. D., Gonçalves, V., Reis, A., Azevedo, J. M., &amp; Neto, A. I. (2018). Culture collection of freshwater microalgae from the Azores archipelago: resource for taxonomic and phycoprospecting research. Cryptogamie, Algologie, 39(2): 227-237.</citation>
                <citation identifier="https://doi.org/10.3390/d12080298">Cordeiro, R., Luz, R., Vasconcelos, V., Gonçalves, V., &amp; Fonseca, A. (2020). Cyanobacteria Phylogenetic Studies Reveal Evidence for Polyphyletic Genera from Thermal and Freshwater Habitats. Diversity, 12(8), 298.</citation>
                <citation identifier="https://doi.org/10.3897/BDJ.8.e51928">Luz, R., Cordeiro, R., Vilaverde, J., Raposeiro, P. M., Fonseca, A., &amp; Gonçalves, V. (2020). Cyanobacteria from freshwater lakes in the Azores archipelago, Portugal: data from long term phytoplankton monitoring. Biodiversity Data Journal, 8.</citation>
          </bibliography>
          <dc:replaces>6a601736-7c43-4270-887c-58c3ecdb6983/v1.3.xml</dc:replaces>
      </gbif>
    </metadata>
  </additionalMetadata>
</eml:eml>
