# Supplementary material for: Distribution and diversity of cyanobacteria in the Azores Archipelago: An annotated checklist
Source: Biodivers Data J. 2022 Sep 2;10:e87638. doi: 10.3897/BDJ.10.e87638 (PMC9848483; doi:10.3897/BDJ.10.e87638)
Supplement: Supplementary material 1 — Cyanobacteria checklist of the Azores Archipelago, Portugal [file bdj-10-e87638-s001.zip › meta.xml]

<archive xmlns="http://rs.tdwg.org/dwc/text/" metadata="eml.xml">
  <core encoding="UTF-8" fieldsTerminatedBy="\t" linesTerminatedBy="\n" fieldsEnclosedBy="" ignoreHeaderLines="1" rowType="http://rs.tdwg.org/dwc/terms/Taxon">
    <files>
      <location>taxon.txt</location>
    </files>
    <id index="0" />
    <field index="1" term="http://rs.tdwg.org/dwc/terms/taxonID"/>
    <field index="2" term="http://rs.tdwg.org/dwc/terms/scientificName"/>
    <field index="3" term="http://rs.tdwg.org/dwc/terms/kingdom"/>
    <field index="4" term="http://rs.tdwg.org/dwc/terms/phylum"/>
    <field index="5" term="http://rs.tdwg.org/dwc/terms/class"/>
    <field index="6" term="http://rs.tdwg.org/dwc/terms/order"/>
    <field index="7" term="http://rs.tdwg.org/dwc/terms/family"/>
    <field index="8" term="http://rs.tdwg.org/dwc/terms/genus"/>
    <field index="9" term="http://rs.tdwg.org/dwc/terms/specificEpithet"/>
    <field index="10" term="http://rs.tdwg.org/dwc/terms/infraspecificEpithet"/>
    <field index="11" term="http://rs.tdwg.org/dwc/terms/taxonRank"/>
    <field index="12" term="http://rs.tdwg.org/dwc/terms/scientificNameAuthorship"/>
  </core>
  <extension encoding="UTF-8" fieldsTerminatedBy="\t" linesTerminatedBy="\n" fieldsEnclosedBy="" ignoreHeaderLines="1" rowType="http://rs.tdwg.org/dwc/terms/Occurrence">
    <files>
      <location>occurrence.txt</location>
    </files>
    <coreid index="0" />
    <field index="1" term="http://purl.org/dc/elements/1.1/type"/>
    <field index="2" term="http://rs.tdwg.org/dwc/terms/collectionCode"/>
    <field index="3" term="http://rs.tdwg.org/dwc/terms/basisOfRecord"/>
    <field index="4" term="http://rs.tdwg.org/dwc/terms/occurrenceID"/>
    <field index="5" term="http://rs.tdwg.org/dwc/terms/catalogNumber"/>
    <field index="6" term="http://rs.tdwg.org/dwc/terms/associatedReferences"/>
    <field index="7" term="http://rs.tdwg.org/dwc/terms/eventDate"/>
    <field index="8" term="http://rs.tdwg.org/dwc/terms/continent"/>
    <field index="9" term="http://rs.tdwg.org/dwc/terms/waterBody"/>
    <field index="10" term="http://rs.tdwg.org/dwc/terms/islandGroup"/>
    <field index="11" term="http://rs.tdwg.org/dwc/terms/island"/>
    <field index="12" term="http://rs.tdwg.org/dwc/terms/country"/>
    <field index="13" term="http://rs.tdwg.org/dwc/terms/countryCode"/>
    <field index="14" term="http://rs.tdwg.org/dwc/terms/municipality"/>
    <field index="15" term="http://rs.tdwg.org/dwc/terms/locality"/>
    <field index="16" term="http://rs.tdwg.org/dwc/terms/decimalLatitude"/>
    <field index="17" term="http://rs.tdwg.org/dwc/terms/decimalLongitude"/>
    <field index="18" term="http://rs.tdwg.org/dwc/terms/geodeticDatum"/>
    <field index="19" term="http://rs.tdwg.org/dwc/terms/taxonID"/>
    <field index="20" term="http://rs.tdwg.org/dwc/terms/scientificName"/>
    <field index="21" term="http://rs.tdwg.org/dwc/terms/acceptedNameUsage"/>
    <field index="22" term="http://rs.tdwg.org/dwc/terms/kingdom"/>
    <field index="23" term="http://rs.tdwg.org/dwc/terms/phylum"/>
    <field index="24" term="http://rs.tdwg.org/dwc/terms/class"/>
    <field index="25" term="http://rs.tdwg.org/dwc/terms/taxonRank"/>
  </extension>
</archive>
